# Supplementary material for: Full-length transcriptome analysis of maize root tips reveals the molecular mechanism of cold stress during the seedling stage
Source: BMC Plant Biol. 2022 Aug 13;22:398. doi: 10.1186/s12870-022-03787-3 (PMC9375949; doi:10.1186/s12870-022-03787-3)
Supplement: Supplementary file 4 — Additional file 4: Table S1. Statistics of genes and transcripts [file 12870_2022_3787_MOESM4_ESM.xlsx]

## Sheet: Sheet1
	Gene	Transcript
Known	39320	131270
Novel	2828	25309*
* 20993 for known genes and 4316 for novel genes.
