# Supplementary material for: Full-length transcriptome analysis of maize root tips reveals the molecular mechanism of cold stress during the seedling stage
Source: BMC Plant Biol. 2022 Aug 13;22:398. doi: 10.1186/s12870-022-03787-3 (PMC9375949; doi:10.1186/s12870-022-03787-3)
Supplement: Supplementary file 5 — Additional file 5: Table S2. Transcription factor encoding DETs that related to cold stress [file 12870_2022_3787_MOESM5_ESM.xlsx]

## Sheet: Sheet1
Transcript ID	Gene ID	TF Family	B73_cold_1	B73_cold_2	B73_cold_3	B73_ck_1	B73_ck_2	B73_ck_3	IL85_cold_1	IL85_cold_2	IL85_cold_3	IL85_ck_1	IL85_ck_2	IL85_ck_3	ICK v.s ICD			BCK v.s BCD		Regulated
															Log2(fold change)	FDR		Log2(fold change)	FDR
ONT.1107.1	Zm00001d048603	GRAS	36	37	23	17	21	20	34	33	25	21	24	15	0.0152294	1.13859		0.00716072	1.23863	up-regulated
rna-mrna.ZEAMMB73_Zm00001d048604	Zm00001d048604	GRAS	85	90	38	11	18	7	21	16	17	13	6	7	0.0082145	1.5135		3.17491e-07	2.96742	up-regulated
rna-mrna.ZEAMMB73_Zm00001d048901_1	Zm00001d048901	bHLH	29	32	12	9	8	7	13	13	7	20	13	8	0.788174	0.249948		0.00121169	2.04991	up-regulated
ONT.1169.1	Zm00001d048969	PHD	8	14	5	0	0	0	0	11	0	0	0	0	--	--		0.000131353	4.79352	up-regulated
ONT.1169.2	Zm00001d048969	PHD	8	8	5	0	0	0	6	14	4	0	0	0	0.000383628	4.03519		0.000309499	4.5752	up-regulated
rna-mrna.ZEAMMB73_Zm00001d048969_4	Zm00001d048969	PHD	17	9	18	0	1	1	13	10	11	0	1	1	3.60989e-05	3.7077		1.32555e-05	4.21661	up-regulated
ONT.1174.2	Zm00001d049007	Alfin-like	13	12	21	8	8	7	22	23	21	8	8	6	0.000119474	2.0324		0.0143266	1.47668	up-regulated
rna-mrna.ZEAMMB73_Zm00001d049158	Zm00001d049158	bHLH	8	14	12	0	1	3	6	8	6	0	0	0	0.000274026	4.05155		0.000414272	3.18502	up-regulated
ONT.128.2	Zm00001d049160	Sigma70-like	12	13	14	0	0	0	6	5	7	0	4	1	0.050447	1.94669		6.31281e-06	5.34987	up-regulated
rna-mrna.ZEAMMB73_Zm00001d049223	Zm00001d049223	C3H	31	31	42	41	49	47	77	88	49	52	40	31	0.00431813	1.34229		0.77991	0.13776	up-regulated
rna-mrna.ZEAMMB73_Zm00001d049295	Zm00001d049295	ARF	44	64	67	0	5	0	0	71	28	0	25	0	0.66962	0.625452		4.70452e-12	5.14833	up-regulated
rna-mrna.ZEAMMB73_Zm00001d049295_2	Zm00001d049295	ARF	116	131	20	0	0	0	109	75	117	0	0	45	0.367644	1.3306		5.25164e-11	7.21489	up-regulated
rna-mrna.ZEAMMB73_Zm00001d049295_6	Zm00001d049295	ARF	13	8	18	3	7	2	5	4	3	2	1	0	--	--		0.00951551	2.05861	up-regulated
ONT.161.3	Zm00001d049320	MBF1	92	98	139	88	136	77	57	42	41	22	14	14	8.87904e-07	1.97276		0.115236	0.64549	up-regulated
ONT.283.3	Zm00001d049860	NAC	19	21	22	0	0	0	14	9	5	6	4	0	0.088361	1.71048		1.73773e-07	5.92032	up-regulated
rna-mrna.ZEAMMB73_Zm00001d049860	Zm00001d049860	NAC	116	203	183	15	43	27	87	64	18	15	16	24	0.00586048	1.98491		1.8264e-10	2.9771	up-regulated
rna-mrna.ZEAMMB73_Zm00001d050018	Zm00001d050018	bZIP	11	16	22	9	2	6	16	17	20	1	7	7	0.00311687	2.13023		0.00519967	1.95714	up-regulated
rna-mrna.ZEAMMB73_Zm00001d050018_5	Zm00001d050018	bZIP	32	51	46	0	0	0	39	37	29	0	0	4	1.81857e-08	4.46551		1.81444e-10	6.79918	up-regulated
rna-mrna.ZEAMMB73_Zm00001d050365	Zm00001d050365	Tify	116	106	83	47	64	84	126	126	161	80	63	83	3.40021e-08	1.39365		0.00259954	1.16119	up-regulated
rna-mrna.ZEAMMB73_Zm00001d050551_7	Zm00001d050551	C2H2	73	54	66	0	0	0	50	74	57	0	0	0	1.62969e-13	6.67862		1.30011e-12	7.31397	up-regulated
ONT.433.4	Zm00001d050768	Orphans	51	49	38	21	22	35	28	28	22	23	16	25	0.115293	0.808463		0.00173253	1.33536	up-regulated
ONT.1483.2	Zm00001d050834	HB	3	0	0	4	5	3	9	12	12	1	0	3	0.000577369	3.00722		--	--	up-regulated
ONT.1483.3	Zm00001d050834	HB	6	6	12	0	0	0	3	13	15	0	2	0	--	--		0.000194161	4.69364	up-regulated
rna-mrna.ZEAMMB73_Zm00001d050834	Zm00001d050834	HB	2	1	6	1	4	3	8	13	13	1	0	2	0.000199552	3.32545		--	--	up-regulated
ONT.452.2	Zm00001d050897	MADS	88	94	71	15	23	27	26	67	31	26	8	23	0.039318	1.58382		4.58892e-11	2.45013	up-regulated
ONT.1516.1	Zm00001d051018	Orphans	0	0	0	4	2	0	123	114	90	23	24	30	2.71478e-13	2.57789		--	--	up-regulated
ONT.1516.2	Zm00001d051018	Orphans	7	5	4	0	0	2	38	23	22	0	3	8	0.00059686	2.9175		0.011719	2.85622	up-regulated
ONT.1516.3	Zm00001d051018	Orphans	0	0	0	0	3	1	17	11	8	0	0	0	8.94568e-06	4.68643		--	--	up-regulated
rna-mrna.ZEAMMB73_Zm00001d051480	Zm00001d051480	MYB-related	4	10	8	0	1	0	0	6	7	1	0	1	--	--		0.000900446	3.79343	up-regulated
rna-mrna.ZEAMMB73_Zm00001d051590	Zm00001d051590	SET	12	8	8	0	0	0	8	7	6	1	2	1	0.00552657	2.4739		6.5129e-05	4.91937	up-regulated
rna-mrna.ZEAMMB73_Zm00001d051632	Zm00001d051632	ARID	19	16	12	8	7	11	25	19	23	10	11	6	0.000429138	1.76963		0.0248853	1.34564	up-regulated
rna-mrna.ZEAMMB73_Zm00001d051684	Zm00001d051684	C2C2-CO-like	31	33	24	17	12	23	22	50	54	0	6	13	0.00586568	2.65538		0.00784214	1.27172	up-regulated
rna-mrna.ZEAMMB73_Zm00001d051961_11	Zm00001d051961	Jumonji	72	63	85	18	46	20	36	21	22	33	35	18	0.498284	0.404263		0.000326012	1.84768	up-regulated
ONT.1693.1	Zm00001d051981	C2C2-GATA	13	11	6	1	0	0	7	4	6	2	3	0	0.044902	1.92024		0.000134292	4.21947	up-regulated
rna-mrna.ZEAMMB73_Zm00001d052018	Zm00001d052018	DBP	40	52	43	11	12	20	13	24	20	27	19	18	0.572004	0.393235		6.07181e-07	2.13429	up-regulated
ONT.719.2	Zm00001d052254	bHLH	18	17	11	1	2	1	0	0	1	0	0	0	--	--		1.1817e-05	3.65012	up-regulated
rna-mrna.ZEAMMB73_Zm00001d052254	Zm00001d052254	bHLH	82	73	68	11	0	2	1	0	2	1	2	2	--	--		1.10451e-08	4.317	up-regulated
ONT.1800.2	Zm00001d052357	WRKY	383	384	287	81	86	82	361	194	278	82	63	40	8.45594e-19	2.65339		7.24626e-31	2.60932	up-regulated
ONT.1800.8	Zm00001d052357	WRKY	58	74	99	8	12	10	48	27	45	13	10	20	3.26548e-05	1.91325		1.00923e-15	3.38997	up-regulated
ONT.1800.10	Zm00001d052357	WRKY	29	35	25	0	6	3	16	21	14	9	4	0	0.0169167	2.18792		1.79832e-06	3.52598	up-regulated
rna-mrna.ZEAMMB73_Zm00001d052357	Zm00001d052357	WRKY	442	461	454	74	103	105	244	300	302	49	56	54	3.78259e-27	2.9283		3.35656e-37	2.78226	up-regulated
rna-mrna.ZEAMMB73_Zm00001d052405_3	Zm00001d052405	AP2-EREBP	7	5	5	2	0	0	9	15	10	8	18	9	0.571041	0.495034		0.00711538	2.98189	up-regulated
rna-mrna.ZEAMMB73_Zm00001d052621_1	Zm00001d052621	CCAAT-HAP5	188	161	235	131	145	112	199	311	267	114	103	168	0.000160501	1.53678		1.09592e-05	1.12358	up-regulated
rna-mrna.ZEAMMB73_Zm00001d052621_4	Zm00001d052621	CCAAT-HAP5	12	12	12	25	14	9	22	10	24	10	6	6	0.00333848	1.74557		0.865618	0.145247	up-regulated
rna-mrna.ZEAMMB73_Zm00001d052765	Zm00001d052765	TUB	73	75	54	51	46	61	53	78	77	48	34	39	0.000826591	1.31523		0.00678173	0.889829	up-regulated
rna-mrna.ZEAMMB73_Zm00001d052781	Zm00001d052781	Orphans	24	0	11	11	0	0	20	13	16	3	3	0	2.04958e-05	3.16431		0.431527	1.36267	up-regulated
ONT.826.3	Zm00001d052837	TRAF	15	17	15	9	8	10	24	18	27	5	4	3	6.07675e-07	2.8593		0.0177731	1.29781	up-regulated
ONT.877.1	Zm00001d053060	MYB	14	5	21	1	9	4	17	16	26	3	7	11	0.00499695	1.85083		0.0763918	1.78044	up-regulated
rna-mrna.ZEAMMB73_Zm00001d053060	Zm00001d053060	MYB	35	40	27	18	23	25	39	34	15	26	23	23	0.19612	0.817674		0.00877848	1.14098	up-regulated
ONT.1969.1	Zm00001d053151	HB	14	7	8	0	7	0	7	14	22	1	1	0	3.97676e-05	3.86823		0.13532	1.97108	up-regulated
ONT.896.1	Zm00001d053162	bZIP	21	15	17	0	3	2	23	11	18	0	0	0	2.82385e-07	5.16815		8.39607e-06	3.57183	up-regulated
ONT.903.1	Zm00001d053195	AP2-EREBP	38	33	22	0	0	0	0	1	0	0	0	0	--	--		8.69498e-09	6.36089	up-regulated
rna-mrna.ZEAMMB73_Zm00001d053195	Zm00001d053195	AP2-EREBP	11	11	21	0	1	3	1	0	1	0	0	0	--	--		0.000118604	3.47385	up-regulated
rna-mrna.ZEAMMB73_Zm00001d053775	Zm00001d053775	SBP	12	14	19	24	15	11	40	40	56	35	31	19	0.00234305	1.19365		0.56835	0.389786	up-regulated
rna-mrna.ZEAMMB73_Zm00001d053841_12	Zm00001d053841	C3H	50	27	37	6	2	15	26	49	30	0	2	15	0.0252686	2.41842		0.000324443	2.65863	up-regulated
ONT.1089.2	Zm00001d054038	bHLH	17	12	8	0	8	9	18	15	21	12	9	5	0.00681644	1.51354		0.208496	1.40854	up-regulated
rna-mrna.ZEAMMB73_Zm00001d012962	Zm00001d012962	Orphans	49	58	52	18	28	34	34	16	28	27	23	18	0.148418	0.69674		0.000201758	1.49068	up-regulated
ONT.2270.1	Zm00001d012979	Alfin-like	30	38	33	0	2	4	17	19	13	2	10	2	0.0107125	2.09282		4.87241e-10	4.27821	up-regulated
rna-mrna.ZEAMMB73_Zm00001d013003	Zm00001d013003	NAC	35	44	43	43	74	45	63	47	52	27	13	28	4.41634e-05	1.73104		0.847626	0.114971	up-regulated
ONT.2303.2	Zm00001d013071	AUX/IAA	16	25	19	7	7	4	20	16	6	0	7	4	0.0503576	2.008		0.000149745	2.1823	up-regulated
rna-mrna.ZEAMMB73_Zm00001d013071	Zm00001d013071	AUX/IAA	96	88	113	50	28	53	29	28	53	9	20	12	0.000538534	1.84714		1.55204e-07	1.7098	up-regulated
rna-mrna.ZEAMMB73_Zm00001d013094	Zm00001d013094	Orphans	132	99	97	71	110	85	144	145	135	90	82	88	3.64291e-07	1.2469		0.0248589	0.829403	up-regulated
rna-mrna.ZEAMMB73_Zm00001d013094_6	Zm00001d013094	Orphans	5	7	0	1	0	4	6	12	8	1	1	3	0.00599508	2.47658		--	--	up-regulated
rna-mrna.ZEAMMB73_Zm00001d013182_3	Zm00001d013182	Orphans	0	9	0	0	13	0	17	33	11	0	0	0	9.22643e-07	5.11505		--	--	up-regulated
ONT.3684.2	Zm00001d013202	G2-like	12	14	10	1	0	1	23	14	16	6	10	7	0.00424796	1.63742		3.02833e-05	4.00586	up-regulated
rna-mrna.ZEAMMB73_Zm00001d013202	Zm00001d013202	G2-like	129	119	125	124	183	151	96	88	97	70	53	49	1.26667e-06	1.24274		0.512749	0.235815	up-regulated
rna-mrna.ZEAMMB73_Zm00001d013208	Zm00001d013208	C2H2	4	5	2	7	9	8	18	14	6	5	1	1	0.00477739	2.54371		0.574188	-0.54203	up-regulated
rna-mrna.ZEAMMB73_Zm00001d013220_1	Zm00001d013220	Orphans	9	12	7	0	3	0	0	0	5	0	0	0	--	--		0.00197855	3.15885	up-regulated
rna-mrna.ZEAMMB73_Zm00001d013265_4	Zm00001d013265	MYB-related	14	49	36	0	6	0	34	0	0	0	0	9	--	--		0.000670014	3.69277	up-regulated
rna-mrna.ZEAMMB73_Zm00001d013265_8	Zm00001d013265	MYB-related	12	11	14	1	6	3	6	15	5	8	6	8	0.425214	0.76366		0.00401994	2.22666	up-regulated
rna-mrna.ZEAMMB73_Zm00001d013301_2	Zm00001d013301	AUX/IAA	43	54	52	24	21	21	17	20	27	26	37	12	0.695237	0.309403		2.69578e-07	1.69498	up-regulated
ONT.2367.1	Zm00001d013302	AUX/IAA	832	1240	1592	0	0	34	590	486	606	40	151	318	0.00342163	2.02945		0.0287215	3.26977	up-regulated
rna-mrna.ZEAMMB73_Zm00001d013391_3	Zm00001d013391	MYB-related	8	12	10	0	0	0	26	30	6	0	0	0	3.24541e-06	4.963		3.84282e-05	5.01673	up-regulated
rna-mrna.ZEAMMB73_Zm00001d013547	Zm00001d013547	HB	171	189	133	71	117	91	414	1035	678	120	126	171	3.17435e-09	2.82799		8.30415e-05	1.33331	up-regulated
rna-mrna.ZEAMMB73_Zm00001d013547_3	Zm00001d013547	HB	9	14	6	0	0	4	59	51	82	12	0	0	0.00119177	3.41224		0.011674	2.78688	up-regulated
ONT.2479.3	Zm00001d013709	WRKY	1	1	0	0	0	1	19	16	17	1	0	0	2.84175e-07	4.68339		--	--	up-regulated
ONT.3872.2	Zm00001d014013	ARF	8	17	15	0	0	4	86	73	110	12	3	0	5.51773e-09	4.20683		0.00145891	3.24417	up-regulated
rna-mrna.ZEAMMB73_Zm00001d014250	Zm00001d014250	ZIM	69	65	52	0	0	0	0	0	1	0	0	0	--	--		1.92748e-12	7.27109	up-regulated
ONT.3965.2	Zm00001d014405	NAC	22	20	25	2	1	3	5	5	10	0	0	0	0.000338951	4.0091		1.12092e-07	3.73815	up-regulated
rna-mrna.ZEAMMB73_Zm00001d014405	Zm00001d014405	NAC	34	41	30	13	21	16	15	35	29	18	11	4	0.0243824	1.6968		0.000411419	1.56647	up-regulated
rna-mrna.ZEAMMB73_Zm00001d014422_3	Zm00001d014422	Jumonji	53	86	51	54	36	40	104	86	91	24	0	54	0.100398	1.8304		0.00326559	1.07929	up-regulated
rna-mrna.ZEAMMB73_Zm00001d014422_5	Zm00001d014422	Jumonji	1	7	0	0	0	0	5	5	5	0	0	0	0.00108306	3.73993		--	--	up-regulated
ONT.3978.5	Zm00001d014472	C3H	19	13	14	2	1	3	17	30	14	6	1	10	0.01635	2.09863		2.95747e-05	3.20432	up-regulated
rna-mrna.ZEAMMB73_Zm00001d014690_13	Zm00001d014690	ARF	21	13	21	0	0	2	13	10	13	21	8	2	0.507763	0.68833		1.77364e-06	4.51561	up-regulated
rna-mrna.ZEAMMB73_Zm00001d014698_3	Zm00001d014698	SBP	5	12	0	8	30	9	40	21	43	27	16	10	0.00618289	1.42912		0.568025	-0.797588	up-regulated
ONT.2720.1	Zm00001d014795	bZIP	14	5	11	3	3	1	32	32	22	24	20	13	0.0302589	1.11832		0.00624281	2.39555	up-regulated
rna-mrna.ZEAMMB73_Zm00001d014814_1	Zm00001d014814	bHLH	5	5	7	0	1	1	5	13	1	1	1	0	--	--		0.0053839	2.98711	up-regulated
rna-mrna.ZEAMMB73_Zm00001d014863	Zm00001d014863	MYB-related	120	128	119	97	101	75	309	373	359	90	104	77	8.3466e-22	2.4764		1.97483e-05	0.966137	up-regulated
rna-mrna.ZEAMMB73_Zm00001d014989	Zm00001d014989	MYB	62	61	48	1	0	6	54	70	30	1	1	12	0.000373145	3.28711		4.43738e-12	4.77997	up-regulated
rna-mrna.ZEAMMB73_Zm00001d014995	Zm00001d014995	bHLH	125	125	138	87	74	91	134	152	121	116	97	99	0.00187625	0.939818		1.23776e-08	1.16254	up-regulated
rna-mrna.ZEAMMB73_Zm00001d015201	Zm00001d015201	RWP-RK	32	39	39	17	5	11	19	6	21	1	2	3	0.000260019	2.9568		6.56335e-06	2.22466	up-regulated
rna-mrna.ZEAMMB73_Zm00001d015226	Zm00001d015226	G2-like	15	13	2	4	0	2	22	40	27	7	3	9	0.00011067	2.57758		--	--	up-regulated
ONT.2877.3	Zm00001d015468	C2C2-CO-like	36	42	42	1	1	1	5	1	0	0	0	0	--	--		3.39612e-12	5.29625	up-regulated
ONT.2921.2	Zm00001d015743	bZIP	0	20	53	0	0	0	131	124	21	0	0	0	1.3879e-11	6.56298		--	--	up-regulated
ONT.4343.3	Zm00001d016255	HSF	2	2	6	1	0	1	20	14	8	1	0	0	1.302e-05	4.27472		--	--	up-regulated
rna-mrna.ZEAMMB73_Zm00001d016255	Zm00001d016255	HSF	118	203	341	231	421	353	1443	1125	632	644	392	437	5.44153e-05	1.64605		0.89607	-0.0939625	up-regulated
rna-mrna.ZEAMMB73_Zm00001d016277_1	Zm00001d016277	AUX/IAA	4	13	20	3	0	1	5	8	2	3	7	0	0.478966	0.932007		0.00192575	3.1833	up-regulated
ONT.4370.1	Zm00001d016456	ARID	7	6	11	1	1	3	2	1	11	0	0	0	--	--		0.00587045	2.49374	up-regulated
rna-mrna.ZEAMMB73_Zm00001d016456_2	Zm00001d016456	ARID	86	67	71	17	15	15	1	13	13	3	11	4	0.434567	0.948161		4.56057e-15	2.7581	up-regulated
ONT.4374.1	Zm00001d016474	Orphans	59	44	42	19	32	11	15	39	62	20	21	10	0.0229285	1.60499		0.00165347	1.70571	up-regulated
rna-mrna.ZEAMMB73_Zm00001d016616	Zm00001d016616	AP2-EREBP	6	4	12	0	0	0	3	5	5	0	0	0	--	--		0.000403493	4.53661	up-regulated
ONT.4416.1	Zm00001d016674	HSF	39	41	36	6	11	5	12	5	4	3	1	0	0.0212994	2.33475		7.66531e-09	2.84184	up-regulated
rna-mrna.ZEAMMB73_Zm00001d016674	Zm00001d016674	HSF	31	38	44	7	7	6	29	10	22	8	7	6	0.00151432	1.91158		5.75711e-10	2.94603	up-regulated
ONT.4475.1	Zm00001d016911	C2H2	41	26	47	17	17	16	49	19	40	25	13	15	0.00430168	1.46778		0.00019113	1.69328	up-regulated
ONT.4475.3	Zm00001d016911	C2H2	29	25	20	12	14	15	14	4	12	11	14	2	0.591748	0.577728		0.00521796	1.35868	up-regulated
ONT.4475.5	Zm00001d016911	C2H2	29	22	24	1	1	2	12	9	14	3	3	1	0.000577911	2.55287		1.57178e-08	4.3426	up-regulated
rna-mrna.ZEAMMB73_Zm00001d016911	Zm00001d016911	C2H2	73	59	65	42	36	29	46	44	43	52	30	28	0.0571104	0.812919		5.56628e-06	1.4171	up-regulated
ONT.3137.1	Zm00001d016957	MADS	22	16	11	2	1	1	6	6	12	1	2	0	0.00240521	2.85625		1.07274e-05	3.73021	up-regulated
rna-mrna.ZEAMMB73_Zm00001d017084	Zm00001d017084	NAC	44	36	35	2	8	5	9	9	11	8	2	2	0.0452879	1.63062		1.03414e-08	3.31241	up-regulated
ONT.4530.3	Zm00001d017147	Orphans	31	23	26	2	7	2	26	24	4	3	4	5	0.0097718	2.33208		1.85932e-06	3.18987	up-regulated
rna-mrna.ZEAMMB73_Zm00001d017147	Zm00001d017147	Orphans	500	646	850	918	631	696	665	564	290	245	259	222	8.11719e-05	1.59507		0.157818	0.3756	up-regulated
rna-mrna.ZEAMMB73_Zm00001d017241_2	Zm00001d017241	Orphans	25	20	20	8	0	9	16	11	22	9	3	11	0.0321004	1.47676		0.00826332	2.27297	up-regulated
ONT.3220.2	Zm00001d017383	MYB	8	7	5	1	5	0	228	282	173	120	81	139	0.000270978	1.53913		0.0741595	1.93419	up-regulated
ONT.4587.2	Zm00001d017422	HB	10	13	25	14	26	14	60	95	62	28	18	16	1.99373e-06	2.30514		0.692612	0.33199	up-regulated
ONT.3271.3	Zm00001d017560	C2H2	12	20	25	5	2	1	10	12	6	0	0	0	5.49767e-05	4.38348		2.83292e-05	3.12433	up-regulated
rna-mrna.ZEAMMB73_Zm00001d017560_1	Zm00001d017560	C2H2	43	33	52	34	50	0	192	134	146	82	45	57	3.32246e-10	1.8709		0.476675	0.95602	up-regulated
ONT.3279.7	Zm00001d017595	C3H	24	48	48	0	4	6	12	21	28	0	0	0	1.75068e-07	5.27508		5.84288e-07	3.75574	up-regulated
rna-mrna.ZEAMMB73_Zm00001d017642	Zm00001d017642	MYB-related	22	17	29	0	0	4	14	27	16	0	0	1	1.16067e-06	4.64792		7.47768e-06	4.04054	up-regulated
rna-mrna.ZEAMMB73_Zm00001d017643	Zm00001d017643	Orphans	9	9	13	12	18	10	23	16	23	6	6	4	2.08968e-05	2.34517		0.850805	0.160528	up-regulated
rna-mrna.ZEAMMB73_Zm00001d017682	Zm00001d017682	PLATZ	109	67	27	43	28	35	32	41	26	19	8	18	0.00612514	1.6164		0.022203	1.44697	up-regulated
ONT.3310.2	Zm00001d017712	WRKY	196	281	147	4	8	33	97	137	70	0	0	0	3.74996e-16	7.22373		1.56857e-08	4.00139	up-regulated
ONT.3310.3	Zm00001d017712	WRKY	17	22	26	3	8	7	1	0	0	0	0	0	--	--		0.000172496	2.26566	up-regulated
rna-mrna.ZEAMMB73_Zm00001d017712	Zm00001d017712	WRKY	284	255	259	112	48	77	253	443	339	79	81	79	7.08911e-13	2.6362		2.06873e-14	2.29271	up-regulated
rna-mrna.ZEAMMB73_Zm00001d017853	Zm00001d017853	C3H	61	52	59	38	29	29	51	46	61	19	20	31	1.68589e-05	1.65792		8.72942e-06	1.37766	up-regulated
rna-mrna.ZEAMMB73_Zm00001d017885_2	Zm00001d017885	C2C2-CO-like	105	90	54	28	30	19	71	85	81	0	10	23	0.00378275	2.75183		4.35308e-07	2.19381	up-regulated
rna-mrna.ZEAMMB73_Zm00001d018050_4	Zm00001d018050	AP2-EREBP	152	199	174	89	98	79	192	202	200	157	97	116	1.03842e-05	1.22835		3.30967e-13	1.51174	up-regulated
rna-mrna.ZEAMMB73_Zm00001d018203	Zm00001d018203	WRKY	45	35	25	13	9	7	24	30	32	10	7	12	7.14514e-05	2.01958		8.38122e-06	2.33463	up-regulated
ONT.4797.3	Zm00001d018255	CCAAT-HAP2	7	6	7	0	12	2	52	58	63	44	11	18	0.00388558	1.71008		0.565504	0.817002	up-regulated
rna-mrna.ZEAMMB73_Zm00001d018258_3	Zm00001d018258	MYB-related	20	13	5	0	16	6	7	17	21	0	0	0	4.60892e-06	4.83093		0.441425	1.0538	up-regulated
ONT.4807.6	Zm00001d018305	AP2-EREBP	16	16	13	0	1	5	17	19	9	1	0	0	7.40178e-06	4.37207		0.00050898	3.0604	up-regulated
ONT.4830.4	Zm00001d018380	ARR-B	58	60	34	22	20	12	84	135	94	39	11	51	0.00179325	2.04449		1.78282e-05	1.99253	up-regulated
ONT.3511.2	Zm00001d018414	AUX/IAA	5	12	31	0	1	0	4	6	5	1	1	1	0.0190846	2.31532		7.78075e-05	4.52591	up-regulated
rna-mrna.ZEAMMB73_Zm00001d018414	Zm00001d018414	AUX/IAA	219	354	469	88	77	96	149	174	87	52	43	32	1.36548e-06	2.20531		1.59971e-15	2.49456	up-regulated
ONT.3561.1	Zm00001d018571	bZIP	6	9	7	0	0	0	6	1	5	1	0	1	--	--		0.000226399	4.64224	up-regulated
ONT.3561.9	Zm00001d018571	bZIP	11	11	13	0	1	0	9	5	2	0	1	0	--	--		2.26858e-05	4.46591	up-regulated
rna-mrna.ZEAMMB73_Zm00001d018571	Zm00001d018571	bZIP	69	79	78	22	8	26	68	62	53	23	30	22	6.35595e-07	1.79793		7.2267e-09	2.50141	up-regulated
rna-mrna.ZEAMMB73_Zm00001d018571_2	Zm00001d018571	bZIP	223	214	300	71	82	69	198	155	176	59	51	42	4.77882e-28	2.32161		4.03478e-21	2.25267	up-regulated
ONT.4917.2	Zm00001d035053	MADS	4	1	13	4	20	3	69	104	100	55	22	62	0.00764588	1.46204		0.964994	-0.0745584	up-regulated
rna-mrna.ZEAMMB73_Zm00001d035183_1	Zm00001d035183	FAR1	24	30	3	21	29	53	19	74	37	18	9	16	0.0074103	2.01465		0.812038	-0.289199	up-regulated
rna-mrna.ZEAMMB73_Zm00001d035183_3	Zm00001d035183	FAR1	67	82	70	47	58	37	44	31	36	38	43	38	0.265117	0.426455		0.000248276	1.15061	up-regulated
ONT.5911.5	Zm00001d035304	LIM	38	55	44	16	24	20	92	41	41	8	10	5	4.29356e-09	3.23871		1.9751e-05	1.68894	up-regulated
ONT.4987.1	Zm00001d035439	HB	0	0	0	0	0	0	44	62	12	0	0	0	2.45619e-08	5.67971		--	--	up-regulated
ONT.5946.1	Zm00001d035440	bZIP	445	562	444	339	212	223	315	192	331	315	333	245	0.0454037	0.427195		2.19079e-12	1.45553	up-regulated
rna-mrna.ZEAMMB73_Zm00001d035512	Zm00001d035512	AP2-EREBP	34	36	21	14	26	8	81	52	62	6	7	18	8.58611e-09	2.99671		0.0320245	1.38899	up-regulated
rna-mrna.ZEAMMB73_Zm00001d035512_1	Zm00001d035512	AP2-EREBP	44	47	63	31	37	64	124	97	67	43	25	25	7.67027e-07	2.12427		0.141927	0.731632	up-regulated
rna-mrna.ZEAMMB73_Zm00001d035512_2	Zm00001d035512	AP2-EREBP	146	164	135	181	187	186	94	90	131	62	66	61	5.56083e-07	1.25781		0.320312	0.225475	up-regulated
rna-mrna.ZEAMMB73_Zm00001d035514_4	Zm00001d035514	C2H2	24	32	28	9	13	15	23	27	21	16	29	10	0.176846	0.888148		0.000415639	1.66842	up-regulated
rna-mrna.ZEAMMB73_Zm00001d035609	Zm00001d035609	C2H2	4	7	6	2	1	1	23	7	6	0	2	2	0.00270912	2.91483		0.0175815	2.30595	up-regulated
ONT.6002.2	Zm00001d035701	C2H2	16	10	16	0	0	0	3	1	1	6	1	0	--	--		5.15779e-06	5.40254	up-regulated
rna-mrna.ZEAMMB73_Zm00001d035862_2	Zm00001d035862	PHD	174	194	208	153	125	93	152	129	193	133	147	133	0.000251137	0.725208		9.27736e-08	1.17809	up-regulated
ONT.6135.2	Zm00001d036551	MYB	25	19	20	6	6	3	19	23	18	7	4	13	0.0098066	1.73092		2.11008e-05	2.52428	up-regulated
ONT.5261.2	Zm00001d036840	TRAF	21	27	21	1	1	12	103	81	9	0	1	12	0.00645667	3.07846		0.0103963	2.47259	up-regulated
rna-mrna.ZEAMMB73_Zm00001d036840	Zm00001d036840	TRAF	138	188	361	1	0	16	353	574	9	0	0	89	0.425906	1.14462		0.000809401	4.21688	up-regulated
rna-mrna.ZEAMMB73_Zm00001d037015	Zm00001d037015	G2-like	19	18	16	4	3	6	14	15	12	4	4	5	0.00186651	2.04009		8.10797e-05	2.44522	up-regulated
rna-mrna.ZEAMMB73_Zm00001d037051	Zm00001d037051	TRAF	92	96	81	55	42	56	112	132	129	60	66	54	1.432e-08	1.589		1.99056e-07	1.35164	up-regulated
rna-mrna.ZEAMMB73_Zm00001d037313_2	Zm00001d037313	Jumonji	9	23	12	0	0	0	0	0	0	0	0	0	--	--		6.96079e-06	5.37574	up-regulated
rna-mrna.ZEAMMB73_Zm00001d037334	Zm00001d037334	MYB	33	32	26	0	0	0	1	0	1	1	1	1	--	--		5.84823e-09	6.38295	up-regulated
rna-mrna.ZEAMMB73_Zm00001d037420_1	Zm00001d037420	TRAF	9	14	18	3	4	3	6	2	8	1	5	0	0.204743	1.47724		0.000697503	2.40101	up-regulated
rna-mrna.ZEAMMB73_Zm00001d037607	Zm00001d037607	WRKY	25	14	4	0	0	2	2	0	0	1	0	0	--	--		0.000642479	3.8849	up-regulated
rna-mrna.ZEAMMB73_Zm00001d037971_5	Zm00001d037971	FHA	20	19	16	12	2	14	23	26	29	0	7	2	6.68439e-05	3.18408		0.0573029	1.43947	up-regulated
ONT.5599.2	Zm00001d038357	bHLH	217	222	196	4	25	52	183	238	204	40	33	63	1.12319e-11	2.67826		1.15703e-05	3.22042	up-regulated
rna-mrna.ZEAMMB73_Zm00001d038357_1	Zm00001d038357	bHLH	12	8	11	0	2	5	19	21	22	5	8	12	0.0029486	1.73981		0.0103478	2.37269	up-regulated
rna-mrna.ZEAMMB73_Zm00001d038357_2	Zm00001d038357	bHLH	50	37	42	22	11	31	53	24	48	24	25	22	0.00123951	1.29061		0.00292776	1.51822	up-regulated
rna-mrna.ZEAMMB73_Zm00001d038812_4	Zm00001d038812	HB	36	32	24	6	10	15	22	24	27	8	12	11	0.000601597	1.70267		0.000285808	2.02366	up-regulated
rna-mrna.ZEAMMB73_Zm00001d038843	Zm00001d038843	WRKY	36	43	29	12	19	12	62	88	31	46	28	18	0.0253672	1.49473		9.00815e-05	1.81532	up-regulated
ONT.6651.1	Zm00001d038846	Orphans	31	51	53	0	0	0	82	80	78	0	0	0	1.85816e-16	7.12824		1.42039e-10	6.83632	up-regulated
ONT.6651.6	Zm00001d038846	Orphans	19	19	19	0	0	0	7	13	30	0	0	0	5.4077e-06	4.83087		3.50383e-07	5.81764	up-regulated
rna-mrna.ZEAMMB73_Zm00001d038846	Zm00001d038846	Orphans	49	60	53	66	48	39	53	69	62	44	37	33	0.000747624	1.23125		0.0597877	0.627832	up-regulated
ONT.5733.2	Zm00001d038863	bHLH	11	13	19	0	0	1	89	74	24	5	0	1	8.60467e-08	4.59979		6.42668e-06	4.70425	up-regulated
ONT.5788.1	Zm00001d039014	C3H	60	55	59	3	16	13	0	0	0	0	0	0	--	--		1.74426e-06	2.82112	up-regulated
ONT.5788.2	Zm00001d039014	C3H	95	98	102	6	17	21	48	86	56	18	5	5	2.52727e-06	3.09921		5.39637e-12	3.1724	up-regulated
ONT.5788.13	Zm00001d039014	C3H	1	0	1	0	0	0	178	127	156	63	76	55	1.80953e-16	1.76876		--	--	up-regulated
ONT.5838.1	Zm00001d039192	Orphans	13	17	7	0	0	1	10	7	5	1	2	1	0.00548756	2.51156		3.89839e-05	4.45709	up-regulated
rna-mrna.ZEAMMB73_Zm00001d008176_2	Zm00001d008176	SBP	123	119	127	91	94	53	92	96	96	67	74	0	0.318842	1.23125		0.000112955	1.16816	up-regulated
ONT.7812.2	Zm00001d008225	bZIP	51	55	29	38	19	26	56	50	58	40	28	29	5.33315e-05	1.27999		0.0103081	1.23393	up-regulated
rna-mrna.ZEAMMB73_Zm00001d008399	Zm00001d008399	NAC	7	8	5	2	0	2	2	6	4	0	0	0	--	--		0.00929872	2.51473	up-regulated
rna-mrna.ZEAMMB73_Zm00001d008617_4	Zm00001d008617	MED26	10	11	12	2	3	5	28	3	19	36	17	11	0.932433	0.109318		0.00378261	2.10718	up-regulated
ONT.7927.5	Zm00001d008749	AUX/IAA	16	29	27	0	1	1	0	1	1	0	1	0	--	--		5.08664e-08	4.8971	up-regulated
rna-mrna.ZEAMMB73_Zm00001d008749	Zm00001d008749	AUX/IAA	73	109	127	49	59	46	26	37	23	50	37	38	0.953834	0.0437217		2.06862e-06	1.51594	up-regulated
rna-mrna.ZEAMMB73_Zm00001d008794	Zm00001d008794	WRKY	42	62	51	22	10	14	18	8	13	9	14	8	0.234888	0.799145		3.42573e-08	2.25494	up-regulated
ONT.6910.1	Zm00001d008817	NAC	32	30	31	1	3	3	9	12	11	1	2	0	0.000204472	3.28421		4.96621e-10	4.01206	up-regulated
ONT.6911.1	Zm00001d008817	NAC	43	60	54	28	28	24	89	30	46	36	29	27	0.00827487	1.29634		4.83037e-06	1.49337	up-regulated
ONT.6941.1	Zm00001d008968	AP2-EREBP	20	20	21	1	2	3	2	4	6	1	0	1	--	--		3.88255e-07	3.60358	up-regulated
ONT.6941.2	Zm00001d008968	AP2-EREBP	8	7	4	0	0	0	1	0	0	0	0	0	--	--		0.000559091	4.43727	up-regulated
rna-mrna.ZEAMMB73_Zm00001d008968	Zm00001d008968	AP2-EREBP	9	11	28	0	1	2	9	15	2	1	0	0	--	--		8.34795e-05	3.84019	up-regulated
ONT.8018.4	Zm00001d009193	C2C2-GATA	228	193	238	160	264	236	298	299	298	226	187	126	1.84889e-06	1.28309		0.141149	0.520932	up-regulated
ONT.8018.6	Zm00001d009193	C2C2-GATA	2	0	0	0	0	0	4	11	8	0	0	0	0.000258044	4.09476		--	--	up-regulated
rna-mrna.ZEAMMB73_Zm00001d009193_1	Zm00001d009193	C2C2-GATA	5	5	12	0	1	1	5	3	16	0	0	0	--	--		0.00242015	3.26089	up-regulated
ONT.7015.1	Zm00001d009435	MYB	10	10	15	15	19	10	22	19	17	5	6	6	0.000132471	2.17849		0.803227	0.201174	up-regulated
rna-mrna.ZEAMMB73_Zm00001d009939	Zm00001d009939	WRKY	26	30	11	1	5	2	6	4	2	2	5	0	0.392361	1.05464		6.58647e-05	3.25856	up-regulated
rna-mrna.ZEAMMB73_Zm00001d009993	Zm00001d009993	OFP	89	101	92	54	49	68	93	84	82	31	37	35	1.84887e-10	1.84758		1.51364e-06	1.25326	up-regulated
ONT.7153.1	Zm00001d010048	AP2-EREBP	60	94	25	24	31	32	74	46	53	24	29	18	8.43869e-07	1.7773		0.0133744	1.50533	up-regulated
ONT.7153.4	Zm00001d010048	AP2-EREBP	71	40	47	0	0	0	0	35	17	0	20	7	0.558404	0.922727		4.39366e-11	6.99866	up-regulated
rna-mrna.ZEAMMB73_Zm00001d010235_6	Zm00001d010235	SWI/SNF-BAF60b	44	67	84	97	108	143	145	105	167	85	109	40	0.00119059	1.33231		0.505752	-0.304782	up-regulated
rna-mrna.ZEAMMB73_Zm00001d010399	Zm00001d010399	WRKY	137	127	160	60	44	61	65	30	31	24	12	14	0.00100189	1.77108		2.92099e-15	1.8956	up-regulated
ONT.8304.3	Zm00001d010617	WRKY	11	10	6	0	0	1	2	3	4	0	1	2	--	--		0.000217168	4.09244	up-regulated
rna-mrna.ZEAMMB73_Zm00001d010617	Zm00001d010617	WRKY	83	64	85	10	11	14	24	13	10	9	17	10	0.233885	0.85667		9.66162e-17	3.20673	up-regulated
ONT.7300.1	Zm00001d010834	Alfin-like	25	38	27	13	18	12	68	65	46	31	35	32	0.000349305	1.39411		0.000866885	1.55758	up-regulated
rna-mrna.ZEAMMB73_Zm00001d010907	Zm00001d010907	MYB	123	125	81	63	64	65	107	96	117	35	16	37	6.59384e-10	2.33531		1.99825e-05	1.30887	up-regulated
rna-mrna.ZEAMMB73_Zm00001d010974_44	Zm00001d010974	PHD	15	26	2	0	1	0	15	10	19	1	0	0	2.29098e-06	4.43053		--	--	up-regulated
rna-mrna.ZEAMMB73_Zm00001d010974_7	Zm00001d010974	PHD	78	84	77	17	13	9	9	1	19	8	1	1	0.213945	1.50583		1.49438e-19	3.11386	up-regulated
ONT.8403.3	Zm00001d010975	Orphans	0	0	0	0	47	0	284	179	270	94	171	149	3.11262e-05	1.31292		--	--	up-regulated
ONT.8403.4	Zm00001d010975	Orphans	30	39	21	0	0	5	130	138	121	25	27	19	2.88035e-20	2.95711		1.13987e-05	4.07563	up-regulated
ONT.7362.1	Zm00001d011131	Orphans	28	39	16	51	18	33	102	69	114	55	31	31	3.60883e-08	1.78017		0.740056	0.262866	up-regulated
rna-mrna.ZEAMMB73_Zm00001d011131	Zm00001d011131	Orphans	9	14	12	5	2	5	2	4	3	0	1	0	--	--		0.0052764	1.96248	up-regulated
rna-mrna.ZEAMMB73_Zm00001d011223_1	Zm00001d011223	C2H2	30	43	24	3	8	6	62	56	28	4	12	26	0.00822478	2.07914		1.1135e-06	2.89549	up-regulated
rna-mrna.ZEAMMB73_Zm00001d011355	Zm00001d011355	C3H	24	0	47	7	0	3	33	40	29	11	0	8	0.00317476	2.56783		0.0921375	2.39255	up-regulated
rna-mrna.ZEAMMB73_Zm00001d011355_2	Zm00001d011355	C3H	35	26	5	0	5	0	17	3	17	0	10	0	0.272122	1.50362		0.00727811	3.25908	up-regulated
rna-mrna.ZEAMMB73_Zm00001d011527	Zm00001d011527	WRKY	13	41	19	8	11	11	47	46	23	8	4	5	7.16226e-07	3.0966		0.0103508	1.70516	up-regulated
rna-mrna.ZEAMMB73_Zm00001d011639	Zm00001d011639	ABI3VP1	12	17	13	3	2	4	2	0	2	7	4	6	--	--		0.00021025	2.58652	up-regulated
ONT.8549.2	Zm00001d011669	MYB	7	9	16	5	7	4	28	33	18	1	0	6	0.0002085	3.34017		0.0536111	1.43604	up-regulated
rna-mrna.ZEAMMB73_Zm00001d011878	Zm00001d011878	TRAF	3	6	2	3	4	2	14	4	7	0	2	1	0.00388558	2.8178		--	--	up-regulated
rna-mrna.ZEAMMB73_Zm00001d011953_7	Zm00001d011953	ARF	13	6	6	1	1	3	28	14	31	4	5	6	7.03721e-06	2.6076		0.0073841	2.53176	up-regulated
rna-mrna.ZEAMMB73_Zm00001d012005_1	Zm00001d012005	Orphans	185	218	150	145	164	169	158	168	179	97	48	81	9.57101e-07	1.67988		0.00395878	0.743623	up-regulated
rna-mrna.ZEAMMB73_Zm00001d012005_12	Zm00001d012005	Orphans	15	20	16	3	3	1	39	16	33	8	5	0	0.000219098	2.8904		8.65313e-06	3.16929	up-regulated
rna-mrna.ZEAMMB73_Zm00001d012049_5	Zm00001d012049	C3H	1	0	0	1	0	0	17	16	13	6	6	1	0.00226167	2.17282		--	--	up-regulated
rna-mrna.ZEAMMB73_Zm00001d012401	Zm00001d012401	Orphans	54	113	136	7	0	39	177	212	91	0	29	34	0.0062807	2.7619		0.0154825	2.68532	up-regulated
rna-mrna.ZEAMMB73_Zm00001d012427	Zm00001d012427	C2H2	6	2	5	1	1	1	6	5	5	0	0	0	0.000795156	3.81214		--	--	up-regulated
ONT.7717.1	Zm00001d012527	NAC	26	9	9	3	1	2	5	1	0	1	1	0	--	--		0.000686598	3.06525	up-regulated
rna-mrna.ZEAMMB73_Zm00001d012527	Zm00001d012527	NAC	243	252	134	47	27	20	48	26	48	29	26	13	0.00339934	1.32231		1.16904e-14	3.23393	up-regulated
rna-mrna.ZEAMMB73_Zm00001d012734_1	Zm00001d012734	VOZ	79	56	34	0	0	0	24	26	0	0	0	9	0.349087	1.37978		4.92357e-11	7.02251	up-regulated
rna-mrna.ZEAMMB73_Zm00001d045080_1	Zm00001d045080	PHD	0	1	0	0	1	1	13	10	15	5	7	3	0.00755153	1.73863		--	--	up-regulated
ONT.8932.2	Zm00001d045128	DBP	9	13	14	3	0	2	1	1	1	0	0	0	--	--		0.000263281	3.06451	up-regulated
rna-mrna.ZEAMMB73_Zm00001d045203	Zm00001d045203	AUX/IAA	16	27	37	5	2	4	7	5	3	0	2	4	--	--		1.37278e-06	3.19884	up-regulated
rna-mrna.ZEAMMB73_Zm00001d045323	Zm00001d045323	Orphans	98	119	77	102	97	107	169	150	175	103	71	93	4.0318e-10	1.41714		0.102845	0.481993	up-regulated
rna-mrna.ZEAMMB73_Zm00001d045323_1	Zm00001d045323	Orphans	15	15	29	14	0	2	11	12	11	0	0	0	7.18173e-06	4.69952		0.0573029	2.11129	up-regulated
rna-mrna.ZEAMMB73_Zm00001d045323_8	Zm00001d045323	Orphans	198	184	59	13	0	37	1174	1640	918	273	258	183	1.75055e-15	2.91735		0.00294628	3.12414	up-regulated
ONT.9042.1	Zm00001d045581	MYB-related	0	0	0	0	0	1	109	141	134	63	54	56	2.82105e-08	1.68754		--	--	up-regulated
ONT.9095.1	Zm00001d045887	C3H	188	112	90	101	24	49	106	180	197	61	44	48	2.80299e-08	2.16767		0.0049094	1.69346	up-regulated
rna-mrna.ZEAMMB73_Zm00001d046174	Zm00001d046174	G2-like	24	29	14	4	7	5	9	14	13	3	2	6	0.00743715	2.02968		0.000105346	2.46687	up-regulated
ONT.9157.2	Zm00001d046299	HSF	660	720	928	536	567	484	1176	1123	1242	954	686	695	2.61062e-10	1.15013		7.16878e-09	1.07394	up-regulated
rna-mrna.ZEAMMB73_Zm00001d046299	Zm00001d046299	HSF	414	505	444	8	3	68	581	994	612	6	46	113	0.000486701	3.40409		0.000380627	3.82391	up-regulated
ONT.9202.3	Zm00001d046564	bZIP	47	47	49	24	27	16	55	25	54	18	21	19	5.83176e-05	1.6612		1.08825e-05	1.61154	up-regulated
rna-mrna.ZEAMMB73_Zm00001d046688	Zm00001d046688	PLATZ	11	13	11	0	4	2	1	1	2	3	2	3	--	--		0.00109859	2.76411	up-regulated
rna-mrna.ZEAMMB73_Zm00001d046751	Zm00001d046751	bZIP	12	21	22	8	14	9	29	30	26	8	5	12	6.42416e-05	2.18828		0.0297008	1.29707	up-regulated
ONT.9248.2	Zm00001d046823	GNAT	4	12	29	0	0	0	0	0	0	0	0	0	--	--		4.16692e-05	5.11999	up-regulated
ONT.10043.1	Zm00001d046888	Orphans	24	20	50	4	3	4	54	93	83	5	5	1	3.90003e-14	4.58034		6.51885e-07	3.40006	up-regulated
ONT.10055.9	Zm00001d046937	bZIP	6	5	1	2	0	2	6	11	5	1	1	2	0.00827487	2.49563		--	--	up-regulated
rna-mrna.ZEAMMB73_Zm00001d046981	Zm00001d046981	G2-like	16	8	9	0	2	0	0	0	1	0	0	0	--	--		0.000264044	3.78075	up-regulated
rna-mrna.ZEAMMB73_Zm00001d047209_10	Zm00001d047209	CAMTA	84	56	23	2	7	3	31	42	37	18	0	2	0.0241582	2.39156		2.36269e-07	3.94721	up-regulated
ONT.9360.2	Zm00001d047385	Orphans	12	12	11	0	2	2	8	1	9	1	0	0	--	--		0.000142983	3.27008	up-regulated
rna-mrna.ZEAMMB73_Zm00001d047385_2	Zm00001d047385	Orphans	11	18	41	0	5	4	31	20	45	4	16	19	0.0200785	1.63456		0.00131958	3.02047	up-regulated
rna-mrna.ZEAMMB73_Zm00001d047483	Zm00001d047483	Orphans	4	12	9	0	1	0	32	26	7	0	13	0	0.159954	1.84737		0.000559842	3.92624	up-regulated
ONT.10192.4	Zm00001d047563	EIL	20	0	3	0	0	0	8	74	32	7	4	7	0.00207431	2.78912		--	--	up-regulated
ONT.9407.1	Zm00001d047574	WRKY	9	17	20	2	3	4	20	10	29	1	4	2	2.46403e-05	3.15796		0.000260375	2.67385	up-regulated
rna-mrna.ZEAMMB73_Zm00001d047574_3	Zm00001d047574	WRKY	94	158	116	72	103	72	242	248	124	97	109	71	0.0001306	1.68265		0.00146406	1.08608	up-regulated
ONT.10199.2	Zm00001d047587	bZIP	204	193	162	57	71	95	99	183	135	123	87	108	0.0354638	0.956637		3.06106e-09	1.84029	up-regulated
rna-mrna.ZEAMMB73_Zm00001d047676_3	Zm00001d047676	PHD	93	62	30	9	13	8	87	103	95	16	14	35	2.12381e-07	2.55554		8.79439e-07	3.02013	up-regulated
rna-mrna.ZEAMMB73_Zm00001d047761_2	Zm00001d047761	Orphans	20	18	11	0	0	0	22	12	28	6	0	4	0.000448005	2.759		1.98646e-06	5.57262	up-regulated
ONT.10316.3	Zm00001d048046	ARR-B	0	3	0	3	3	4	58	87	84	36	23	23	1.59606e-06	1.9935		--	--	up-regulated
rna-mrna.ZEAMMB73_Zm00001d048131	Zm00001d048131	Orphans	23	20	14	2	5	5	2	4	7	2	1	1	--	--		9.59154e-05	2.62068	up-regulated
ONT.10364.1	Zm00001d048199	GRAS	21	25	36	11	16	10	37	48	37	32	36	18	0.0344798	1.04591		0.00143018	1.62737	up-regulated
ONT.10382.1	Zm00001d048286	GNAT	16	23	16	1	0	7	0	0	0	0	0	0	--	--		0.00234359	2.89408	up-regulated
rna-mrna.ZEAMMB73_Zm00001d048352	Zm00001d048352	Orphans	1	4	2	5	6	7	29	21	38	12	14	22	0.00781934	1.32757		0.48854	-0.748257	up-regulated
ONT.10411.3	Zm00001d048383	MYB	43	56	81	45	33	25	14	6	12	3	4	4	0.00973728	1.86301		0.00108981	1.32612	up-regulated
rna-mrna.ZEAMMB73_Zm00001d048471	Zm00001d048471	HB	189	129	123	130	116	110	151	107	128	85	64	58	8.38404e-10	1.42472		0.00493351	0.858835	up-regulated
ONT.10446.1	Zm00001d048493	NAC	12	23	7	1	0	0	3	4	6	0	0	0	--	--		3.30769e-05	4.56094	up-regulated
ONT.10480.5	Zm00001d048574	GNAT	7	6	15	0	0	3	0	0	0	0	0	0	--	--		0.00447904	3.08404	up-regulated
ONT.11202.3	Zm00001d023242	Orphans	32	28	36	30	27	28	29	35	49	15	22	14	0.000371261	1.62956		0.0670411	0.711344	up-regulated
ONT.11202.4	Zm00001d023242	Orphans	35	51	33	3	0	0	38	27	30	0	7	4	4.35768e-06	3.26304		8.6778e-11	5.23227	up-regulated
ONT.11202.7	Zm00001d023242	Orphans	92	123	104	6	12	10	54	37	66	5	6	3	9.67549e-15	3.80833		8.12018e-26	3.96168	up-regulated
ONT.10565.2	Zm00001d023669	NAC	10	6	11	0	0	1	1	4	2	0	0	1	--	--		0.000214674	4.09288	up-regulated
ONT.10565.4	Zm00001d023669	NAC	85	129	110	43	36	34	42	33	60	1	4	6	4.78268e-11	3.83295		3.69648e-14	2.04191	up-regulated
rna-mrna.ZEAMMB73_Zm00001d023669	Zm00001d023669	NAC	111	122	121	123	75	101	141	141	200	34	33	32	4.39121e-26	2.78264		0.000777823	0.792104	up-regulated
ONT.11376.1	Zm00001d024041	bZIP	27	32	12	12	15	25	6	5	18	1	1	0	0.000973907	3.30507		0.18429	0.93616	up-regulated
rna-mrna.ZEAMMB73_Zm00001d024543	Zm00001d024543	NAC	145	104	97	33	15	19	47	33	42	32	20	23	0.00108907	1.20983		3.12076e-13	2.87996	up-regulated
rna-mrna.ZEAMMB73_Zm00001d024644	Zm00001d024644	MYB-related	96	106	69	66	53	62	106	107	115	64	75	69	1.67568e-06	1.19089		0.00017648	1.12065	up-regulated
ONT.10748.2	Zm00001d024679	bHLH	37	40	34	0	0	3	60	16	37	12	23	7	0.0100353	1.76626		6.73112e-11	5.15348	up-regulated
ONT.10748.4	Zm00001d024679	bHLH	6	11	2	8	6	1	23	15	14	5	6	6	0.000815302	2.01024		0.509116	0.789691	up-regulated
rna-mrna.ZEAMMB73_Zm00001d024679_1	Zm00001d024679	bHLH	307	292	269	201	157	253	291	382	274	191	132	194	7.90458e-05	1.42192		3.12443e-05	1.04653	up-regulated
ONT.10753.2	Zm00001d024732	Orphans	7	6	7	0	2	2	13	21	11	1	2	0	4.12849e-05	3.6681		0.00934124	2.49596	up-regulated
ONT.10753.3	Zm00001d024732	Orphans	11	13	13	0	0	0	21	24	14	1	1	1	7.81888e-07	4.08		9.09633e-06	5.28468	up-regulated
rna-mrna.ZEAMMB73_Zm00001d024732	Zm00001d024732	Orphans	200	218	234	152	172	168	258	269	267	129	107	110	2.91275e-16	1.74113		2.79428e-07	0.940884	up-regulated
ONT.11490.4	Zm00001d024784	MYB	12	18	0	0	5	2	22	61	51	13	0	3	0.00228097	2.97061		0.210071	1.84031	up-regulated
rna-mrna.ZEAMMB73_Zm00001d025050_5	Zm00001d025050	Orphans	4	6	4	0	1	0	2	4	1	1	0	0	--	--		0.00652799	3.25814	up-regulated
ONT.10815.1	Zm00001d025055	Orphans	26	45	65	0	0	0	63	86	37	0	0	0	1.7278e-12	6.56056		4.40152e-10	6.75707	up-regulated
rna-mrna.ZEAMMB73_Zm00001d025339_3	Zm00001d025339	S1fa-like	366	347	424	267	183	240	252	235	256	161	140	189	8.17298e-07	1.13256		3.1064e-12	1.26756	up-regulated
rna-mrna.ZEAMMB73_Zm00001d025705_17	Zm00001d025705	Orphans	25	26	45	3	5	8	24	33	28	6	5	6	1.2788e-06	2.71427		1.34736e-06	2.95552	up-regulated
rna-mrna.ZEAMMB73_Zm00001d025964	Zm00001d025964	HB	9	17	19	6	3	4	2	1	2	2	0	2	--	--		0.00123022	2.19749	up-regulated
ONT.11715.1	Zm00001d025988	C2C2-GATA	58	60	40	12	16	10	39	40	32	24	11	9	0.000766461	1.81643		6.36694e-09	2.53478	up-regulated
rna-mrna.ZEAMMB73_Zm00001d026017	Zm00001d026017	MYB-related	16	12	5	6	0	2	10	11	17	2	2	2	0.000185232	2.83047		0.0256851	2.29029	up-regulated
rna-mrna.ZEAMMB73_Zm00001d026047_1	Zm00001d026047	PLATZ	117	86	55	37	61	39	25	25	17	20	7	15	0.0710834	1.16484		0.00365648	1.41674	up-regulated
ONT.11021.2	Zm00001d026050	GRAS	25	22	41	23	19	15	29	19	28	19	16	11	0.00738523	1.21571		0.020441	1.14243	up-regulated
ONT.11042.1	Zm00001d026147	bHLH	1	0	0	0	1	0	10	23	8	2	0	3	0.00223822	2.93636		--	--	up-regulated
rna-mrna.ZEAMMB73_Zm00001d026197	Zm00001d026197	MYB	27	26	10	1	0	0	1	0	1	0	0	0	--	--		1.22854e-06	5.10198	up-regulated
ONT.11757.2	Zm00001d026204	MYB	6	12	8	4	5	9	29	17	30	6	6	11	8.42234e-05	2.1159		0.220151	0.989146	up-regulated
rna-mrna.ZEAMMB73_Zm00001d026218	Zm00001d026218	WRKY	6	7	4	7	1	2	8	10	12	2	5	2	0.00798962	2.04057		0.236774	1.20374	up-regulated
ONT.11064.2	Zm00001d026252	WRKY	11	10	14	2	0	0	3	4	1	0	0	1	--	--		5.63941e-05	3.95255	up-regulated
ONT.11778.1	Zm00001d026269	Orphans	170	157	141	35	52	60	105	105	107	37	38	28	1.01506e-14	2.14405		9.11627e-12	2.17653	up-regulated
rna-mrna.ZEAMMB73_Zm00001d026305_2	Zm00001d026305	CCAAT-HAP2	13	8	16	0	0	1	7	2	5	0	0	0	--	--		2.77787e-05	4.4887	up-regulated
rna-mrna.ZEAMMB73_Zm00001d026363	Zm00001d026363	Orphans	319	309	280	54	48	49	168	255	201	50	38	49	1.4762e-13	2.69873		6.15332e-57	3.12046	up-regulated
ONT.11104.1	Zm00001d026398	bZIP	0	4	2	0	0	0	8	18	12	5	2	4	0.0075136	2.11229		--	--	up-regulated
ONT.11104.3	Zm00001d026398	bZIP	6	4	0	0	0	8	60	93	32	14	13	14	2.52882e-05	2.59438		0.799983	0.508976	up-regulated
rna-mrna.ZEAMMB73_Zm00001d026477	Zm00001d026477	ZIM	6808	6930	6261	3959	4202	4126	2799	3274	2775	1878	1449	1422	2.05436e-09	1.46011		7.8562e-20	1.24194	up-regulated
rna-mrna.ZEAMMB73_Zm00001d026477_2	Zm00001d026477	ZIM	1695	2088	1910	855	1150	1272	461	593	457	361	127	390	0.0143698	1.29554		3.66943e-08	1.31388	up-regulated
rna-mrna.ZEAMMB73_Zm00001d026477_5	Zm00001d026477	ZIM	45	53	33	10	23	16	15	10	11	5	1	7	0.0209774	1.78854		0.000234725	1.88193	up-regulated
rna-mrna.ZEAMMB73_Zm00001d026663	Zm00001d026663	OFP	12	28	17	10	14	12	16	19	15	7	3	4	0.000639517	2.21921		0.0601003	1.14046	up-regulated
rna-mrna.ZEAMMB73_Zm00001d027462_1	Zm00001d027462	FHA	22	0	23	25	0	22	20	15	21	0	0	0	7.67003e-08	5.31755		0.846836	0.375856	up-regulated
ONT.13776.4	Zm00001d027546	bHLH	31	28	21	3	12	10	10	9	11	6	9	7	0.176792	0.920662		0.00135349	2.08502	up-regulated
ONT.12018.2	Zm00001d027570	Orphans	7	8	11	0	1	0	0	0	0	0	0	0	--	--		0.000223627	4.05916	up-regulated
rna-mrna.ZEAMMB73_Zm00001d027570_2	Zm00001d027570	Orphans	26	39	11	8	13	8	13	12	15	36	25	6	0.887477	-0.156127		0.00988432	1.80882	up-regulated
ONT.13795.3	Zm00001d027623	MYB	28	34	12	5	6	2	47	33	26	2	4	4	3.93062e-09	3.63525		0.000101742	2.84001	up-regulated
rna-mrna.ZEAMMB73_Zm00001d027623	Zm00001d027623	MYB	138	149	202	161	220	126	206	137	192	87	74	44	2.85617e-12	1.89522		0.206736	0.473912	up-regulated
ONT.13814.1	Zm00001d027703	GNAT	156	219	173	74	60	70	169	93	99	2	12	7	5.49373e-16	4.34382		8.79415e-20	1.95663	up-regulated
rna-mrna.ZEAMMB73_Zm00001d027846	Zm00001d027846	C2C2-DOF	41	27	21	12	14	18	28	27	29	20	7	14	0.00476023	1.51041		0.00567913	1.51142	up-regulated
rna-mrna.ZEAMMB73_Zm00001d027874_9	Zm00001d027874	CCAAT-HAP2	10	5	4	1	0	3	9	11	13	1	0	5	0.00817589	2.46693		0.0266176	2.37536	up-regulated
ONT.12103.3	Zm00001d027900	ZIM	68	105	25	0	6	0	0	0	3	0	1	0	--	--		7.48083e-06	4.59982	up-regulated
rna-mrna.ZEAMMB73_Zm00001d028304	Zm00001d028304	HB	5	9	8	7	5	1	12	12	10	6	3	2	0.00623573	1.98619		0.185877	1.19927	up-regulated
ONT.14009.2	Zm00001d028603	GRAS	6	2	2	0	0	1	10	13	9	1	1	1	0.000168752	3.29777		--	--	up-regulated
rna-mrna.ZEAMMB73_Zm00001d028721	Zm00001d028721	LOB	35	21	44	3	2	0	36	16	22	4	4	1	1.65239e-06	3.2347		1.18843e-08	4.43149	up-regulated
rna-mrna.ZEAMMB73_Zm00001d028936_12	Zm00001d028936	bZIP	38	40	26	5	2	2	14	24	16	3	3	3	6.68439e-05	2.8503		1.01243e-09	3.85606	up-regulated
ONT.12400.2	Zm00001d028962	WRKY	18	18	21	0	0	5	4	3	6	0	2	2	--	--		0.000270874	3.48826	up-regulated
ONT.12400.4	Zm00001d028962	WRKY	44	45	44	16	21	14	43	21	45	26	23	18	0.00509535	1.18117		6.6538e-07	1.88924	up-regulated
rna-mrna.ZEAMMB73_Zm00001d028962	Zm00001d028962	WRKY	29	16	15	0	0	0	11	10	2	0	1	0	--	--		6.14011e-07	5.78121	up-regulated
ONT.14107.4	Zm00001d028995	NAC	0	14	8	9	3	7	28	22	28	12	5	14	0.00105305	1.7669		0.661072	0.619934	up-regulated
rna-mrna.ZEAMMB73_Zm00001d028995	Zm00001d028995	NAC	68	49	65	21	28	10	92	99	70	13	11	10	2.16901e-15	3.38597		1.22469e-05	2.10853	up-regulated
rna-mrna.ZEAMMB73_Zm00001d029149	Zm00001d029149	C2C2-CO-like	115	148	170	45	70	56	215	108	142	48	55	42	5.45389e-13	2.16438		2.08782e-09	1.8436	up-regulated
ONT.14139.4	Zm00001d029165	TUB	42	46	64	66	66	51	45	56	69	36	25	24	7.77608e-05	1.5152		0.497922	0.271068	up-regulated
ONT.14139.10	Zm00001d029165	TUB	121	118	104	17	41	56	38	36	49	39	18	11	0.0186723	1.34238		5.47475e-05	2.04034	up-regulated
ONT.14139.13	Zm00001d029165	TUB	0	0	0	0	0	0	82	86	175	0	16	4	7.14975e-06	3.87213		--	--	up-regulated
ONT.14139.17	Zm00001d029165	TUB	11	23	10	3	1	3	4	3	4	1	1	0	--	--		0.00029824	2.91244	up-regulated
rna-mrna.ZEAMMB73_Zm00001d029165_1	Zm00001d029165	TUB	17	21	6	2	0	2	0	0	0	0	0	0	--	--		0.000258988	3.48028	up-regulated
rna-mrna.ZEAMMB73_Zm00001d029165_2	Zm00001d029165	TUB	363	436	456	0	191	166	274	169	220	99	87	66	2.58448e-18	1.91111		0.329372	1.54662	up-regulated
rna-mrna.ZEAMMB73_Zm00001d029165_3	Zm00001d029165	TUB	78	44	47	177	0	37	115	117	128	81	46	70	9.30064e-06	1.39644		0.888637	0.247706	up-regulated
rna-mrna.ZEAMMB73_Zm00001d029339	Zm00001d029339	bHLH	54	32	19	26	27	27	43	50	56	42	19	28	0.0049751	1.25945		0.130235	0.918024	up-regulated
ONT.14192.3	Zm00001d029448	ZIM	14	21	15	0	1	0	11	15	14	0	0	1	6.50342e-06	4.30555		1.41647e-06	4.91572	up-regulated
ONT.12593.2	Zm00001d029772	Orphans	4	2	0	0	0	0	8	9	8	0	1	1	0.000479002	3.30254		--	--	up-regulated
rna-mrna.ZEAMMB73_Zm00001d029934	Zm00001d029934	HB	24	0	40	3	4	8	14	27	9	6	6	3	0.0089187	2.09521		0.106713	2.06554	up-regulated
rna-mrna.ZEAMMB73_Zm00001d030032	Zm00001d030032	PLATZ	70	86	106	50	77	67	136	115	89	53	48	63	4.96199e-06	1.57028		0.00734775	0.945522	up-regulated
ONT.12723.1	Zm00001d030577	bZIP	8	13	9	0	3	4	4	0	4	1	2	0	--	--		0.00821069	2.34473	up-regulated
ONT.12723.3	Zm00001d030577	bZIP	31	40	32	4	5	10	8	9	16	13	2	6	0.243056	1.05821		8.21001e-08	2.85951	up-regulated
rna-mrna.ZEAMMB73_Zm00001d030577	Zm00001d030577	bZIP	25	52	21	14	8	17	26	15	22	24	4	4	0.129323	1.34698		0.00325395	1.78549	up-regulated
rna-mrna.ZEAMMB73_Zm00001d030678_2	Zm00001d030678	MYB	23	36	39	0	42	0	48	36	88	0	0	0	6.99535e-13	6.55329		0.493987	1.1415	up-regulated
ONT.12797.4	Zm00001d030953	LIM	80	93	56	5	5	12	8	0	13	5	0	0	0.367707	1.33317		8.52776e-14	3.7781	up-regulated
ONT.12797.7	Zm00001d030953	LIM	56	69	34	26	32	27	48	59	64	14	18	11	1.51855e-09	2.4684		0.00137634	1.41035	up-regulated
rna-mrna.ZEAMMB73_Zm00001d030953_2	Zm00001d030953	LIM	152	155	111	13	52	33	59	76	85	40	55	36	0.00057217	1.27545		6.49608e-06	2.50043	up-regulated
rna-mrna.ZEAMMB73_Zm00001d030995_1	Zm00001d030995	bZIP	237	223	218	15	12	0	155	168	193	83	17	75	0.000985541	1.97611		1.77486e-14	4.90685	up-regulated
rna-mrna.ZEAMMB73_Zm00001d031182	Zm00001d031182	HB	95	77	73	49	33	29	161	213	181	39	50	53	3.03825e-13	2.47783		3.1532e-07	1.6812	up-regulated
rna-mrna.ZEAMMB73_Zm00001d031522_1	Zm00001d031522	ARF	141	90	13	0	0	0	150	188	70	0	0	0	3.87211e-17	7.46357		9.37463e-10	6.94307	up-regulated
rna-mrna.ZEAMMB73_Zm00001d031561	Zm00001d031561	bHLH	3	9	7	7	11	20	28	21	18	3	12	9	0.00466279	1.86431		0.652752	-0.451412	up-regulated
rna-mrna.ZEAMMB73_Zm00001d031655_2	Zm00001d031655	NAC	65	81	63	21	38	17	19	37	28	24	14	15	0.0481042	1.18894		8.47231e-06	1.94146	up-regulated
ONT.14613.4	Zm00001d031662	Orphans	30	35	45	19	9	16	14	5	11	10	7	3	0.212941	1.0048		4.5483e-05	1.82552	up-regulated
ONT.12948.7	Zm00001d031790	bZIP	1	0	1	0	3	1	17	13	9	4	4	4	0.00301462	2.05582		--	--	up-regulated
rna-mrna.ZEAMMB73_Zm00001d031790	Zm00001d031790	bZIP	19	9	46	29	26	20	99	117	48	18	7	48	0.00746478	2.14201		0.577082	0.493683	up-regulated
rna-mrna.ZEAMMB73_Zm00001d031992_2	Zm00001d031992	C2H2	64	57	83	0	45	43	64	51	75	41	26	7	0.00348019	1.79489		0.250105	1.41408	up-regulated
ONT.13008.1	Zm00001d032096	ARID	93	228	128	12	0	0	0	0	0	0	0	0	--	--		0.00623416	3.75821	up-regulated
ONT.13008.3	Zm00001d032096	ARID	7	26	26	3	0	0	0	6	3	4	6	2	--	--		8.01737e-05	4.04464	up-regulated
ONT.13008.4	Zm00001d032096	ARID	28	48	39	6	5	7	31	26	37	12	6	4	1.52176e-06	2.50417		1.34716e-09	3.09787	up-regulated
rna-mrna.ZEAMMB73_Zm00001d032190_5	Zm00001d032190	G2-like	8	38	39	0	0	0	37	16	0	9	0	31	0.767074	0.513824		3.78063e-07	5.94991	up-regulated
rna-mrna.ZEAMMB73_Zm00001d032190_6	Zm00001d032190	G2-like	10	44	36	0	1	0	15	6	2	0	11	13	0.847708	0.314718		2.59588e-07	5.41646	up-regulated
rna-mrna.ZEAMMB73_Zm00001d032359	Zm00001d032359	MBF1	2299	2036	2699	902	1409	1739	1886	2486	1933	1199	957	1688	0.000817269	1.25308		0.000106784	1.30303	up-regulated
rna-mrna.ZEAMMB73_Zm00001d032683	Zm00001d032683	ARF	47	35	67	48	40	45	55	62	68	31	32	51	0.00348656	1.20453		0.0894881	0.699214	up-regulated
rna-mrna.ZEAMMB73_Zm00001d032691_1	Zm00001d032691	Orphans	28	7	5	0	0	0	0	9	0	0	0	0	--	--		9.00644e-05	4.97178	up-regulated
rna-mrna.ZEAMMB73_Zm00001d032999	Zm00001d032999	C2C2-DOF	15	21	5	3	2	2	12	14	22	0	1	1	2.75288e-06	4.11371		0.00142954	2.78252	up-regulated
rna-mrna.ZEAMMB73_Zm00001d033291_5	Zm00001d033291	WRKY	19	12	14	2	4	5	15	0	4	13	18	2	0.885839	-0.241843		0.000615968	2.40958	up-regulated
rna-mrna.ZEAMMB73_Zm00001d033291_6	Zm00001d033291	WRKY	109	110	82	47	44	46	79	58	76	30	21	23	6.33353e-12	2.02638		1.63765e-09	1.66737	up-regulated
rna-mrna.ZEAMMB73_Zm00001d033291_7	Zm00001d033291	WRKY	130	116	103	33	73	46	82	99	88	76	55	55	0.00111349	1.0818		6.61382e-05	1.68837	up-regulated
rna-mrna.ZEAMMB73_Zm00001d033297_2	Zm00001d033297	Orphans	51	25	37	27	84	50	28	72	45	9	4	26	0.00973062	2.16256		0.98839	0.015108	up-regulated
ONT.13302.1	Zm00001d033378	HB	32	30	0	3	3	14	61	71	86	21	15	4	1.47468e-07	2.84949		0.223414	1.67305	up-regulated
rna-mrna.ZEAMMB73_Zm00001d033378	Zm00001d033378	HB	13	2	4	0	0	3	7	5	6	0	0	0	0.000430553	3.9468		--	--	up-regulated
rna-mrna.ZEAMMB73_Zm00001d033378_1	Zm00001d033378	HB	255	269	218	103	161	104	197	371	305	163	100	139	9.01512e-05	1.65843		3.88831e-07	1.52763	up-regulated
rna-mrna.ZEAMMB73_Zm00001d033378_10	Zm00001d033378	HB	20	18	19	0	0	2	21	29	19	8	3	3	8.69915e-05	2.64377		4.47709e-07	4.60998	up-regulated
rna-mrna.ZEAMMB73_Zm00001d033378_12	Zm00001d033378	HB	8	9	6	0	3	0	7	9	13	0	0	1	0.000102702	3.87274		0.0058068	2.9013	up-regulated
rna-mrna.ZEAMMB73_Zm00001d033378_6	Zm00001d033378	HB	24	20	28	4	20	9	18	8	11	0	0	0	6.42152e-06	4.72953		0.0402221	1.53097	up-regulated
rna-mrna.ZEAMMB73_Zm00001d033378_8	Zm00001d033378	HB	23	41	23	0	0	3	26	13	22	13	0	0	0.132084	1.89936		6.04001e-08	4.71784	up-regulated
ONT.13354.2	Zm00001d033602	CCAAT-HAP2	8	4	5	1	0	8	20	23	19	3	4	3	3.8243e-06	2.93788		0.37812	1.18589	up-regulated
rna-mrna.ZEAMMB73_Zm00001d033602_3	Zm00001d033602	CCAAT-HAP2	19	18	5	0	1	4	4	5	0	0	0	6	0.738718	0.577313		0.00329628	3.04392	up-regulated
rna-mrna.ZEAMMB73_Zm00001d033898	Zm00001d033898	HB	4	4	2	8	8	4	53	37	32	15	10	0	0.0063546	2.43715		0.704247	-0.409734	up-regulated
rna-mrna.ZEAMMB73_Zm00001d033976_1	Zm00001d033976	AUX/IAA	1837	2848	2658	2332	1352	1632	3197	1810	2241	1637	2707	1826	0.0148807	0.743647		2.64017e-05	1.01143	up-regulated
rna-mrna.ZEAMMB73_Zm00001d034145	Zm00001d034145	C2H2	12	9	14	3	6	2	39	21	9	2	10	8	0.0197002	2.01053		0.00587337	2.05499	up-regulated
ONT.13543.2	Zm00001d034433	HSF	29	11	26	2	0	2	16	47	21	0	9	0	0.0236732	2.65237		4.24677e-06	4.063	up-regulated
rna-mrna.ZEAMMB73_Zm00001d034433_3	Zm00001d034433	HSF	79	93	84	14	21	37	25	36	33	6	9	8	4.4263e-06	2.45465		2.02802e-07	2.29624	up-regulated
rna-mrna.ZEAMMB73_Zm00001d034433_4	Zm00001d034433	HSF	23	14	16	21	29	8	22	36	45	18	16	5	0.00387192	1.83871		0.64252	0.399935	up-regulated
ONT.15262.2	Zm00001d034447	bZIP	51	48	11	20	24	29	170	119	187	46	15	58	2.66122e-06	2.38947		0.161591	1.07151	up-regulated
ONT.15262.3	Zm00001d034447	bZIP	13	8	5	0	0	1	3	2	1	0	0	0	--	--		0.00043859	3.99426	up-regulated
rna-mrna.ZEAMMB73_Zm00001d034447_1	Zm00001d034447	bZIP	7	19	9	4	0	1	4	13	4	9	1	1	0.30612	1.24843		0.0025376	2.92881	up-regulated
ONT.15264.1	Zm00001d034457	bZIP	33	17	13	3	1	1	3	0	2	0	0	1	--	--		8.69226e-06	3.78393	up-regulated
rna-mrna.ZEAMMB73_Zm00001d034457	Zm00001d034457	bZIP	65	44	26	1	1	4	0	0	0	0	0	0	--	--		2.65505e-09	4.58897	up-regulated
rna-mrna.ZEAMMB73_Zm00001d034463	Zm00001d034463	AUX/IAA	21	24	33	0	0	0	0	3	5	0	0	12	--	--		3.13088e-08	6.17243	up-regulated
rna-mrna.ZEAMMB73_Zm00001d034463_2	Zm00001d034463	AUX/IAA	135	172	0	47	37	55	23	24	27	0	0	0	4.38862e-09	5.65705		0.481626	1.16483	up-regulated
ONT.13549.1	Zm00001d034475	WRKY	9	15	16	4	4	2	26	21	16	6	5	12	0.00345317	1.85324		0.000801896	2.37377	up-regulated
ONT.13589.1	Zm00001d034601	NAC	159	152	48	13	8	36	132	174	163	29	49	65	5.10276e-07	2.18628		3.8071e-05	2.97834	up-regulated
rna-mrna.ZEAMMB73_Zm00001d034601	Zm00001d034601	NAC	626	641	416	361	346	269	530	478	503	378	235	190	3.27994e-07	1.45596		4.47709e-07	1.32686	up-regulated
ONT.13606.2	Zm00001d034664	GRAS	34	42	15	21	8	8	34	27	36	14	3	16	0.00257186	1.93143		0.00947179	1.77175	up-regulated
ONT.13627.1	Zm00001d034730	SBP	0	0	0	0	0	0	13	19	26	0	0	0	1.61668e-07	5.26535		--	--	up-regulated
rna-mrna.ZEAMMB73_Zm00001d034784_5	Zm00001d034784	mTERF	20	4	20	0	2	0	53	33	29	0	0	38	0.410092	1.21531		0.000444743	3.93075	up-regulated
rna-mrna.ZEAMMB73_Zm00001d034784_6	Zm00001d034784	mTERF	26	29	44	6	8	9	34	36	47	22	6	0	0.0332377	2.15225		9.38622e-07	2.54551	up-regulated
ONT.13686.1	Zm00001d034944	MYB-related	5	9	9	0	0	0	0	0	0	0	0	0	--	--		0.000202066	4.67413	up-regulated
rna-mrna.ZEAMMB73_Zm00001d034944	Zm00001d034944	MYB-related	43	50	50	29	28	31	35	24	31	20	21	15	0.00348147	1.18634		0.000115279	1.22756	up-regulated
rna-mrna.ZEAMMB73_Zm00001d001865	Zm00001d001865	Orphans	10	5	10	24	24	33	38	40	50	12	21	18	1.81697e-05	1.80689		0.0644918	-1.10572	up-regulated
ONT.16808.3	Zm00001d001933	C3H	20	22	13	19	20	14	27	13	37	4	4	5	5.74685e-06	2.82903		0.315399	0.583201	up-regulated
rna-mrna.ZEAMMB73_Zm00001d001952	Zm00001d001952	C3H	106	113	86	70	56	80	135	100	120	87	90	81	9.00183e-07	0.989477		7.78075e-05	1.10344	up-regulated
ONT.15484.2	Zm00001d001988	Orphans	7	8	13	0	0	1	7	4	19	1	0	1	0.00113172	3.29576		0.000169969	4.13553	up-regulated
rna-mrna.ZEAMMB73_Zm00001d002025_4	Zm00001d002025	AP2-EREBP	23	39	24	0	0	0	0	3	0	0	0	0	--	--		1.65956e-08	6.26821	up-regulated
ONT.15538.2	Zm00001d002156	GNAT	124	127	103	198	114	199	295	304	394	228	214	272	2.09274e-05	1.00396		0.953796	0.0271999	up-regulated
ONT.15538.3	Zm00001d002156	GNAT	27	21	22	18	7	11	0	0	0	0	0	0	--	--		0.00630552	1.4748	up-regulated
rna-mrna.ZEAMMB73_Zm00001d002332_15	Zm00001d002332	MADS	292	308	415	218	240	292	796	839	981	469	358	628	7.08373e-06	1.36344		0.000138998	0.962259	up-regulated
rna-mrna.ZEAMMB73_Zm00001d002369_1	Zm00001d002369	Orphans	41	44	18	12	3	5	22	32	27	19	22	16	0.0394279	1.03512		6.64748e-05	2.75985	up-regulated
ONT.16910.2	Zm00001d002405	WRKY	21	38	60	17	13	12	110	53	35	24	39	39	0.0186208	1.39604		0.000329965	1.9626	up-regulated
rna-mrna.ZEAMMB73_Zm00001d002452	Zm00001d002452	WRKY	17	27	19	24	8	19	43	30	42	7	18	20	0.00065649	1.77794		0.18461	0.829855	up-regulated
rna-mrna.ZEAMMB73_Zm00001d002545	Zm00001d002545	MYB-related	26	23	8	0	0	0	16	18	0	0	3	0	--	--		2.2685e-06	5.6111	up-regulated
rna-mrna.ZEAMMB73_Zm00001d002545_1	Zm00001d002545	MYB-related	60	67	36	2	0	1	33	55	47	4	0	4	3.38057e-09	4.15391		9.5603e-13	5.64813	up-regulated
rna-mrna.ZEAMMB73_Zm00001d002573	Zm00001d002573	GRAS	60	57	47	7	10	12	27	21	19	7	10	20	0.0482571	1.29006		6.03641e-12	2.96464	up-regulated
rna-mrna.ZEAMMB73_Zm00001d002654	Zm00001d002654	C2H2	85	126	97	0	0	0	157	97	149	0	0	47	0.319756	1.44279		1.76574e-15	7.90158	up-regulated
rna-mrna.ZEAMMB73_Zm00001d002654_6	Zm00001d002654	C2H2	2	6	0	0	0	0	29	7	4	0	0	0	0.000126623	4.31026		--	--	up-regulated
rna-mrna.ZEAMMB73_Zm00001d002656_2	Zm00001d002656	SNF2	14	16	9	0	0	0	0	0	0	0	0	0	--	--		8.85975e-06	5.30714	up-regulated
ONT.16997.1	Zm00001d002790	C2C2-GATA	27	31	12	8	10	11	8	35	22	9	10	14	0.0861043	1.41975		0.00590939	1.72717	up-regulated
rna-mrna.ZEAMMB73_Zm00001d002799	Zm00001d002799	HB	5	5	6	3	2	3	9	20	12	0	2	0	0.000104868	3.77609		0.115292	1.4098	up-regulated
rna-mrna.ZEAMMB73_Zm00001d002828	Zm00001d002828	NAC	36	42	31	29	20	20	29	23	24	13	7	15	0.00210017	1.58127		0.00217941	1.1909	up-regulated
rna-mrna.ZEAMMB73_Zm00001d002896	Zm00001d002896	TUB	166	140	125	69	89	82	166	213	225	190	138	187	0.0145324	0.777166		1.51064e-06	1.37337	up-regulated
ONT.15733.1	Zm00001d002928	ARF	40	48	65	34	37	16	15	30	25	29	22	12	0.318827	0.704117		0.00500813	1.32034	up-regulated
rna-mrna.ZEAMMB73_Zm00001d003583	Zm00001d003583	NAC	13	25	18	7	3	10	0	2	5	4	4	5	--	--		0.00335393	1.91789	up-regulated
ONT.17211.3	Zm00001d003729	SWI-SNF-BAF60	13	11	7	1	1	3	7	10	15	5	7	6	0.0785071	1.26018		0.00106785	2.84642	up-regulated
rna-mrna.ZEAMMB73_Zm00001d003836	Zm00001d003836	Trihelix	22	25	16	0	3	0	19	8	14	17	0	0	0.421266	1.16698		1.18999e-06	4.30429	up-regulated
rna-mrna.ZEAMMB73_Zm00001d003884	Zm00001d003884	AP2-EREBP	4	4	5	0	0	0	1	0	0	0	0	0	--	--		0.00249147	4.02503	up-regulated
rna-mrna.ZEAMMB73_Zm00001d003903	Zm00001d003903	Tify	57	45	30	16	13	18	14	12	14	0	2	0	1.12627e-05	3.90373		2.77583e-05	1.98772	up-regulated
rna-mrna.ZEAMMB73_Zm00001d004086	Zm00001d004086	WRKY	16	23	25	8	3	4	36	20	9	8	14	7	0.042198	1.55264		3.12443e-05	2.51855	up-regulated
rna-mrna.ZEAMMB73_Zm00001d005028	Zm00001d005028	NAC	66	45	39	6	4	0	7	19	18	0	0	1	1.96612e-05	4.25799		1.12963e-09	4.1757	up-regulated
rna-mrna.ZEAMMB73_Zm00001d005208	Zm00001d005208	NAC	91	131	85	46	38	36	3	2	5	14	10	10	0.159203	-1.12208		2.57687e-10	1.87886	up-regulated
rna-mrna.ZEAMMB73_Zm00001d005323_1	Zm00001d005323	C2H2	48	85	51	41	41	53	89	60	55	38	49	56	0.00932751	1.01973		0.0149179	0.962341	up-regulated
ONT.17527.1	Zm00001d005578	bZIP	33	31	41	30	67	67	224	251	285	105	92	88	1.46781e-18	1.95091		0.870609	-0.121034	up-regulated
ONT.17527.3	Zm00001d005578	bZIP	22	29	27	7	1	0	85	144	113	21	20	10	1.12319e-11	3.19866		2.3254e-05	3.49593	up-regulated
ONT.16233.1	Zm00001d005622	WRKY	12	26	18	0	0	1	2	1	0	0	1	1	--	--		1.03859e-06	5.0139	up-regulated
ONT.16234.1	Zm00001d005622	WRKY	10	13	13	1	5	4	3	4	1	5	4	3	--	--		0.0034274	2.19975	up-regulated
ONT.17560.3	Zm00001d005726	ZIM	179	120	110	131	104	114	158	113	117	57	60	53	3.34848e-12	1.71107		0.0173796	0.782029	up-regulated
rna-mrna.ZEAMMB73_Zm00001d005726	Zm00001d005726	ZIM	206	191	139	0	4	14	24	38	48	15	4	4	0.000154897	2.58663		8.99101e-11	4.9429	up-regulated
rna-mrna.ZEAMMB73_Zm00001d005813	Zm00001d005813	ZIM	187	155	157	11	35	32	4	6	8	1	0	1	0.00476634	2.85061		5.32405e-11	3.10154	up-regulated
rna-mrna.ZEAMMB73_Zm00001d005888	Zm00001d005888	HSF	38	41	29	19	34	33	31	44	30	14	8	4	6.85092e-05	2.43386		0.09313	0.836623	up-regulated
rna-mrna.ZEAMMB73_Zm00001d005969_2	Zm00001d005969	bHLH	78	119	111	52	0	0	58	49	49	0	0	0	2.0222e-13	6.59018		0.317655	1.68478	up-regulated
ONT.17611.5	Zm00001d006001	WRKY	3	0	3	0	0	1	13	8	7	0	0	0	4.06727e-05	4.41922		--	--	up-regulated
ONT.17611.6	Zm00001d006001	WRKY	4	5	5	0	0	0	0	0	0	0	0	0	--	--		0.00182532	4.11272	up-regulated
rna-mrna.ZEAMMB73_Zm00001d006001	Zm00001d006001	WRKY	144	267	175	0	0	35	175	184	194	72	63	76	7.97429e-16	1.91961		0.134843	2.35475	up-regulated
rna-mrna.ZEAMMB73_Zm00001d006001_3	Zm00001d006001	WRKY	49	51	39	26	30	13	21	5	11	23	26	11	0.862343	-0.175085		0.000821257	1.51939	up-regulated
rna-mrna.ZEAMMB73_Zm00001d006065_1	Zm00001d006065	bHLH	60	72	63	35	31	37	56	48	47	60	45	48	0.129984	0.520385		3.36367e-07	1.44983	up-regulated
rna-mrna.ZEAMMB73_Zm00001d006106	Zm00001d006106	NAC	142	120	102	21	37	37	35	40	45	12	6	17	2.22243e-05	2.20526		1.3452e-10	2.42705	up-regulated
rna-mrna.ZEAMMB73_Zm00001d006212	Zm00001d006212	Orphans	67	51	55	44	27	37	19	28	0	40	44	30	0.744526	-0.472611		0.000435443	1.22138	up-regulated
ONT.16414.1	Zm00001d006428	MYB-related	10	11	8	1	2	0	11	10	6	0	0	0	5.67487e-05	4.36717		0.00038425	3.31936	up-regulated
ONT.16452.1	Zm00001d006551	GRAS	210	188	84	86	83	81	45	50	75	99	63	69	0.852276	0.0996145		0.00078222	1.46867	up-regulated
rna-mrna.ZEAMMB73_Zm00001d006565	Zm00001d006565	bHLH	199	174	167	0	4	119	76	107	124	16	16	53	0.000506633	2.20583		0.302556	1.66664	up-regulated
rna-mrna.ZEAMMB73_Zm00001d006578	Zm00001d006578	bHLH	15	11	15	6	5	13	12	27	18	1	1	0	2.70394e-06	4.27059		0.0740532	1.24521	up-regulated
rna-mrna.ZEAMMB73_Zm00001d006585	Zm00001d006585	MYB	0	1	0	0	0	0	5	5	5	0	0	0	0.00108306	3.73993		--	--	up-regulated
rna-mrna.ZEAMMB73_Zm00001d006813	Zm00001d006813	CCAAT-DR1	0	1	0	4	7	5	27	38	15	14	9	5	0.00604608	1.94821		--	--	up-regulated
ONT.16524.2	Zm00001d006860	ZIM	9	4	9	1	1	2	2	0	0	0	0	0	--	--		0.00611438	2.62884	up-regulated
rna-mrna.ZEAMMB73_Zm00001d007042	Zm00001d007042	bZIP	130	141	115	102	102	89	176	153	186	106	79	90	2.19222e-13	1.43624		1.36474e-05	0.938184	up-regulated
ONT.17872.1	Zm00001d007191	MYB	29	37	36	12	14	5	2	0	2	3	1	0	--	--		1.1817e-05	2.18793	up-regulated
ONT.16614.1	Zm00001d007240	Pseudo ARR-B	27	34	29	0	4	8	1	1	1	4	0	0	--	--		6.56414e-05	3.12785	up-regulated
ONT.16723.1	Zm00001d007784	C3H	21	19	24	10	1	1	13	15	16	1	6	3	0.000991943	2.4128		0.00145405	2.72168	up-regulated
ONT.17987.3	Zm00001d007888	TRAF	17	7	23	1	0	1	15	8	13	0	0	0	5.29655e-06	4.74463		2.57538e-05	4.23936	up-regulated
ONT.18043.1	Zm00001d039355	PHD	46	55	44	5	7	10	25	31	29	4	3	6	2.03264e-07	3.04265		5.62941e-12	3.1637	up-regulated
ONT.18043.2	Zm00001d039355	PHD	19	12	21	0	0	0	13	109	52	0	0	0	8.32203e-09	5.89672		1.1847e-06	5.65252	up-regulated
ONT.18043.3	Zm00001d039355	PHD	89	87	24	0	0	6	26	25	0	0	0	0	--	--		5.19362e-06	4.65334	up-regulated
rna-mrna.ZEAMMB73_Zm00001d039496	Zm00001d039496	MYB	32	29	20	46	70	68	64	84	56	44	34	36	0.000916013	1.38175		0.199785	-0.63256	up-regulated
ONT.18116.3	Zm00001d039624	AUX/IAA	27	42	18	0	2	2	3	12	1	2	0	0	--	--		7.76513e-08	4.43901	up-regulated
rna-mrna.ZEAMMB73_Zm00001d039624	Zm00001d039624	AUX/IAA	544	714	646	197	318	276	264	232	69	133	158	167	0.209383	0.835344		7.15532e-11	1.77224	up-regulated
rna-mrna.ZEAMMB73_Zm00001d039658	Zm00001d039658	bZIP	0	0	5	0	3	0	9	12	6	3	0	0	0.00415394	2.91306		--	--	up-regulated
ONT.19415.4	Zm00001d039871	IWS1	12	10	13	0	0	0	0	0	0	0	0	0	--	--		1.39222e-05	5.21021	up-regulated
ONT.19444.2	Zm00001d039989	AP2-EREBP	7	13	12	0	0	0	8	7	1	0	1	3	--	--		3.09514e-05	5.06836	up-regulated
rna-mrna.ZEAMMB73_Zm00001d040123_6	Zm00001d040123	Orphans	51	91	42	0	0	11	107	63	95	0	5	33	0.0193545	2.49652		0.0012333	3.66295	up-regulated
rna-mrna.ZEAMMB73_Zm00001d040301	Zm00001d040301	C3H	57	71	49	61	54	44	50	80	97	51	54	47	0.00698372	1.1069		0.0323035	0.69497	up-regulated
rna-mrna.ZEAMMB73_Zm00001d040301_8	Zm00001d040301	C3H	3	2	0	0	0	0	8	11	14	1	0	3	0.000728335	2.98558		--	--	up-regulated
ONT.19524.2	Zm00001d040318	NAC	8	7	0	0	0	0	103	67	118	4	7	0	3.89651e-21	4.92168		--	--	up-regulated
ONT.19524.5	Zm00001d040318	NAC	15	10	13	0	0	0	22	30	31	0	0	0	2.28969e-09	5.75358		9.14549e-06	5.29532	up-regulated
ONT.19524.6	Zm00001d040318	NAC	1	0	1	0	0	0	28	30	20	0	0	0	6.38386e-09	5.65332		--	--	up-regulated
rna-mrna.ZEAMMB73_Zm00001d040318	Zm00001d040318	NAC	148	151	121	53	44	39	142	135	138	63	49	0	0.0712533	1.95409		2.45051e-18	2.1607	up-regulated
rna-mrna.ZEAMMB73_Zm00001d040318_4	Zm00001d040318	NAC	3	3	2	0	0	0	8	6	13	0	0	1	0.000178276	3.76918		--	--	up-regulated
rna-mrna.ZEAMMB73_Zm00001d040362	Zm00001d040362	C2C2-DOF	19	11	15	4	0	7	5	14	10	3	2	4	0.0212066	1.97511		0.00882688	2.3321	up-regulated
rna-mrna.ZEAMMB73_Zm00001d040455	Zm00001d040455	C2C2-Dof	47	39	24	23	13	23	27	16	16	14	16	8	0.0518024	1.11693		0.00570646	1.41622	up-regulated
ONT.19565.2	Zm00001d040527	MYB	40	39	32	40	63	54	110	103	88	59	39	52	2.11575e-06	1.5335		0.956813	0.0333368	up-regulated
rna-mrna.ZEAMMB73_Zm00001d040541	Zm00001d040541	AUX/IAA	22	12	27	12	7	5	12	9	0	6	0	4	0.470771	1.06542		0.00504307	1.81372	up-regulated
rna-mrna.ZEAMMB73_Zm00001d040554	Zm00001d040554	WRKY	13	8	6	0	0	2	3	2	3	3	2	5	--	--		0.000945359	3.51983	up-regulated
ONT.19670.8	Zm00001d041416	AUX/IAA	11	5	14	2	2	0	11	9	13	1	2	0	0.000111078	3.33181		0.00177772	3.00555	up-regulated
rna-mrna.ZEAMMB73_Zm00001d041416_3	Zm00001d041416	AUX/IAA	18	23	15	6	4	5	8	11	12	3	7	3	0.0291644	1.63718		9.30257e-05	2.33577	up-regulated
rna-mrna.ZEAMMB73_Zm00001d041472	Zm00001d041472	NAC	4	8	15	10	6	6	11	20	6	1	1	1	0.000387564	3.36578		0.369131	0.781828	up-regulated
rna-mrna.ZEAMMB73_Zm00001d042066_5	Zm00001d042066	Orphans	63	83	41	0	0	6	42	49	20	0	32	19	0.290563	1.29643		4.29238e-08	4.82058	up-regulated
rna-mrna.ZEAMMB73_Zm00001d042212_2	Zm00001d042212	HB	9	0	13	0	0	6	7	11	9	0	0	0	5.01786e-05	4.38627		0.394663	1.44152	up-regulated
ONT.18619.1	Zm00001d042263	bHLH	36	41	26	8	3	8	42	33	30	9	7	12	1.15865e-06	2.34202		1.72578e-07	2.87218	up-regulated
ONT.19860.4	Zm00001d042267	ARF	31	21	1	0	0	1	11	35	9	0	0	0	8.08996e-06	4.82335		--	--	up-regulated
ONT.19874.1	Zm00001d042313	CAMTA	30	33	33	3	1	2	4	3	0	1	0	2	--	--		1.17215e-10	4.25355	up-regulated
ONT.19874.2	Zm00001d042313	CAMTA	25	20	34	3	4	6	4	15	6	2	1	0	0.00732262	2.80795		1.06606e-06	2.98285	up-regulated
rna-mrna.ZEAMMB73_Zm00001d042373	Zm00001d042373	bHLH	128	190	148	189	170	139	248	160	214	141	155	148	2.12165e-08	1.00751		0.0721499	0.444811	up-regulated
rna-mrna.ZEAMMB73_Zm00001d042460	Zm00001d042460	ABI3VP1	11	8	8	2	0	0	16	1	12	12	0	0	0.499085	1.03653		0.000447815	3.60016	up-regulated
ONT.19957.4	Zm00001d042686	C2H2	12	11	6	1	0	0	5	5	5	0	1	1	0.00967443	2.64578		0.000151039	4.18497	up-regulated
ONT.19957.5	Zm00001d042686	C2H2	53	48	35	5	4	3	46	40	51	6	1	4	3.8847e-13	3.92185		3.47722e-12	3.87734	up-regulated
ONT.19957.6	Zm00001d042686	C2H2	23	29	23	0	8	2	15	16	14	6	6	2	0.00168709	2.07298		0.000604937	3.03515	up-regulated
ONT.19957.7	Zm00001d042686	C2H2	15	16	5	0	0	0	1	11	3	0	0	0	--	--		3.6475e-05	5.08408	up-regulated
ONT.18740.1	Zm00001d042717	AP2-EREBP	27	21	28	16	3	5	2	2	3	2	6	2	--	--		0.00204753	2.11746	up-regulated
ONT.18742.3	Zm00001d042721	bZIP	4	8	4	0	0	0	0	0	1	0	0	0	--	--		0.0012787	4.22163	up-regulated
rna-mrna.ZEAMMB73_Zm00001d042864_1	Zm00001d042864	HB	4	6	16	5	10	0	42	27	38	16	22	20	0.000481704	1.37123		0.402548	1.08863	up-regulated
rna-mrna.ZEAMMB73_Zm00001d042886	Zm00001d042886	Orphans	17	22	37	22	36	28	46	40	23	9	13	18	0.00124407	1.88119		0.620699	0.332183	up-regulated
ONT.20000.1	Zm00001d042907	GRAS	50	51	56	28	17	12	42	42	58	14	18	12	3.28174e-08	2.16627		5.11509e-07	1.97987	up-regulated
ONT.20000.2	Zm00001d042907	GRAS	103	127	87	88	92	75	142	75	163	80	82	73	2.6723e-05	1.18364		0.00182588	0.850031	up-regulated
rna-mrna.ZEAMMB73_Zm00001d042973_5	Zm00001d042973	Orphans	20	6	25	4	0	2	10	23	11	36	0	3	0.705049	0.594477		0.000992949	3.1843	up-regulated
rna-mrna.ZEAMMB73_Zm00001d043025	Zm00001d043025	WRKY	6	9	11	0	1	0	3	5	3	1	3	1	--	--		0.000246011	4.04714	up-regulated
ONT.18827.1	Zm00001d043094	NAC	6	10	4	0	0	1	1	1	0	8	0	0	--	--		0.00157519	3.67103	up-regulated
ONT.18827.2	Zm00001d043094	NAC	77	66	23	6	3	2	8	2	10	0	4	0	--	--		1.22662e-08	4.14837	up-regulated
rna-mrna.ZEAMMB73_Zm00001d043117	Zm00001d043117	bZIP	62	75	63	92	54	93	111	168	131	92	64	55	0.000138936	1.5104		0.455303	0.29091	up-regulated
rna-mrna.ZEAMMB73_Zm00001d043117_1	Zm00001d043117	bZIP	1	2	0	0	0	0	4	4	6	0	0	0	0.00160529	3.64516		--	--	up-regulated
rna-mrna.ZEAMMB73_Zm00001d043452_6	Zm00001d043452	HB	5	16	0	0	1	4	18	21	27	1	5	0	1.20575e-05	3.47339		--	--	up-regulated
rna-mrna.ZEAMMB73_Zm00001d043491	Zm00001d043491	AP2-EREBP	22	27	24	15	10	19	44	19	19	21	11	7	0.0252914	1.49468		0.00996895	1.24089	up-regulated
rna-mrna.ZEAMMB73_Zm00001d043500_2	Zm00001d043500	VOZ	24	46	37	0	0	8	12	19	14	14	11	4	0.12763	1.13054		0.00134668	3.48781	up-regulated
ONT.20152.1	Zm00001d043515	AUX/IAA	43	36	35	0	0	0	8	8	17	0	0	0	1.80073e-05	4.56848		5.75763e-10	6.66396	up-regulated
ONT.20152.2	Zm00001d043515	AUX/IAA	432	324	229	40	53	57	146	260	205	35	27	28	1.31045e-15	3.24749		1.19272e-18	3.2026	up-regulated
ONT.20152.9	Zm00001d043515	AUX/IAA	30	8	13	0	0	0	0	2	8	0	0	1	--	--		7.49034e-06	5.42376	up-regulated
ONT.20152.11	Zm00001d043515	AUX/IAA	20	7	10	0	0	0	7	7	12	0	1	0	0.000198947	3.74706		2.84938e-05	5.13231	up-regulated
ONT.20152.14	Zm00001d043515	AUX/IAA	15	8	6	0	0	0	0	3	3	6	0	0	--	--		8.91739e-05	4.88246	up-regulated
rna-mrna.ZEAMMB73_Zm00001d043515_1	Zm00001d043515	AUX/IAA	154	158	103	54	66	62	68	135	90	77	56	63	0.0200052	1.14094		4.88053e-08	1.70972	up-regulated
rna-mrna.ZEAMMB73_Zm00001d043569	Zm00001d043569	WRKY	41	53	53	45	51	41	100	132	43	43	33	42	0.00379634	1.72307		0.0548069	0.633069	up-regulated
ONT.18977.6	Zm00001d043655	Orphans	7	21	23	2	5	5	31	45	55	6	0	2	1.64751e-08	4.08086		0.00229717	2.38898	up-regulated
rna-mrna.ZEAMMB73_Zm00001d043663	Zm00001d043663	WRKY	20	25	20	1	0	0	6	0	3	0	0	0	--	--		8.52586e-08	5.28601	up-regulated
rna-mrna.ZEAMMB73_Zm00001d043696_8	Zm00001d043696	MYB-related	13	10	17	0	0	0	0	7	10	0	0	0	--	--		7.01061e-06	5.34577	up-regulated
rna-mrna.ZEAMMB73_Zm00001d043837	Zm00001d043837	MYB	23	39	16	10	9	9	6	3	2	9	9	5	0.658821	-0.46237		0.000860638	1.93487	up-regulated
rna-mrna.ZEAMMB73_Zm00001d043915_5	Zm00001d043915	HB	4	4	5	0	0	0	0	4	0	0	0	0	--	--		0.00249147	4.02503	up-regulated
rna-mrna.ZEAMMB73_Zm00001d043921	Zm00001d043921	NAC	92	100	72	72	159	119	43	67	68	46	24	33	0.00512369	1.31278		0.861463	0.112014	up-regulated
ONT.19067.1	Zm00001d043992	bZIP	20	19	16	17	16	20	41	53	40	10	16	11	1.43992e-06	2.32411		0.27064	0.584229	up-regulated
rna-mrna.ZEAMMB73_Zm00001d044162	Zm00001d044162	WRKY	33	18	9	3	2	1	1	2	1	2	0	1	--	--		6.74549e-05	3.47431	up-regulated
ONT.19126.1	Zm00001d044246	CCAAT	217	145	153	98	29	86	199	107	160	127	161	118	0.00777111	0.71052		0.000281672	1.79783	up-regulated
rna-mrna.ZEAMMB73_Zm00001d044260_1	Zm00001d044260	C3H	43	14	34	28	7	17	32	27	26	20	18	17	0.00679456	1.1401		0.0860205	1.31299	up-regulated
rna-mrna.ZEAMMB73_Zm00001d044315_14	Zm00001d044315	WRKY	4	7	4	0	0	0	4	3	2	3	3	2	--	--		0.00154329	4.16584	up-regulated
ONT.19148.2	Zm00001d044330	MYB-related	4	9	4	6	4	0	25	22	36	12	11	7	7.02661e-05	1.91928		0.323675	1.14596	up-regulated
ONT.19165.2	Zm00001d044409	MYB-related	7	22	12	15	16	10	26	31	38	11	11	5	9.88742e-06	2.25689		0.523009	0.504211	up-regulated
rna-mrna.ZEAMMB73_Zm00001d044409	Zm00001d044409	MYB-related	45	53	68	29	46	28	59	89	89	26	15	42	0.000278041	1.96066		0.00364351	1.19339	up-regulated
ONT.20387.7	Zm00001d044481	C3H	7	9	14	0	2	0	3	1	1	3	0	0	--	--		0.000351629	3.67194	up-regulated
ONT.19240.1	Zm00001d044665	FHA	15	7	25	0	0	0	197	150	162	192	180	159	0.0134382	0.478655		8.24955e-06	5.37838	up-regulated
rna-mrna.ZEAMMB73_Zm00001d018887	Zm00001d018887	Orphans	95	95	57	41	64	54	48	77	69	105	93	0	0.775871	0.440572		0.00600017	1.14829	up-regulated
rna-mrna.ZEAMMB73_Zm00001d018973	Zm00001d018973	AUX/IAA	203	157	119	90	69	122	71	102	76	84	99	67	0.199001	0.565311		0.000651404	1.30147	up-regulated
rna-mrna.ZEAMMB73_Zm00001d019166_1	Zm00001d019166	bZIP	51	66	0	48	48	36	98	71	89	43	21	46	1.03241e-05	1.71153		0.846261	0.31336	up-regulated
rna-mrna.ZEAMMB73_Zm00001d019166_7	Zm00001d019166	bZIP	6	4	87	0	0	0	7	17	8	9	27	0	0.823723	0.356078		4.81739e-05	5.26577	up-regulated
ONT.21471.1	Zm00001d019216	AP2-EREBP	109	169	174	70	65	53	102	43	79	33	27	21	5.23785e-07	1.92612		1.7783e-11	1.78745	up-regulated
ONT.20638.2	Zm00001d019536	G2-like	18	17	14	2	2	0	13	9	11	1	0	0	2.27597e-05	4.0886		4.88864e-06	3.74889	up-regulated
rna-mrna.ZEAMMB73_Zm00001d019734	Zm00001d019734	AP2-EREBP	50	36	12	1	5	0	3	2	1	1	3	2	--	--		6.4822e-05	3.90646	up-regulated
rna-mrna.ZEAMMB73_Zm00001d019865	Zm00001d019865	CCAAT-DR1	101	81	88	69	46	71	78	62	95	59	61	73	0.00461347	0.798515		0.000324774	1.08117	up-regulated
rna-mrna.ZEAMMB73_Zm00001d019907_15	Zm00001d019907	PHD	8	7	9	1	1	0	1	9	5	1	0	0	--	--		0.000620656	3.46455	up-regulated
rna-mrna.ZEAMMB73_Zm00001d020020_2	Zm00001d020020	G2-like	218	300	238	168	134	97	319	304	302	144	119	123	2.01229e-20	1.80212		3.22852e-09	1.46049	up-regulated
ONT.20709.2	Zm00001d020025	bZIP	94	123	125	26	45	46	140	159	177	63	52	44	2.00087e-15	2.11117		4.78498e-09	2.03817	up-regulated
ONT.21622.2	Zm00001d020043	AP2-EREBP	30	34	16	0	1	1	8	16	30	1	0	2	4.46501e-05	3.75237		4.76615e-08	5.00009	up-regulated
rna-mrna.ZEAMMB73_Zm00001d020043_2	Zm00001d020043	AP2-EREBP	41	45	37	12	11	4	14	44	35	3	4	6	4.60166e-05	3.04776		4.60917e-08	2.65353	up-regulated
rna-mrna.ZEAMMB73_Zm00001d020100	Zm00001d020100	Orphans	8	14	6	2	1	3	19	8	11	0	2	2	0.000223799	3.16031		0.0042544	2.48688	up-regulated
ONT.20722.1	Zm00001d020136	WRKY	12	15	15	0	1	0	1	1	1	0	0	0	--	--		5.17162e-06	4.70402	up-regulated
ONT.21705.6	Zm00001d020409	Tify	16	16	12	0	4	1	9	9	14	2	0	0	0.000124044	3.58108		0.000149928	3.27101	up-regulated
rna-mrna.ZEAMMB73_Zm00001d020409	Zm00001d020409	Tify	375	404	293	244	217	235	327	349	360	149	144	126	1.32284e-20	1.84984		3.57543e-09	1.16577	up-regulated
ONT.21727.4	Zm00001d020492	WRKY	9	5	5	0	0	0	0	0	0	0	0	0	--	--		0.000568758	4.43449	up-regulated
rna-mrna.ZEAMMB73_Zm00001d020492	Zm00001d020492	WRKY	142	131	69	0	2	3	4	1	1	0	0	1	--	--		2.53774e-18	6.10475	up-regulated
ONT.20807.1	Zm00001d020595	AP2-EREBP	534	347	389	110	221	276	455	427	464	177	124	90	2.34835e-19	2.31642		0.000675265	1.55425	up-regulated
rna-mrna.ZEAMMB73_Zm00001d020614_1	Zm00001d020614	ZIM	166	96	73	46	60	62	29	71	54	42	43	43	0.164088	0.822693		0.00134461	1.50774	up-regulated
rna-mrna.ZEAMMB73_Zm00001d020714	Zm00001d020714	HSF	23	18	16	8	5	2	2	2	1	1	1	2	--	--		0.000311498	2.355	up-regulated
ONT.20860.1	Zm00001d020804	HB	7	8	3	1	0	0	13	7	5	0	1	1	0.0010967	3.21276		--	--	up-regulated
rna-mrna.ZEAMMB73_Zm00001d020823	Zm00001d020823	bZIP	1	3	8	0	0	0	15	20	21	0	1	5	0.000194443	3.17671		--	--	up-regulated
rna-mrna.ZEAMMB73_Zm00001d020881	Zm00001d020881	WRKY	80	70	43	54	96	76	77	103	141	94	66	64	0.00463826	1.04994		0.610827	0.299957	up-regulated
ONT.21813.1	Zm00001d020939	EIL	129	88	54	19	25	19	58	60	52	15	33	14	8.27464e-05	1.93232		1.3227e-07	2.57594	up-regulated
rna-mrna.ZEAMMB73_Zm00001d020972_3	Zm00001d020972	NAC	80	79	54	18	22	9	53	77	69	13	22	8	1.49121e-07	2.65563		7.95122e-09	2.59747	up-regulated
ONT.21835.3	Zm00001d021019	bHLH	64	61	54	29	25	8	58	30	55	54	49	0	0.564591	0.7814		6.76428e-05	2.02227	up-regulated
ONT.21835.6	Zm00001d021019	bHLH	5	4	2	5	1	1	10	9	4	0	0	0	0.000218116	4.12038		--	--	up-regulated
rna-mrna.ZEAMMB73_Zm00001d021019	Zm00001d021019	bHLH	48	47	65	30	50	39	141	120	70	38	15	39	2.39154e-05	2.2831		0.022679	0.938073	up-regulated
rna-mrna.ZEAMMB73_Zm00001d021057	Zm00001d021057	MADS	11	8	10	1	3	3	17	23	27	3	9	6	0.000298599	2.26699		0.00329359	2.36921	up-regulated
ONT.20913.2	Zm00001d021069	NAC	30	23	14	0	1	3	5	4	11	5	3	1	0.119973	1.44706		2.5215e-06	4.07757	up-regulated
ONT.20920.1	Zm00001d021089	AP2-EREBP	24	43	118	0	1	1	37	50	0	0	0	0	--	--		8.71084e-10	5.85022	up-regulated
rna-mrna.ZEAMMB73_Zm00001d021089	Zm00001d021089	AP2-EREBP	142	103	132	32	74	70	46	17	59	42	14	24	0.131092	1.02687		0.000561135	1.58213	up-regulated
ONT.21876.3	Zm00001d021268	HB	5	5	2	2	0	0	6	12	14	1	2	0	0.000523126	3.21536		--	--	up-regulated
rna-mrna.ZEAMMB73_Zm00001d021291_5	Zm00001d021291	Pseudo ARR-B	156	130	108	7	46	19	177	236	209	79	88	103	8.21985e-08	1.73557		3.65566e-05	2.78194	up-regulated
ONT.20986.3	Zm00001d021390	Orphans	24	23	39	13	11	6	14	11	23	10	10	18	0.239662	0.792501		0.000211796	1.99256	up-regulated
ONT.20986.5	Zm00001d021390	Orphans	26	15	20	1	0	0	5	7	5	0	0	0	0.000671043	3.85943		3.66707e-07	5.1615	up-regulated
ONT.20986.6	Zm00001d021390	Orphans	31	19	39	2	0	2	24	18	40	4	2	2	9.44559e-08	3.52352		2.10665e-08	4.52113	up-regulated
ONT.20986.10	Zm00001d021390	Orphans	33	20	36	1	1	1	29	32	47	0	4	0	4.10561e-09	4.54412		4.78498e-09	4.83376	up-regulated
rna-mrna.ZEAMMB73_Zm00001d021390	Zm00001d021390	Orphans	151	177	178	86	109	111	145	101	174	93	80	72	3.0062e-09	1.29203		6.43162e-08	1.25099	up-regulated
rna-mrna.ZEAMMB73_Zm00001d021390_2	Zm00001d021390	Orphans	24	14	21	0	0	2	4	9	4	2	0	0	0.0148193	2.68027		9.80436e-07	4.60646	up-regulated
rna-mrna.ZEAMMB73_Zm00001d021390_3	Zm00001d021390	Orphans	559	475	433	249	221	257	275	364	475	253	238	299	0.0011396	1.02417		2.6304e-15	1.5566	up-regulated
rna-mrna.ZEAMMB73_Zm00001d021761	Zm00001d021761	MYB	0	0	0	0	0	0	7	10	4	1	1	0	0.00303422	3.02095		--	--	up-regulated
rna-mrna.ZEAMMB73_Zm00001d021799_6	Zm00001d021799	FAR1	3	0	0	6	5	0	7	5	10	0	0	0	0.000164698	4.14959		--	--	up-regulated
rna-mrna.ZEAMMB73_Zm00001d021842	Zm00001d021842	C2H2	47	48	52	26	26	39	42	42	32	46	42	27	0.232239	0.565601		0.000846114	1.21224	up-regulated
rna-mrna.ZEAMMB73_Zm00001d021946	Zm00001d021946	GRAS	19	26	15	6	8	7	6	10	10	7	2	3	0.0725619	1.49819		0.000609839	1.9681	up-regulated
rna-mrna.ZEAMMB73_Zm00001d021949	Zm00001d021949	Orphans	49	51	22	9	13	11	25	12	25	19	20	18	0.240329	0.613413		3.80304e-05	2.32904	up-regulated
rna-mrna.ZEAMMB73_Zm00001d022099	Zm00001d022099	CCAAT-HAP3	12	8	3	5	4	3	26	42	36	12	7	3	2.48935e-05	2.62777		--	--	up-regulated
ONT.21200.2	Zm00001d022139	Tify	66	71	61	5	2	3	4	3	6	0	0	0	--	--		4.98814e-19	4.66101	up-regulated
ONT.21200.3	Zm00001d022139	Tify	36	32	19	7	2	0	12	4	7	16	3	0	0.669085	0.620146		2.37896e-05	3.4932	up-regulated
rna-mrna.ZEAMMB73_Zm00001d022139	Zm00001d022139	Tify	1308	1324	1101	367	308	382	244	261	326	158	119	129	1.28383e-12	1.56816		1.79244e-48	2.36083	up-regulated
rna-mrna.ZEAMMB73_Zm00001d022424	Zm00001d022424	NAC	34	39	15	15	9	15	19	26	18	2	4	3	7.65422e-06	3.06293		0.00581298	1.65595	up-regulated
rna-mrna.ZEAMMB73_Zm00001d022427_2	Zm00001d022427	C3H	65	81	99	73	63	39	49	42	78	69	87	66	0.78712	0.12862		0.00366565	1.0177	up-regulated
ONT.21291.1	Zm00001d022437	WRKY	12	20	18	0	0	1	7	12	1	0	1	0	--	--		1.5487e-06	4.9096	up-regulated
ONT.21320.3	Zm00001d022517	NAC	24	30	14	0	1	0	0	0	0	0	0	0	--	--		2.18e-07	5.25594	up-regulated
ONT.21320.7	Zm00001d022517	NAC	0	0	0	0	0	0	96	217	162	29	0	35	0.00589292	2.76498		--	--	up-regulated
rna-mrna.ZEAMMB73_Zm00001d022517	Zm00001d022517	NAC	0	0	0	65	104	85	103	101	162	82	54	68	1.09269e-05	1.35423		4.23711e-10	-6.70682	up-regulated
rna-mrna.ZEAMMB73_Zm00001d022525	Zm00001d022525	C2C2-DOF	55	63	56	75	89	70	116	92	110	71	65	64	1.45589e-08	1.19736		0.774909	0.111479	up-regulated
rna-mrna.ZEAMMB73_Zm00001d022542_2	Zm00001d022542	bZIP	28	31	12	15	4	0	70	41	39	20	12	2	0.000540556	2.45476		0.0445715	2.1513	up-regulated
rna-mrna.ZEAMMB73_Zm00001d022542_3	Zm00001d022542	bZIP	49	53	16	6	45	18	59	78	77	27	24	38	1.45951e-05	1.76658		0.236478	1.15388	up-regulated
rna-mrna.ZEAMMB73_Zm00001d022542_4	Zm00001d022542	bZIP	19	29	18	1	9	4	2	18	14	0	0	0	--	--		0.00101228	2.53053	up-regulated
rna-mrna.ZEAMMB73_Zm00001d022542_5	Zm00001d022542	bZIP	27	29	13	1	8	0	12	15	3	0	1	1	--	--		0.00456509	2.93187	up-regulated
ONT.22283.4	Zm00001d000112	NAC	9	6	12	1	0	3	17	10	11	0	3	2	0.0002872	2.97001		0.00273057	2.8727	up-regulated
rna-mrna.ZEAMMB73_Zm00001d000112	Zm00001d000112	NAC	58	60	64	56	55	59	114	55	55	46	39	30	0.000774212	1.44753		0.020473	0.636667	up-regulated
ONT.22325.4	Zm00001d000302	Orphans	43	35	43	21	30	19	33	18	17	11	9	6	0.00159033	1.81549		0.00164817	1.30364	up-regulated
rna-mrna.ZEAMMB73_Zm00001d000302	Zm00001d000302	Orphans	630	697	670	460	302	387	483	421	472	350	291	283	4.16044e-15	1.11754		4.21845e-19	1.34678	up-regulated
rna-mrna.ZEAMMB73_Zm00001d000184	Zm00001d000184	MYB-related	122	148	67	71	47	34	53	43	60	117	81	76	0.46432	-0.267972		0.000223834	1.67051	up-regulated
ONT.1106.1	Zm00001d048602	GRAS	7	10	6	37	45	33	13	4	7	26	23	9	0.422865	-0.682139		0.000844625	-1.7242	down-regulated
ONT.15.2	Zm00001d048623	MYB	41	14	20	76	259	181	142	245	264	582	228	350	0.719643	-0.239493		0.0018672	-2.11822	down-regulated
ONT.15.4	Zm00001d048623	MYB	0	2	9	60	114	35	27	51	40	220	111	155	0.00421149	-1.39145		0.000557835	-3.27045	down-regulated
ONT.70.1	Zm00001d048843	TRAF	23	24	22	192	150	182	18	8	16	96	65	89	8.61618e-07	-1.99351		4.14302e-19	-2.35317	down-regulated
ONT.1174.1	Zm00001d049007	Alfin-like	12	15	13	116	63	98	24	22	28	113	113	114	3.20409e-09	-1.64075		6.62908e-08	-2.18686	down-regulated
ONT.126.2	Zm00001d049158	bHLH	3	15	27	163	65	79	8	0	9	46	42	16	0.0445283	-1.83279		0.00538479	-2.06559	down-regulated
rna-mrna.ZEAMMB73_Zm00001d049165	Zm00001d049165	SBP	0	0	0	6	11	6	10	6	0	11	0	0	0.743517	0.566825		0.00391721	-3.86611	down-regulated
ONT.139.3	Zm00001d049223	C3H	17	18	31	86	81	80	29	12	28	59	51	44	0.153567	-0.626261		0.000190482	-1.34091	down-regulated
ONT.1242.1	Zm00001d049347	Orphans	0	3	1	14	11	14	3	9	6	17	14	9	0.584748	-0.506685		0.00769588	-2.43776	down-regulated
rna-mrna.ZEAMMB73_Zm00001d049369_1	Zm00001d049369	ABI3VP1	0	0	0	70	65	93	0	0	0	0	25	0	--	--		8.5764e-10	-6.60132	down-regulated
rna-mrna.ZEAMMB73_Zm00001d049605_9	Zm00001d049605	SNF2	0	2	2	12	12	4	5	11	8	55	47	29	0.00251682	-1.75423		--	--	down-regulated
rna-mrna.ZEAMMB73_Zm00001d049678	Zm00001d049678	NAC	1	1	2	18	17	22	12	25	11	1	7	8	0.0412065	1.86343		0.00036931	-2.9675	down-regulated
rna-mrna.ZEAMMB73_Zm00001d049692_2	Zm00001d049692	MADS	4	0	0	14	34	13	21	19	24	108	83	84	1.0668e-06	-1.53469		0.0147738	-2.74866	down-regulated
ONT.307.1	Zm00001d049991	GeBP	8	14	10	61	34	30	9	8	12	37	43	46	0.000970219	-1.53177		0.0116155	-1.35781	down-regulated
rna-mrna.ZEAMMB73_Zm00001d050185	Zm00001d050185	MYB	5	0	0	105	55	59	7	5	3	23	26	19	0.0144773	-1.52686		2.56512e-07	-4.32673	down-regulated
ONT.377.3	Zm00001d050330	PHD	6	0	5	44	19	27	0	0	0	0	0	0	--	--		0.00962889	-2.21523	down-regulated
rna-mrna.ZEAMMB73_Zm00001d050330	Zm00001d050330	PHD	4	3	5	58	84	71	6	4	14	69	67	83	2.12904e-07	-2.5583		6.29278e-10	-3.45777	down-regulated
rna-mrna.ZEAMMB73_Zm00001d050330_4	Zm00001d050330	PHD	4	10	4	22	33	21	15	11	13	75	42	37	0.00605813	-1.37178		0.0300783	-1.46867	down-regulated
ONT.403.7	Zm00001d050551	C2H2	0	0	0	24	28	37	0	0	0	19	10	36	5.58429e-05	-4.39129		3.2173e-06	-5.45202	down-regulated
rna-mrna.ZEAMMB73_Zm00001d050551_6	Zm00001d050551	C2H2	3	3	0	80	46	43	4	0	8	38	85	0	0.213293	-1.70713		4.27693e-08	-3.92473	down-regulated
ONT.433.7	Zm00001d050768	Orphans	0	9	8	96	33	50	5	1	0	42	78	23	0.000156053	-3.35397		0.00297852	-2.56657	down-regulated
rna-mrna.ZEAMMB73_Zm00001d050768	Zm00001d050768	Orphans	51	97	80	326	268	329	65	38	68	323	411	321	1.39905e-19	-2.08265		1.50104e-08	-1.46696	down-regulated
rna-mrna.ZEAMMB73_Zm00001d050816_1	Zm00001d050816	Alfin-like	2	5	2	72	60	31	6	0	8	33	47	22	0.007963	-2.11534		7.43625e-07	-3.38793	down-regulated
ONT.490.2	Zm00001d051140	NAC	0	0	1	15	23	25	0	0	0	17	3	0	--	--		6.34562e-05	-4.27289	down-regulated
rna-mrna.ZEAMMB73_Zm00001d051140	Zm00001d051140	NAC	3	5	0	0	14	6	1	0	2	33	43	68	1.75427e-07	-4.26811		0.737129	-0.598317	down-regulated
rna-mrna.ZEAMMB73_Zm00001d051427_7	Zm00001d051427	HMG	2	0	2	26	43	18	6	4	3	25	11	9	0.19169	-1.10244		0.000103832	-3.44731	down-regulated
ONT.1637.1	Zm00001d051700	C2C2-DOF	0	1	2	11	13	11	2	1	2	5	5	4	--	--		0.00649911	-2.61964	down-regulated
rna-mrna.ZEAMMB73_Zm00001d051749_1	Zm00001d051749	HB	0	0	0	15	17	11	0	0	0	5	0	0	--	--		0.000227245	-4.60829	down-regulated
rna-mrna.ZEAMMB73_Zm00001d051849	Zm00001d051849	Jumonji	20	17	20	64	67	61	7	0	7	48	44	28	0.000760348	-2.37046		0.000779058	-1.18921	down-regulated
rna-mrna.ZEAMMB73_Zm00001d051911	Zm00001d051911	AUX/IAA	9	10	11	42	63	51	18	21	20	84	64	55	0.00187814	-1.19496		0.000181827	-1.79412	down-regulated
ONT.1739.1	Zm00001d052180	MADS	0	1	7	42	42	23	1	1	2	9	9	3	--	--		0.00200716	-2.83949	down-regulated
rna-mrna.ZEAMMB73_Zm00001d052385	Zm00001d052385	C3H	5	7	8	30	31	23	4	4	6	39	12	29	0.0163466	-1.78556		0.00757121	-1.47302	down-regulated
ONT.1870.1	Zm00001d052695	RB	0	0	0	21	25	18	7	0	2	21	16	14	0.0534161	-1.73548		2.35632e-05	-5.08101	down-regulated
ONT.1891.1	Zm00001d052768	TRAF	10	9	15	98	101	63	2	2	2	12	7	5	0.190803	-1.24552		9.27451e-08	-2.33954	down-regulated
ONT.826.4	Zm00001d052837	TRAF	11	11	14	96	171	148	25	18	35	87	60	57	0.0332588	-0.837111		9.52451e-11	-2.92015	down-regulated
ONT.827.1	Zm00001d052838	CCAAT-HAP5	0	3	4	27	19	15	5	0	5	21	21	18	0.0100044	-1.89059		0.00338427	-2.35981	down-regulated
rna-mrna.ZEAMMB73_Zm00001d052933	Zm00001d052933	Jumonji	10	15	9	54	40	38	30	16	26	24	25	36	0.667175	0.261953		0.00250739	-1.37083	down-regulated
ONT.897.1	Zm00001d053163	GRAS	2	2	2	57	73	60	1	0	0	16	6	10	0.0036684	-3.10825		2.13479e-10	-4.16278	down-regulated
rna-mrna.ZEAMMB73_Zm00001d053178	Zm00001d053178	Trihelix	1	1	0	5	6	6	1	2	1	13	15	15	0.00300875	-2.47679		--	--	down-regulated
rna-mrna.ZEAMMB73_Zm00001d053220	Zm00001d053220	MYB	19	14	15	33	37	38	0	1	1	24	15	14	0.000261195	-3.33847		0.207121	-0.611059	down-regulated
rna-mrna.ZEAMMB73_Zm00001d053399_2	Zm00001d053399	Orphans	37	49	77	199	147	138	79	13	48	149	204	121	0.052478	-1.21124		0.00363524	-1.00906	down-regulated
rna-mrna.ZEAMMB73_Zm00001d053841_6	Zm00001d053841	C3H	36	22	39	162	123	116	59	32	78	193	128	167	0.00461347	-1.00256		8.31827e-06	-1.46906	down-regulated
ONT.2165.1	Zm00001d053979	SWI-SNF-BAF60	8	15	7	110	46	36	4	2	17	42	33	13	0.187506	-1.24991		0.00187811	-1.99325	down-regulated
rna-mrna.ZEAMMB73_Zm00001d012979_10	Zm00001d012979	Alfin-like	0	8	0	0	6	12	0	0	0	7	6	10	0.00294773	-3.45897		0.835889	-0.424331	down-regulated
ONT.3661.2	Zm00001d013073	bHLH	0	0	0	0	0	0	0	0	0	8	11	10	0.000957687	-3.73449		--	--	down-regulated
ONT.2334.4	Zm00001d013164	MYB	5	10	9	44	59	38	36	25	26	106	125	87	4.0926e-05	-1.30566		0.000198216	-1.95329	down-regulated
ONT.3682.1	Zm00001d013182	Orphans	10	0	2	145	54	45	0	2	0	46	178	0	--	--		0.00101611	-3.20698	down-regulated
rna-mrna.ZEAMMB73_Zm00001d013232	Zm00001d013232	bHLH	1	0	0	1	3	0	2	2	2	24	9	18	0.00747871	-2.21263		--	--	down-regulated
rna-mrna.ZEAMMB73_Zm00001d013302	Zm00001d013302	AUX/IAA	149	193	196	1648	1254	1130	279	44	150	1070	1074	639	0.000530639	-1.96546		1.43226e-43	-2.34565	down-regulated
rna-mrna.ZEAMMB73_Zm00001d013370_1	Zm00001d013370	bHLH	9	0	4	13	6	12	0	0	4	14	22	15	0.00644128	-2.59004		0.669429	-0.565814	down-regulated
ONT.3739.1	Zm00001d013385	GRAS	2	0	0	24	9	4	1	0	0	17	9	9	0.00178731	-3.25379		--	--	down-regulated
rna-mrna.ZEAMMB73_Zm00001d013391_4	Zm00001d013391	MYB-related	0	0	0	0	0	0	0	1	0	24	14	23	4.93213e-05	-3.93034		--	--	down-regulated
rna-mrna.ZEAMMB73_Zm00001d013625	Zm00001d013625	LOB	2	7	3	43	43	46	0	0	1	18	32	14	6.14992e-05	-3.94938		1.69877e-06	-2.78928	down-regulated
rna-mrna.ZEAMMB73_Zm00001d013827_3	Zm00001d013827	MYB-related	4	5	0	27	57	29	16	6	11	63	70	42	0.000138936	-1.80687		0.000870101	-2.8171	down-regulated
rna-mrna.ZEAMMB73_Zm00001d014378	Zm00001d014378	C3H	24	33	33	72	58	39	21	15	15	58	74	65	0.000290119	-1.37892		0.451875	-0.352747	down-regulated
ONT.3978.1	Zm00001d014472	C3H	7	6	5	70	61	20	8	3	9	45	11	14	0.205052	-1.13387		0.000686907	-2.3489	down-regulated
rna-mrna.ZEAMMB73_Zm00001d015064	Zm00001d015064	PHD	3	4	5	19	20	16	3	2	4	20	25	21	0.00115049	-2.1566		0.0179334	-1.56854	down-regulated
ONT.4159.1	Zm00001d015153	bZIP	4	13	15	81	38	38	3	6	5	38	42	21	0.000869863	-2.11352		0.00902207	-1.65446	down-regulated
rna-mrna.ZEAMMB73_Zm00001d015421	Zm00001d015421	bZIP	43	38	47	160	152	116	92	45	40	184	174	111	0.0688588	-0.838342		1.49687e-05	-1.18161	down-regulated
ONT.4207.1	Zm00001d015434	Orphans	21	33	29	99	104	91	81	51	38	174	114	117	0.130196	-0.679824		3.29836e-05	-1.27118	down-regulated
rna-mrna.ZEAMMB73_Zm00001d015485	Zm00001d015485	TUB	0	0	0	18	7	3	3	0	2	16	15	11	0.00786496	-2.21743		--	--	down-regulated
ONT.4223.2	Zm00001d015521	G2-like	17	41	82	447	365	250	74	31	123	357	441	250	0.000385797	-1.65039		2.40983e-05	-2.29768	down-regulated
rna-mrna.ZEAMMB73_Zm00001d015560	Zm00001d015560	PLATZ	8	0	0	64	34	74	0	0	0	57	72	0	--	--		0.0052422	-3.11459	down-regulated
ONT.2921.3	Zm00001d015743	bZIP	11	28	6	198	231	182	15	15	33	167	106	86	3.36618e-05	-1.90041		2.03482e-09	-3.11405	down-regulated
rna-mrna.ZEAMMB73_Zm00001d016000_5	Zm00001d016000	MYB-related	0	0	0	11	18	10	0	0	2	5	0	0	--	--		0.000436364	-4.46593	down-regulated
rna-mrna.ZEAMMB73_Zm00001d016082	Zm00001d016082	HMG	59	46	70	224	99	170	87	49	95	243	278	272	8.86434e-08	-1.25412		0.0243047	-0.909248	down-regulated
rna-mrna.ZEAMMB73_Zm00001d016106	Zm00001d016106	Orphans	19	32	26	221	135	108	50	9	34	155	293	114	0.00170902	-1.97089		2.44751e-07	-1.99292	down-regulated
rna-mrna.ZEAMMB73_Zm00001d016154	Zm00001d016154	bZIP	20	41	34	158	112	114	56	11	47	162	289	143	0.00203261	-1.79754		1.1492e-05	-1.44876	down-regulated
ONT.3094.1	Zm00001d016755	Trihelix	3	1	5	9	16	6	1	2	2	17	10	18	0.00612467	-2.27819		0.257892	-1.12397	down-regulated
ONT.4451.1	Zm00001d016814	NAC	11	3	7	37	85	53	55	38	64	87	56	72	0.883074	0.0711986		0.000579258	-2.36821	down-regulated
ONT.3137.3	Zm00001d016957	MADS	0	1	0	3	3	4	0	0	2	18	17	16	0.000258839	-3.33068		--	--	down-regulated
rna-mrna.ZEAMMB73_Zm00001d017079	Zm00001d017079	Orphans	9	7	10	43	40	31	9	5	6	43	56	31	0.000135924	-2.04984		0.00155783	-1.53727	down-regulated
rna-mrna.ZEAMMB73_Zm00001d017307_1	Zm00001d017307	Orphans	3	4	5	33	20	32	0	0	0	5	11	3	--	--		0.000548853	-2.16006	down-regulated
ONT.3246.1	Zm00001d017477	AP2-EREBP	0	1	2	45	53	34	0	0	0	4	0	4	--	--		1.02813e-07	-4.38733	down-regulated
ONT.3247.1	Zm00001d017478	AP2-EREBP	0	1	0	21	6	9	0	0	1	19	9	6	0.0036658	-3.1327		0.0034724	-3.45018	down-regulated
ONT.3248.1	Zm00001d017480	AP2-EREBP	2	2	5	37	33	24	6	9	9	39	28	21	0.0330988	-1.24086		5.65504e-05	-2.66975	down-regulated
ONT.4633.1	Zm00001d017616	WD40	8	3	8	48	40	44	8	4	5	41	50	24	0.000473356	-2.07733		3.26272e-05	-2.16472	down-regulated
rna-mrna.ZEAMMB73_Zm00001d017677_1	Zm00001d017677	bHLH	0	0	3	10	10	13	0	0	0	20	20	13	3.33422e-05	-4.40719		0.0167532	-2.48803	down-regulated
rna-mrna.ZEAMMB73_Zm00001d017702	Zm00001d017702	G2-like	0	0	2	5	3	0	3	1	2	35	21	23	8.29685e-05	-2.84973		--	--	down-regulated
rna-mrna.ZEAMMB73_Zm00001d017788	Zm00001d017788	C2C2-DOF	9	8	2	30	31	36	27	19	15	72	60	33	0.12249	-0.837666		0.00704455	-1.71446	down-regulated
rna-mrna.ZEAMMB73_Zm00001d017932_2	Zm00001d017932	MADS	14	6	13	23	10	28	3	4	5	27	23	41	0.00078935	-2.20309		0.739447	-0.303817	down-regulated
ONT.3415.1	Zm00001d018045	TCP	3	4	3	24	29	18	11	5	8	26	39	27	0.0154579	-1.34462		0.00139314	-2.15387	down-regulated
rna-mrna.ZEAMMB73_Zm00001d018050_2	Zm00001d018050	AP2-EREBP	0	0	0	0	72	34	4	2	14	58	44	54	0.00043606	-2.28283		--	--	down-regulated
rna-mrna.ZEAMMB73_Zm00001d018199_7	Zm00001d018199	PHD	27	25	26	86	43	47	0	0	0	57	20	38	4.3606e-07	-5.13665		0.203157	-0.592876	down-regulated
ONT.3494.2	Zm00001d018374	bHLH	0	6	0	42	47	32	0	0	0	58	43	0	--	--		0.000549501	-3.30926	down-regulated
rna-mrna.ZEAMMB73_Zm00001d018394	Zm00001d018394	DBP	0	0	0	0	0	0	82	40	67	261	211	208	7.62971e-08	-1.31099		--	--	down-regulated
ONT.4924.1	Zm00001d035084	NAC	1	0	0	20	30	18	2	0	0	14	10	14	0.0024755	-2.92823		3.77997e-05	-4.36074	down-regulated
ONT.5955.1	Zm00001d035492	Orphans	5	11	11	297	195	128	90	16	41	212	271	117	0.0249632	-1.44013		5.50919e-16	-3.83753	down-regulated
ONT.5982.2	Zm00001d035604	MYB	4	12	0	80	82	64	4	2	12	118	28	28	0.00659386	-2.36465		0.000240149	-2.98918	down-regulated
ONT.5983.2	Zm00001d035605	MYB	7	41	3	24	68	54	60	60	82	269	152	197	0.00126448	-1.04921		0.43179	-0.906181	down-regulated
rna-mrna.ZEAMMB73_Zm00001d035605	Zm00001d035605	MYB	18	20	9	69	83	75	77	66	73	292	162	258	0.000407708	-1.15536		0.000103214	-1.68975	down-regulated
ONT.5990.3	Zm00001d035664	LOB	0	0	0	0	0	0	0	3	1	13	17	16	0.00445288	-2.48952		--	--	down-regulated
rna-mrna.ZEAMMB73_Zm00001d036004_1	Zm00001d036004	SET	0	0	0	29	8	8	0	0	0	3	10	8	--	--		0.00059908	-4.43094	down-regulated
rna-mrna.ZEAMMB73_Zm00001d036004_10	Zm00001d036004	SET	0	2	0	15	8	17	3	1	3	16	6	13	0.0770441	-1.56913		0.00306285	-3.12597	down-regulated
rna-mrna.ZEAMMB73_Zm00001d036004_8	Zm00001d036004	SET	4	9	0	38	28	19	0	0	0	17	19	6	0.000358762	-3.98654		0.0364436	-1.92847	down-regulated
rna-mrna.ZEAMMB73_Zm00001d036296_7	Zm00001d036296	SET	0	0	0	7	4	0	0	0	0	11	8	31	0.00033914	-4.03866		--	--	down-regulated
rna-mrna.ZEAMMB73_Zm00001d036356_4	Zm00001d036356	MYB-related	6	9	8	95	60	47	0	3	17	42	69	28	0.0898634	-1.82829		6.8884e-07	-2.48906	down-regulated
rna-mrna.ZEAMMB73_Zm00001d036392	Zm00001d036392	bZIP	8	4	5	10	18	22	0	3	2	50	28	29	1.06052e-05	-3.36076		0.231056	-0.955827	down-regulated
ONT.6131.1	Zm00001d036536	AP2-EREBP	4	9	5	35	30	29	7	4	11	38	21	18	0.0719262	-1.19399		0.00127288	-1.77198	down-regulated
rna-mrna.ZEAMMB73_Zm00001d036551	Zm00001d036551	MYB	7	14	14	45	42	44	7	5	14	22	29	31	0.0768567	-1.08491		0.0030251	-1.33296	down-regulated
rna-mrna.ZEAMMB73_Zm00001d036641	Zm00001d036641	TRAF	161	225	194	618	681	677	94	52	73	173	140	112	0.186341	-0.419276		2.90389e-11	-1.22876	down-regulated
ONT.6162.1	Zm00001d036673	PHD	2	0	5	15	6	15	1	0	2	11	14	10	0.00630377	-2.50389		0.129641	-1.57719	down-regulated
ONT.5319.1	Zm00001d037118	MYB	0	3	1	39	62	46	6	3	10	79	42	32	0.000250287	-2.30125		1.0867e-07	-4.2227	down-regulated
ONT.5326.1	Zm00001d037158	GeBP	2	5	5	33	28	15	9	3	7	25	37	18	0.0255209	-1.44875		0.0044726	-1.98647	down-regulated
rna-mrna.ZEAMMB73_Zm00001d037252	Zm00001d037252	LIM	2	0	0	102	68	54	21	0	0	63	148	66	0.0767068	-2.19141		2.51774e-10	-5.41659	down-regulated
rna-mrna.ZEAMMB73_Zm00001d037313_13	Zm00001d037313	Jumonji	0	0	0	18	22	17	0	0	0	0	0	0	--	--		4.56605e-05	-4.94878	down-regulated
rna-mrna.ZEAMMB73_Zm00001d037313_4	Zm00001d037313	Jumonji	0	0	2	17	10	26	0	0	0	0	1	0	--	--		0.000965024	-3.45437	down-regulated
rna-mrna.ZEAMMB73_Zm00001d037774_3	Zm00001d037774	AUX/IAA	41	34	48	150	129	117	35	2	28	121	66	78	0.0954699	-1.40227		2.11008e-05	-1.12681	down-regulated
rna-mrna.ZEAMMB73_Zm00001d037774_4	Zm00001d037774	AUX/IAA	92	78	104	274	446	293	145	148	141	493	352	150	0.278996	-0.588189		7.24376e-05	-1.33657	down-regulated
rna-mrna.ZEAMMB73_Zm00001d037941	Zm00001d037941	AP2-EREBP	2	6	3	15	0	14	2	0	1	19	52	27	2.58774e-05	-3.70262		0.651332	-0.673559	down-regulated
rna-mrna.ZEAMMB73_Zm00001d037949	Zm00001d037949	Orphans	95	126	83	275	312	306	138	106	126	243	229	186	0.16118	-0.288069		5.56139e-05	-1.01009	down-regulated
rna-mrna.ZEAMMB73_Zm00001d038270	Zm00001d038270	MYB-related	13	15	25	72	82	51	90	73	58	122	111	102	0.925123	-0.0447518		0.00238023	-1.37873	down-regulated
ONT.5594.1	Zm00001d038338	MYB	3	10	7	38	34	31	19	11	15	23	18	16	0.786999	0.184255		0.00145538	-1.75706	down-regulated
rna-mrna.ZEAMMB73_Zm00001d038357_3	Zm00001d038357	bHLH	35	32	39	368	453	173	48	33	64	289	99	104	0.0392267	-1.16223		1.52239e-09	-2.61692	down-regulated
rna-mrna.ZEAMMB73_Zm00001d038504	Zm00001d038504	ABI3VP1	10	3	18	58	37	31	7	4	7	42	58	16	0.00525225	-1.96062		0.059555	-1.37099	down-regulated
ONT.5689.2	Zm00001d038691	TUB	29	27	34	102	100	100	66	38	49	136	113	73	0.184871	-0.523553		2.31765e-05	-1.1907	down-regulated
ONT.6616.1	Zm00001d038717	LOB	6	15	11	101	105	70	15	7	3	107	105	33	0.000795462	-2.45508		1.70441e-08	-2.50342	down-regulated
rna-mrna.ZEAMMB73_Zm00001d038980	Zm00001d038980	AUX/IAA	16	16	23	63	80	69	43	30	57	110	95	68	0.145636	-0.530962		0.000364307	-1.38516	down-regulated
ONT.5788.12	Zm00001d039014	C3H	24	26	18	83	97	67	51	44	86	172	185	110	0.0271989	-0.819212		0.000572086	-1.29508	down-regulated
rna-mrna.ZEAMMB73_Zm00001d039065_3	Zm00001d039065	bZIP	1	0	0	4	0	15	0	0	0	10	7	10	0.00136204	-3.65051		--	--	down-regulated
rna-mrna.ZEAMMB73_Zm00001d008225	Zm00001d008225	bZIP	8	5	12	39	36	27	17	8	25	29	45	19	0.639026	-0.366642		0.0093147	-1.42643	down-regulated
rna-mrna.ZEAMMB73_Zm00001d008429_1	Zm00001d008429	Orphans	0	0	0	1150	1353	805	0	0	0	1080	957	0	--	--		4.51958e-28	-9.8979	down-regulated
rna-mrna.ZEAMMB73_Zm00001d008601	Zm00001d008601	MYB-related	3	0	0	6	16	9	2	1	5	33	19	35	0.000315585	-2.63077		0.0517519	-2.28168	down-regulated
ONT.7914.1	Zm00001d008695	MYB	0	0	0	0	0	0	1	0	1	16	10	6	0.00780172	-2.67914		--	--	down-regulated
ONT.7923.2	Zm00001d008734	bZIP	3	2	6	65	54	53	5	2	3	27	16	9	0.0421824	-1.63598		2.99962e-09	-3.27282	down-regulated
ONT.7923.3	Zm00001d008734	bZIP	11	8	11	41	56	36	0	0	0	0	0	0	--	--		0.00201848	-1.55839	down-regulated
rna-mrna.ZEAMMB73_Zm00001d008734	Zm00001d008734	bZIP	2	1	4	21	19	23	7	1	2	20	22	14	0.0239226	-1.76387		0.000913945	-2.43807	down-regulated
ONT.6908.1	Zm00001d008812	C3H	87	98	31	70	46	33	17	14	21	97	47	57	0.00379533	-1.35639		0.0821269	1.06269	down-regulated
ONT.7959.1	Zm00001d008872	AP2-EREBP	1	0	0	15	23	7	41	30	38	53	33	34	0.368299	0.393074		0.00115842	-3.73901	down-regulated
ONT.7991.1	Zm00001d009013	bHLH	1	0	3	21	15	12	1	0	3	12	16	9	0.0126802	-2.26509		0.00287959	-2.68729	down-regulated
rna-mrna.ZEAMMB73_Zm00001d009103	Zm00001d009103	AP2-EREBP	1	2	1	16	5	8	1	4	1	23	16	19	0.00261493	-2.36893		0.0483197	-1.99127	down-regulated
rna-mrna.ZEAMMB73_Zm00001d009364	Zm00001d009364	Orphans	0	0	0	62	36	49	8	1	0	36	32	30	0.0059384	-2.47593		5.89823e-08	-6.05691	down-regulated
rna-mrna.ZEAMMB73_Zm00001d009715	Zm00001d009715	bHLH	1	7	3	38	27	62	3	0	9	10	16	23	0.208361	-1.32461		0.000213279	-2.77607	down-regulated
ONT.8179.1	Zm00001d010060	HB	6	9	5	39	37	22	14	10	17	27	33	12	0.747461	-0.258714		0.0039995	-1.67267	down-regulated
rna-mrna.ZEAMMB73_Zm00001d010235_2	Zm00001d010235	SWI/SNF-BAF60b	102	123	102	379	408	342	203	276	240	400	378	512	0.52214	-0.271656		6.09515e-11	-1.24092	down-regulated
rna-mrna.ZEAMMB73_Zm00001d010713	Zm00001d010713	CPP	13	0	0	15	20	28	1	2	0	20	19	14	0.000472785	-3.00008		0.420188	-1.23554	down-regulated
ONT.8348.1	Zm00001d010751	LOB	5	7	4	90	75	60	3	2	1	110	88	60	1.64929e-12	-4.43893		8.04701e-11	-3.1559	down-regulated
ONT.8362.6	Zm00001d010811	HSF	0	0	0	0	0	0	0	0	0	12	13	10	0.000347964	-3.95436		--	--	down-regulated
rna-mrna.ZEAMMB73_Zm00001d010811_6	Zm00001d010811	HSF	23	6	30	47	64	43	5	4	14	47	33	37	0.00332064	-1.72337		0.297659	-0.793894	down-regulated
rna-mrna.ZEAMMB73_Zm00001d010948	Zm00001d010948	HB	37	29	39	92	134	105	28	15	24	22	21	21	0.240126	0.570796		0.00253331	-1.10315	down-regulated
rna-mrna.ZEAMMB73_Zm00001d011297	Zm00001d011297	MYB-related	18	15	7	71	98	100	5	10	17	213	124	118	3.22818e-10	-3.11752		1.18577e-05	-2.14096	down-regulated
rna-mrna.ZEAMMB73_Zm00001d011470	Zm00001d011470	C3H	1	4	2	14	31	29	1	0	1	5	3	2	--	--		0.00135443	-2.62921	down-regulated
rna-mrna.ZEAMMB73_Zm00001d011560_12	Zm00001d011560	HB	5	12	17	58	9	30	8	9	5	30	29	33	0.00906978	-1.43441		0.371618	-0.858862	down-regulated
rna-mrna.ZEAMMB73_Zm00001d011578	Zm00001d011578	TUB	14	8	4	136	95	58	16	0	3	109	49	42	0.0163274	-2.37304		2.71482e-06	-2.76067	down-regulated
rna-mrna.ZEAMMB73_Zm00001d011669	Zm00001d011669	MYB	0	4	1	16	38	38	2	0	1	17	13	12	0.00203603	-2.73729		0.000434297	-3.24778	down-regulated
rna-mrna.ZEAMMB73_Zm00001d011849	Zm00001d011849	Orphans	3	6	2	49	14	27	5	4	7	24	39	14	0.0239227	-1.58599		0.00397609	-2.26218	down-regulated
ONT.8628.1	Zm00001d011969	NAC	13	20	17	73	75	41	34	10	19	47	45	27	0.580382	-0.386451		0.00354806	-1.34059	down-regulated
ONT.8633.1	Zm00001d011985	TCP	5	10	8	37	44	39	33	29	29	55	48	37	0.897601	-0.0701306		0.000381698	-1.79071	down-regulated
ONT.7596.6	Zm00001d012049	C3H	4	12	5	55	54	36	14	5	8	47	49	30	0.00241148	-1.61352		0.000155771	-2.15505	down-regulated
rna-mrna.ZEAMMB73_Zm00001d012167	Zm00001d012167	Orphans	46	54	86	147	170	241	28	29	33	129	64	100	0.00785158	-1.11919		0.00993952	-1.03937	down-regulated
ONT.8702.1	Zm00001d012260	C2H2	6	6	4	81	59	64	12	11	25	80	92	68	2.16386e-05	-1.7424		2.31112e-10	-3.02083	down-regulated
rna-mrna.ZEAMMB73_Zm00001d012273	Zm00001d012273	bZIP	0	6	4	35	30	34	17	8	10	30	31	24	0.190414	-0.720162		0.000193528	-2.59725	down-regulated
rna-mrna.ZEAMMB73_Zm00001d012294_2	Zm00001d012294	bZIP	10	7	14	54	40	60	21	28	0	31	43	41	0.757135	-0.45257		0.000335077	-1.71407	down-regulated
ONT.7673.1	Zm00001d012330	HB	0	2	2	15	22	19	0	0	0	11	9	7	0.00135192	-3.65099		0.000718544	-2.93312	down-regulated
ONT.8824.1	Zm00001d012719	bZIP	0	0	1	45	14	23	3	3	0	40	120	32	2.51394e-05	-3.66526		3.2562e-05	-4.48363	down-regulated
rna-mrna.ZEAMMB73_Zm00001d012719	Zm00001d012719	bZIP	0	0	2	110	71	48	8	0	6	92	139	43	1.18766e-05	-3.35465		7.21206e-10	-5.40943	down-regulated
rna-mrna.ZEAMMB73_Zm00001d012734	Zm00001d012734	VOZ	0	0	0	23	21	23	0	0	28	22	15	0	0.992336	0.0206871		1.53379e-05	-5.15281	down-regulated
rna-mrna.ZEAMMB73_Zm00001d012757	Zm00001d012757	C2C2-GATA	4	6	3	32	12	12	10	6	9	33	44	28	0.0041665	-1.47041		0.0757755	-1.41986	down-regulated
ONT.9674.1	Zm00001d044836	TCP	2	2	1	19	31	29	0	0	4	15	21	11	0.0120639	-2.46094		7.51496e-05	-3.14219	down-regulated
rna-mrna.ZEAMMB73_Zm00001d044839	Zm00001d044839	bHLH	0	0	0	0	2	3	0	0	0	6	6	5	0.00808775	-3.16368		--	--	down-regulated
rna-mrna.ZEAMMB73_Zm00001d044940_1	Zm00001d044940	bZIP	1	8	6	36	41	25	6	4	14	65	56	54	4.10516e-06	-2.24495		0.00214857	-2.10539	down-regulated
ONT.9695.1	Zm00001d044953	GeBP	2	9	10	54	46	37	39	6	28	52	73	38	0.423496	-0.635636		0.000294598	-2.0773	down-regulated
ONT.9715.1	Zm00001d045044	AP2-EREBP	0	0	0	7	6	5	0	0	0	5	4	0	--	--		0.00784559	-3.62994	down-regulated
ONT.9730.1	Zm00001d045120	AP2-EREBP	0	0	1	6	14	14	1	0	1	4	18	2	--	--		0.00316396	-3.45399	down-regulated
rna-mrna.ZEAMMB73_Zm00001d045323_6	Zm00001d045323	Orphans	39	132	89	999	802	581	596	387	591	1484	1754	863	0.00530869	-0.835262		1.17398e-09	-2.59596	down-regulated
rna-mrna.ZEAMMB73_Zm00001d045398	Zm00001d045398	HB	12	9	8	102	95	85	24	11	31	88	116	73	0.000277714	-1.51321		2.06381e-12	-2.67765	down-regulated
rna-mrna.ZEAMMB73_Zm00001d045400	Zm00001d045400	HB	1	3	1	23	6	9	6	4	3	18	55	32	0.00242768	-2.23088		0.0396613	-2.05079	down-regulated
rna-mrna.ZEAMMB73_Zm00001d045463	Zm00001d045463	NAC	0	0	0	8	14	10	0	1	0	24	14	16	0.000105771	-3.78884		0.000995457	-4.25198	down-regulated
rna-mrna.ZEAMMB73_Zm00001d046441_1	Zm00001d046441	FAR1	6	8	9	35	22	43	8	12	9	40	31	25	0.0439391	-1.10459		0.00789684	-1.51398	down-regulated
rna-mrna.ZEAMMB73_Zm00001d046568_2	Zm00001d046568	HB	5	0	11	87	119	62	0	0	29	0	0	0	--	--		7.56364e-05	-3.2076	down-regulated
rna-mrna.ZEAMMB73_Zm00001d046630_2	Zm00001d046630	C3H	0	0	0	35	38	30	2	7	0	61	32	46	0.0016398	-2.771		8.33816e-07	-5.65689	down-regulated
rna-mrna.ZEAMMB73_Zm00001d046828	Zm00001d046828	Orphans	39	86	53	367	338	312	110	102	98	363	430	312	1.28362e-08	-1.2692		4.4448e-11	-1.95522	down-regulated
rna-mrna.ZEAMMB73_Zm00001d046913	Zm00001d046913	AP2-EREBP	3	3	2	9	9	4	1	1	4	17	17	14	0.00511427	-2.19106		--	--	down-regulated
ONT.9349.1	Zm00001d047346	OFP	0	1	0	11	16	10	18	17	17	23	14	18	0.446214	0.449352		0.00135206	-3.60938	down-regulated
rna-mrna.ZEAMMB73_Zm00001d047356_1	Zm00001d047356	MADS	1	0	2	9	12	15	9	7	4	18	21	14	0.257358	-0.797088		0.00736453	-2.6348	down-regulated
rna-mrna.ZEAMMB73_Zm00001d047519	Zm00001d047519	bZIP	4	2	0	22	16	13	11	0	6	13	32	18	0.251865	-1.20719		0.0080848	-2.27458	down-regulated
rna-mrna.ZEAMMB73_Zm00001d047587_7	Zm00001d047587	bZIP	0	0	0	7	5	6	0	0	1	5	2	2	--	--		0.00784021	-3.63007	down-regulated
rna-mrna.ZEAMMB73_Zm00001d047679_2	Zm00001d047679	Orphans	5	25	25	71	39	52	24	14	40	95	108	78	0.00119611	-1.30191		0.166373	-0.969787	down-regulated
rna-mrna.ZEAMMB73_Zm00001d047761	Zm00001d047761	Orphans	55	68	33	195	134	170	86	46	82	242	234	214	1.70109e-08	-1.15792		0.00187286	-1.10522	down-regulated
rna-mrna.ZEAMMB73_Zm00001d047761_5	Zm00001d047761	Orphans	0	1	0	31	34	27	1	0	4	76	60	39	1.4857e-08	-4.07277		1.96062e-06	-4.79445	down-regulated
rna-mrna.ZEAMMB73_Zm00001d047761_7	Zm00001d047761	Orphans	0	0	0	46	41	28	0	0	0	90	63	50	1.94295e-10	-5.9718		4.55811e-07	-5.76128	down-regulated
ONT.9501.1	Zm00001d047968	C2H2	0	4	3	32	41	34	1	1	0	27	26	20	1.06388e-05	-3.7889		9.86073e-06	-3.16462	down-regulated
ONT.10364.2	Zm00001d048199	GRAS	40	43	38	82	121	89	29	12	34	90	78	68	0.00397938	-1.1152		0.047239	-0.726717	down-regulated
rna-mrna.ZEAMMB73_Zm00001d048229	Zm00001d048229	bHLH	2	0	0	6	4	9	1	1	1	8	16	11	0.00775946	-2.47269		--	--	down-regulated
rna-mrna.ZEAMMB73_Zm00001d048309	Zm00001d048309	bHLH	1	1	2	25	6	19	9	10	6	20	15	30	0.297456	-0.768669		0.00575877	-2.67271	down-regulated
rna-mrna.ZEAMMB73_Zm00001d023299_8	Zm00001d023299	C3H	0	0	0	7	10	11	0	0	2	6	7	3	--	--		0.00164088	-4.11277	down-regulated
rna-mrna.ZEAMMB73_Zm00001d023514	Zm00001d023514	MED26	14	27	24	75	98	105	40	18	32	95	60	47	0.213943	-0.619159		0.000139891	-1.54005	down-regulated
ONT.11284.1	Zm00001d023565	TCP	2	11	11	45	63	37	26	5	15	64	58	39	0.0425246	-1.23444		0.00273088	-1.96669	down-regulated
rna-mrna.ZEAMMB73_Zm00001d023901	Zm00001d023901	CCAAT	65	44	89	513	281	359	135	60	124	492	592	512	1.17044e-12	-1.79722		2.37478e-08	-1.94515	down-regulated
rna-mrna.ZEAMMB73_Zm00001d024160_1	Zm00001d024160	bZIP	4	0	4	0	30	15	0	0	0	37	25	39	2.69463e-07	-5.14476		0.377843	-1.3908	down-regulated
ONT.11397.1	Zm00001d024200	Orphans	19	34	55	198	279	223	78	59	86	254	155	125	0.0529098	-0.70075		6.64422e-07	-2.12632	down-regulated
rna-mrna.ZEAMMB73_Zm00001d024275_3	Zm00001d024275	WRKY	1	0	0	8	6	14	1	1	3	9	14	14	0.017749	-2.04355		0.00686611	-3.21005	down-regulated
ONT.10692.1	Zm00001d024436	AP2-EREBP	0	0	0	8	8	5	0	1	0	14	15	10	0.000719865	-3.41175		0.00487799	-3.78906	down-regulated
ONT.11433.1	Zm00001d024468	AP2-EREBP	2	7	4	47	21	26	23	4	9	43	44	21	0.209958	-0.990198		0.00168994	-2.15653	down-regulated
ONT.10711.2	Zm00001d024534	C3H	23	16	22	67	64	59	7	0	15	22	36	8	0.470771	-0.901009		0.00305571	-1.07319	down-regulated
ONT.11449.1	Zm00001d024538	MYB-related	0	0	0	14	6	9	2	0	0	5	12	3	--	--		0.00165844	-4.11344	down-regulated
ONT.11449.2	Zm00001d024538	MYB-related	7	8	6	31	35	23	24	12	27	48	72	50	0.0475972	-0.891992		0.00738636	-1.48333	down-regulated
rna-mrna.ZEAMMB73_Zm00001d024630	Zm00001d024630	MYB	13	16	24	167	226	206	20	7	20	70	35	41	0.0602807	-1.07009		4.83792e-16	-2.91709	down-regulated
rna-mrna.ZEAMMB73_Zm00001d024677	Zm00001d024677	SNF2	2	0	0	2	0	2	0	0	3	23	17	7	0.00881248	-2.67299		--	--	down-regulated
rna-mrna.ZEAMMB73_Zm00001d025205	Zm00001d025205	bHLH	6	18	6	219	186	211	36	15	19	226	141	148	6.08753e-09	-2.28196		6.49186e-21	-3.73356	down-regulated
rna-mrna.ZEAMMB73_Zm00001d025339	Zm00001d025339	S1fa-like	2	4	4	10	0	5	2	1	0	10	18	13	0.00385238	-2.65659		0.999976	2.90188e-05	down-regulated
rna-mrna.ZEAMMB73_Zm00001d025450_2	Zm00001d025450	C3H	8	4	6	39	22	25	6	10	11	16	18	10	0.883627	-0.134712		0.0071763	-1.61532	down-regulated
rna-mrna.ZEAMMB73_Zm00001d025727	Zm00001d025727	bHLH	3	3	1	10	17	13	2	3	7	28	29	22	0.00151685	-2.025		0.0312944	-1.80913	down-regulated
rna-mrna.ZEAMMB73_Zm00001d025981_3	Zm00001d025981	Trihelix	0	0	0	62	63	11	0	0	0	0	0	57	--	--		3.32589e-06	-5.58858	down-regulated
rna-mrna.ZEAMMB73_Zm00001d025988	Zm00001d025988	C2C2-GATA	2	5	7	25	29	25	5	5	10	22	17	21	0.117989	-0.995125		0.00286884	-1.86835	down-regulated
rna-mrna.ZEAMMB73_Zm00001d026051_1	Zm00001d026051	TRAF	21	18	13	54	56	60	24	3	15	50	75	42	0.0464851	-1.39798		0.00490711	-1.1403	down-regulated
rna-mrna.ZEAMMB73_Zm00001d026147	Zm00001d026147	bHLH	2	1	5	21	72	43	1	3	3	19	26	0	--	--		0.000147453	-3.21979	down-regulated
ONT.11104.5	Zm00001d026398	bZIP	0	0	0	26	13	14	67	101	110	219	112	177	0.595293	-0.29311		9.69513e-05	-4.80643	down-regulated
rna-mrna.ZEAMMB73_Zm00001d026518	Zm00001d026518	BSD	17	25	31	83	63	77	17	16	23	49	68	51	0.0114359	-1.02303		0.00289392	-1.05156	down-regulated
rna-mrna.ZEAMMB73_Zm00001d026590_1	Zm00001d026590	ARF	0	0	0	73	40	69	0	0	0	29	0	32	--	--		1.15344e-08	-6.29062	down-regulated
rna-mrna.ZEAMMB73_Zm00001d027678	Zm00001d027678	LOB	138	157	124	150	127	147	23	11	13	46	66	61	0.00463803	-1.31161		0.0109538	0.527322	down-regulated
rna-mrna.ZEAMMB73_Zm00001d027679	Zm00001d027679	LOB	2	0	1	13	15	17	2	1	0	20	18	10	0.00152004	-2.84671		0.00157584	-2.93831	down-regulated
ONT.13840.1	Zm00001d027855	bHLH	2	1	1	134	47	23	0	0	3	28	129	46	5.53395e-06	-4.31667		1.78074e-06	-4.38957	down-regulated
rna-mrna.ZEAMMB73_Zm00001d027855	Zm00001d027855	bHLH	91	139	134	674	336	465	116	71	156	424	536	507	3.15289e-09	-1.57198		1.2014e-06	-1.44451	down-regulated
rna-mrna.ZEAMMB73_Zm00001d027874_6	Zm00001d027874	CCAAT-HAP2	5	0	0	0	2	5	2	0	3	12	18	20	0.00374476	-2.43774		--	--	down-regulated
rna-mrna.ZEAMMB73_Zm00001d027924	Zm00001d027924	AP2-EREBP	1	3	1	23	46	44	41	45	36	109	77	56	0.41933	-0.399975		8.66498e-06	-3.59969	down-regulated
rna-mrna.ZEAMMB73_Zm00001d027925	Zm00001d027925	AP2-EREBP	45	63	78	436	619	510	163	193	171	1428	1051	773	8.37947e-12	-2.00945		1.2495e-17	-2.51829	down-regulated
ONT.13858.1	Zm00001d027928	AP2-EREBP	6	9	5	5	3	4	2	3	3	25	20	19	0.00100158	-2.24025		0.149953	1.19284	down-regulated
ONT.13859.1	Zm00001d027929	AP2-EREBP	24	32	20	86	69	69	16	9	11	80	53	42	0.000417274	-1.67054		0.00324698	-0.996629	down-regulated
rna-mrna.ZEAMMB73_Zm00001d027939	Zm00001d027939	ABI3VP1	13	0	14	77	0	28	20	14	23	64	52	84	0.00336833	-1.25404		0.613771	-0.885687	down-regulated
rna-mrna.ZEAMMB73_Zm00001d027987	Zm00001d027987	bHLH	4	6	3	75	153	142	7	3	4	167	120	113	1.13115e-18	-4.10195		7.57495e-12	-4.0904	down-regulated
ONT.13875.1	Zm00001d028017	AP2-EREBP	0	5	3	84	60	81	3	6	7	41	40	16	0.0075914	-1.85621		4.3418e-11	-4.03753	down-regulated
rna-mrna.ZEAMMB73_Zm00001d028129	Zm00001d028129	HB	1	0	0	9	8	10	11	6	1	0	1	0	--	--		0.00540033	-3.22402	down-regulated
ONT.12272.1	Zm00001d028526	GRAS	0	3	0	23	26	10	0	0	2	16	10	13	0.00219895	-2.95783		0.00204528	-3.16901	down-regulated
rna-mrna.ZEAMMB73_Zm00001d028890_3	Zm00001d028890	SET	0	3	0	15	29	17	0	0	0	34	0	21	--	--		0.00109611	-3.25861	down-regulated
rna-mrna.ZEAMMB73_Zm00001d028890_9	Zm00001d028890	SET	0	0	0	0	0	0	0	0	0	23	19	43	3.74969e-06	-4.8168		--	--	down-regulated
rna-mrna.ZEAMMB73_Zm00001d028930	Zm00001d028930	MYB	1	3	2	21	26	13	3	0	3	21	7	11	0.0516793	-1.84754		0.001606	-2.54284	down-regulated
rna-mrna.ZEAMMB73_Zm00001d029020_2	Zm00001d029020	G2-like	35	21	39	93	99	109	27	19	18	101	83	68	7.31628e-05	-1.40003		0.00314114	-1.10116	down-regulated
rna-mrna.ZEAMMB73_Zm00001d029064	Zm00001d029064	bZIP	10	9	9	44	45	26	9	1	5	41	43	25	0.001058	-2.16728		0.00580364	-1.43999	down-regulated
ONT.12464.1	Zm00001d029197	Orphans	8	8	8	53	37	26	17	0	11	32	44	29	0.221077	-1.24095		0.00207487	-1.65236	down-regulated
rna-mrna.ZEAMMB73_Zm00001d029419_7	Zm00001d029419	Orphans	0	1	0	15	6	6	0	0	0	0	0	0	--	--		0.00897669	-3.14139	down-regulated
ONT.14203.1	Zm00001d029506	LOB	0	2	1	53	31	33	5	0	3	69	97	55	8.52207e-10	-3.90648		4.32874e-07	-4.20989	down-regulated
rna-mrna.ZEAMMB73_Zm00001d029718	Zm00001d029718	OFP	1	2	1	28	28	23	24	22	23	42	28	33	0.96262	-0.0306649		1.5978e-05	-3.41472	down-regulated
rna-mrna.ZEAMMB73_Zm00001d029896	Zm00001d029896	C2C2-GATA	6	12	11	41	15	10	7	3	11	28	51	28	0.00660883	-1.71713		0.531427	-0.56949	down-regulated
rna-mrna.ZEAMMB73_Zm00001d029963	Zm00001d029963	MYB-related	83	101	96	271	334	327	412	378	414	1020	785	885	0.00050462	-0.607595		2.03033e-07	-1.1937	down-regulated
ONT.14306.1	Zm00001d030028	bHLH	29	55	29	71	70	58	17	14	20	77	48	47	0.00551449	-1.17587		0.585405	-0.273058	down-regulated
ONT.12807.1	Zm00001d030993	AUX/IAA	21	15	21	107	91	111	47	17	31	168	162	127	5.68935e-07	-1.71295		9.97909e-09	-1.86388	down-regulated
rna-mrna.ZEAMMB73_Zm00001d030995_3	Zm00001d030995	bZIP	2	1	6	17	22	21	0	0	0	6	3	0	--	--		0.00849257	-2.03853	down-regulated
rna-mrna.ZEAMMB73_Zm00001d030995_5	Zm00001d030995	bZIP	0	0	1	0	1	0	1	0	2	34	17	20	8.62494e-05	-3.36919		--	--	down-regulated
ONT.12853.1	Zm00001d031310	CCAAT	9	14	6	67	42	35	21	14	24	81	66	62	0.000210319	-1.26744		0.00173521	-1.68854	down-regulated
ONT.12878.3	Zm00001d031487	SBP	20	16	24	104	68	60	22	6	20	65	75	52	0.00247037	-1.44082		0.000582705	-1.36338	down-regulated
ONT.12882.1	Zm00001d031522	ARF	0	48	130	348	450	376	89	59	160	510	323	336	0.000245447	-1.38116		0.305165	-1.57038	down-regulated
rna-mrna.ZEAMMB73_Zm00001d031572_1	Zm00001d031572	BBR/BPC	0	0	0	41	19	20	0	0	0	14	17	4	--	--		1.04403e-05	-5.25933	down-regulated
rna-mrna.ZEAMMB73_Zm00001d031593	Zm00001d031593	FHA	16	17	12	64	71	49	13	1	2	15	17	9	0.5295	-0.73064		0.00046668	-1.45512	down-regulated
ONT.12948.9	Zm00001d031790	bZIP	2	2	0	38	15	10	0	0	0	1	3	0	--	--		0.00292689	-2.91849	down-regulated
rna-mrna.ZEAMMB73_Zm00001d031790_1	Zm00001d031790	bZIP	41	47	19	145	144	125	65	5	73	142	155	115	0.262478	-0.976046		0.000769031	-1.37424	down-regulated
rna-mrna.ZEAMMB73_Zm00001d031851_6	Zm00001d031851	SET	1	4	5	32	28	12	6	4	0	0	29	0	0.819464	-0.409279		0.00763908	-2.12005	down-regulated
ONT.14728.2	Zm00001d032190	G2-like	0	0	0	0	1	0	5	4	9	63	55	33	1.33774e-05	-2.38829		--	--	down-regulated
rna-mrna.ZEAMMB73_Zm00001d033158_4	Zm00001d033158	Jumonji	9	4	0	14	20	11	4	0	5	42	44	48	5.02523e-07	-3.12881		0.350989	-1.06588	down-regulated
rna-mrna.ZEAMMB73_Zm00001d033246_3	Zm00001d033246	HB	42	72	96	225	200	198	0	34	86	196	0	0	0.988766	-0.025943		0.00190582	-1.02038	down-regulated
ONT.14983.1	Zm00001d033280	Orphans	14	4	8	49	10	26	5	0	3	19	39	28	0.00100332	-2.58908		0.275094	-1.00783	down-regulated
ONT.14993.1	Zm00001d033297	Orphans	3	2	0	24	37	17	2	4	3	0	8	3	--	--		0.00041613	-3.05515	down-regulated
ONT.14997.1	Zm00001d033319	AUX/IAA	21	33	17	122	62	95	27	21	35	30	58	42	0.854449	-0.122082		0.00147491	-1.38346	down-regulated
rna-mrna.ZEAMMB73_Zm00001d033396	Zm00001d033396	GRF	0	0	1	12	12	14	3	3	2	2	4	2	--	--		0.00094455	-3.66471	down-regulated
ONT.15019.1	Zm00001d033407	bHLH	0	3	4	47	42	30	0	0	11	39	45	9	0.172677	-1.75991		2.91801e-06	-3.29848	down-regulated
ONT.15020.2	Zm00001d033412	bHLH	10	11	6	33	51	37	41	31	31	109	74	94	0.0107597	-0.868912		0.00411392	-1.57032	down-regulated
ONT.15028.1	Zm00001d033466	LOB	0	0	2	10	12	9	0	0	0	0	0	0	--	--		0.0077385	-2.83704	down-regulated
rna-mrna.ZEAMMB73_Zm00001d033466	Zm00001d033466	LOB	0	0	0	9	9	10	0	0	0	2	7	0	--	--		0.00147721	-4.1335	down-regulated
ONT.13376.1	Zm00001d033680	GRAS	29	72	43	273	225	191	105	37	81	212	294	168	0.0102623	-1.06507		2.91766e-06	-1.69043	down-regulated
rna-mrna.ZEAMMB73_Zm00001d033786_1	Zm00001d033786	Orphans	0	13	6	79	62	94	27	0	42	0	149	0	0.919761	-0.16787		0.000387521	-2.84572	down-regulated
rna-mrna.ZEAMMB73_Zm00001d033848_1	Zm00001d033848	bHLH	4	2	8	37	29	30	0	2	7	31	40	0	0.310173	-1.44247		0.000540378	-2.12049	down-regulated
rna-mrna.ZEAMMB73_Zm00001d033870	Zm00001d033870	bHLH	18	24	19	72	36	44	12	17	27	78	59	63	0.00374626	-1.25469		0.115294	-0.738336	down-regulated
rna-mrna.ZEAMMB73_Zm00001d033976	Zm00001d033976	AUX/IAA	11	17	13	0	304	0	12	18	20	320	56	55	0.00569647	-2.20938		0.574793	-1.02819	down-regulated
ONT.15158.1	Zm00001d033987	HSF	0	3	1	53	51	32	20	9	12	58	46	29	0.0367014	-1.11124		1.72283e-07	-4.11493	down-regulated
ONT.15209.1	Zm00001d034207	MYB-related	5	2	3	28	22	29	0	0	1	0	0	0	--	--		0.000438363	-2.29333	down-regulated
rna-mrna.ZEAMMB73_Zm00001d034282	Zm00001d034282	FAR1	0	0	0	37	37	33	13	0	0	36	28	0	0.605065	-0.838799		5.6665e-07	-5.71171	down-regulated
rna-mrna.ZEAMMB73_Zm00001d034366_6	Zm00001d034366	Orphans	0	0	0	14	9	15	0	0	2	9	21	14	0.00220172	-3.04073		0.000428642	-4.45867	down-regulated
rna-mrna.ZEAMMB73_Zm00001d034433_1	Zm00001d034433	HSF	3	20	8	52	70	67	17	9	12	78	36	68	0.00175171	-1.6508		0.00330324	-1.97951	down-regulated
rna-mrna.ZEAMMB73_Zm00001d034629_1	Zm00001d034629	AP2-EREBP	16	34	33	96	63	55	32	18	39	101	101	82	0.000286567	-1.13307		0.0811359	-0.799834	down-regulated
ONT.15358.3	Zm00001d034784	mTERF	9	0	0	5	2	10	0	0	4	19	13	20	0.00556859	-2.62031		--	--	down-regulated
rna-mrna.ZEAMMB73_Zm00001d034784_3	Zm00001d034784	mTERF	13	11	37	69	0	34	0	0	0	60	54	59	4.58665e-10	-5.85295		0.94559	-0.124271	down-regulated
rna-mrna.ZEAMMB73_Zm00001d034813_1	Zm00001d034813	FAR1	1	2	0	32	26	13	21	6	19	46	51	31	0.0983095	-0.928017		0.000170528	-3.48419	down-regulated
ONT.15431.3	Zm00001d001837	MYB	6	8	7	41	34	34	19	5	19	46	36	20	0.335159	-0.695433		0.000304208	-1.77324	down-regulated
ONT.15437.1	Zm00001d001858	Orphans	1	3	0	40	26	20	8	8	20	48	26	24	0.207159	-0.856874		4.24199e-05	-3.45981	down-regulated
ONT.16808.2	Zm00001d001933	C3H	1	2	9	99	67	20	0	0	0	18	20	0	--	--		0.000825827	-3.01756	down-regulated
ONT.15515.1	Zm00001d002079	AP2-EREBP	24	28	23	94	94	81	16	8	15	35	23	17	0.562005	-0.393878		2.3834e-05	-1.28335	down-regulated
rna-mrna.ZEAMMB73_Zm00001d002156	Zm00001d002156	GNAT	15	10	24	71	71	35	6	1	2	20	42	15	0.00698094	-2.2491		0.0281247	-1.25437	down-regulated
rna-mrna.ZEAMMB73_Zm00001d002656_1	Zm00001d002656	SNF2	0	0	0	37	41	36	20	8	21	30	28	44	0.391776	-0.538912		3.62114e-07	-5.78426	down-regulated
ONT.15704.1	Zm00001d002801	Trihelix	13	14	8	45	43	40	35	31	36	36	67	42	0.963064	0.0317378		0.00417788	-1.29113	down-regulated
rna-mrna.ZEAMMB73_Zm00001d002938_1	Zm00001d002938	SET	3	0	4	19	18	39	12	3	5	47	24	26	0.0174385	-1.62025		0.00320951	-2.5959	down-regulated
rna-mrna.ZEAMMB73_Zm00001d003162	Zm00001d003162	C2C2-CO-like	13	36	24	120	137	150	20	26	21	108	90	72	0.000136272	-1.41018		3.03023e-06	-1.91325	down-regulated
ONT.15799.2	Zm00001d003195	Orphans	13	11	11	26	28	24	2	0	2	11	20	10	0.00807944	-2.38887		0.272002	-0.593873	down-regulated
rna-mrna.ZEAMMB73_Zm00001d003571	Zm00001d003571	Orphans	5	4	8	165	35	39	6	0	1	45	44	12	0.00519781	-2.7061		0.00018381	-2.94024	down-regulated
ONT.17193.4	Zm00001d003616	C3H	1	0	1	10	17	8	0	0	0	0	0	0	--	--		0.00509737	-2.97351	down-regulated
rna-mrna.ZEAMMB73_Zm00001d003616_10	Zm00001d003616	C3H	0	0	1	9	8	17	0	0	3	3	8	7	--	--		0.00280936	-3.46349	down-regulated
rna-mrna.ZEAMMB73_Zm00001d003958	Zm00001d003958	CAMTA	19	11	31	88	76	70	22	12	27	56	44	48	0.0779102	-0.740767		0.00329794	-1.35467	down-regulated
rna-mrna.ZEAMMB73_Zm00001d004007	Zm00001d004007	bHLH	7	11	7	67	59	55	49	27	52	150	109	80	0.0218765	-0.858575		1.62299e-07	-2.25368	down-regulated
ONT.17371.1	Zm00001d004611	GNAT	34	35	44	110	128	105	34	33	33	72	30	38	0.919194	0.0761213		0.000348965	-1.05189	down-regulated
ONT.17400.2	Zm00001d004772	Orphans	0	0	0	0	0	0	31	11	35	93	131	98	0.000351028	-1.52009		--	--	down-regulated
rna-mrna.ZEAMMB73_Zm00001d004772_4	Zm00001d004772	Orphans	0	0	0	15	8	13	0	2	5	0	0	2	--	--		0.000575601	-4.38668	down-regulated
rna-mrna.ZEAMMB73_Zm00001d005016_3	Zm00001d005016	AP2-EREBP	22	0	41	0	0	0	0	0	0	40	53	62	4.32775e-09	-5.65061		--	--	down-regulated
rna-mrna.ZEAMMB73_Zm00001d005100_3	Zm00001d005100	C2C2-DOF	11	3	8	87	49	70	14	7	19	70	0	30	0.702555	-0.581097		3.24257e-06	-2.55072	down-regulated
rna-mrna.ZEAMMB73_Zm00001d005185	Zm00001d005185	Alfin-like	1	5	1	39	10	25	5	0	1	20	28	14	0.00554597	-2.43661		0.0058239	-2.52023	down-regulated
rna-mrna.ZEAMMB73_Zm00001d005323	Zm00001d005323	C2H2	0	13	19	126	101	93	0	3	18	99	75	59	0.011936	-2.43664		0.0035767	-2.52793	down-regulated
ONT.17568.1	Zm00001d005784	MYB	1	1	0	9	12	12	0	0	0	0	0	0	--	--		0.0045818	-2.93618	down-regulated
ONT.16277.3	Zm00001d005798	AP2-EREBP	12	22	15	97	114	104	21	12	35	127	73	58	0.00995067	-1.3424		5.13489e-09	-2.11372	down-regulated
rna-mrna.ZEAMMB73_Zm00001d005951	Zm00001d005951	HB	20	6	5	20	31	16	8	4	6	32	25	21	0.00901096	-1.49454		0.611979	-0.504866	down-regulated
rna-mrna.ZEAMMB73_Zm00001d005964	Zm00001d005964	bHLH	90	52	50	115	46	70	29	15	33	72	82	81	0.0021644	-1.07431		0.621359	0.312663	down-regulated
ONT.16315.1	Zm00001d005970	C2C2-DOF	0	0	2	16	10	9	1	3	2	13	5	8	0.177854	-1.31287		0.00490914	-2.96904	down-regulated
rna-mrna.ZEAMMB73_Zm00001d006001_1	Zm00001d006001	WRKY	0	11	0	0	0	0	0	0	2	13	13	9	0.00373891	-2.82869		--	--	down-regulated
rna-mrna.ZEAMMB73_Zm00001d006022	Zm00001d006022	bHLH	11	2	9	41	25	22	29	21	16	92	87	75	0.000131881	-1.36607		0.0735353	-1.33305	down-regulated
rna-mrna.ZEAMMB73_Zm00001d006028	Zm00001d006028	SBP	1	6	2	10	8	5	6	1	2	20	18	21	0.00654921	-1.98888		0.496004	-0.732039	down-regulated
rna-mrna.ZEAMMB73_Zm00001d006198	Zm00001d006198	Orphans	12	25	21	98	85	71	41	36	41	92	81	61	0.204901	-0.433968		2.45709e-05	-1.56116	down-regulated
rna-mrna.ZEAMMB73_Zm00001d006236	Zm00001d006236	MYB	14	22	20	50	82	80	29	18	5	43	14	4	0.819831	0.3138		0.00306709	-1.36375	down-regulated
rna-mrna.ZEAMMB73_Zm00001d006293_13	Zm00001d006293	RWP-RK	5	11	1	0	26	31	8	8	13	65	31	33	0.00787868	-1.51809		0.544431	-0.952793	down-regulated
rna-mrna.ZEAMMB73_Zm00001d006344_4	Zm00001d006344	C2H2	4	0	0	12	37	35	3	0	13	69	28	49	0.0161081	-2.27876		0.00401128	-3.14862	down-regulated
ONT.16456.1	Zm00001d006565	bHLH	56	77	88	435	288	203	119	40	62	287	353	194	0.00211116	-1.35948		1.34179e-05	-1.48737	down-regulated
rna-mrna.ZEAMMB73_Zm00001d006614	Zm00001d006614	Orphans	0	0	0	43	29	12	30	30	22	41	83	58	0.320278	-0.569395		1.59226e-05	-5.21856	down-regulated
ONT.17824.1	Zm00001d006945	GeBP	0	0	0	11	8	8	1	1	1	3	9	6	--	--		0.00177445	-4.08324	down-regulated
ONT.17859.2	Zm00001d007107	C2C2-CO-like	1	1	2	25	6	0	1	0	1	22	13	7	0.00262098	-2.97843		--	--	down-regulated
ONT.16608.2	Zm00001d007207	Orphans	4	0	1	0	5	9	0	0	0	16	11	16	0.000124965	-4.16759		0.706703	-0.665342	down-regulated
rna-mrna.ZEAMMB73_Zm00001d007240	Zm00001d007240	Pseudo ARR-B	92	137	119	175	174	139	3	1	1	20	21	15	0.000819494	-2.59752		0.882414	0.0516512	down-regulated
rna-mrna.ZEAMMB73_Zm00001d007382	Zm00001d007382	bHLH	2	0	3	22	12	13	1	0	0	2	3	0	--	--		0.006542	-2.39165	down-regulated
rna-mrna.ZEAMMB73_Zm00001d007387_5	Zm00001d007387	GNAT	0	1	0	8	5	1	6	0	3	27	22	27	0.00153932	-2.32385		--	--	down-regulated
rna-mrna.ZEAMMB73_Zm00001d007479	Zm00001d007479	BSD	13	20	17	58	49	50	21	9	22	51	47	31	0.126443	-0.764572		0.00423278	-1.08738	down-regulated
rna-mrna.ZEAMMB73_Zm00001d007675_1	Zm00001d007675	HB	8	14	13	60	31	35	9	3	8	45	44	38	3.32831e-05	-2.04997		0.0154752	-1.25016	down-regulated
rna-mrna.ZEAMMB73_Zm00001d007888	Zm00001d007888	TRAF	4	1	1	43	28	19	10	0	8	31	18	25	0.128437	-1.37909		0.000139832	-3.03381	down-regulated
rna-mrna.ZEAMMB73_Zm00001d039492	Zm00001d039492	MYB-related	30	37	39	77	147	126	76	87	55	233	111	132	0.346517	-0.514084		0.00631743	-1.17798	down-regulated
rna-mrna.ZEAMMB73_Zm00001d039658_1	Zm00001d039658	bZIP	16	10	18	97	77	82	9	0	32	85	48	43	0.243475	-1.32946		7.44986e-08	-1.95392	down-regulated
rna-mrna.ZEAMMB73_Zm00001d039750_5	Zm00001d039750	MYB-related	1	2	0	10	20	21	1	3	1	24	5	7	0.0935114	-1.77355		0.00160336	-3.06775	down-regulated
rna-mrna.ZEAMMB73_Zm00001d040123_1	Zm00001d040123	Orphans	54	34	80	237	162	153	35	25	48	190	221	133	2.97387e-08	-1.7697		0.0050012	-1.134	down-regulated
ONT.19565.1	Zm00001d040527	MYB	0	2	0	12	11	9	0	0	1	16	17	4	--	--		0.0062467	-2.88114	down-regulated
ONT.19619.1	Zm00001d040883	Orphans	4	5	4	32	22	16	0	0	0	5	19	6	0.00269561	-3.52081		0.00658958	-1.77308	down-regulated
rna-mrna.ZEAMMB73_Zm00001d040883	Zm00001d040883	Orphans	3	7	8	45	47	21	18	7	7	47	66	32	0.00993992	-1.5493		0.00219646	-1.99839	down-regulated
ONT.19670.4	Zm00001d041416	AUX/IAA	10	9	17	121	102	85	40	1	18	61	142	70	0.126681	-1.50001		9.12467e-11	-2.49651	down-regulated
rna-mrna.ZEAMMB73_Zm00001d041416_1	Zm00001d041416	AUX/IAA	44	19	95	509	514	420	456	66	263	632	859	511	0.217609	-0.835772		2.62963e-06	-2.5466	down-regulated
ONT.18427.5	Zm00001d041418	AUX/IAA	43	61	46	264	153	113	18	7	26	94	111	57	0.000494317	-1.77222		0.00181356	-1.23233	down-regulated
rna-mrna.ZEAMMB73_Zm00001d041418	Zm00001d041418	AUX/IAA	24	37	83	231	294	310	201	106	99	785	649	504	3.55629e-07	-1.67973		6.97719e-05	-1.95685	down-regulated
rna-mrna.ZEAMMB73_Zm00001d041491_1	Zm00001d041491	CCAAT-HAP2	12	6	10	51	71	58	30	41	49	78	40	61	0.979713	-0.0191319		2.46991e-05	-2.07689	down-regulated
ONT.18447.2	Zm00001d041576	MYB	4	7	9	24	48	28	35	34	52	55	34	32	0.243676	0.529018		0.00910667	-1.71096	down-regulated
ONT.19738.3	Zm00001d041725	LIM	0	0	0	38	50	44	0	0	0	29	19	0	--	--		1.3186e-07	-5.94445	down-regulated
rna-mrna.ZEAMMB73_Zm00001d041725	Zm00001d041725	LIM	14	12	17	66	91	95	29	16	29	88	62	92	0.002297	-1.16413		2.77174e-06	-1.97243	down-regulated
ONT.18509.1	Zm00001d041791	NAC	0	3	2	27	24	21	1	0	0	0	0	0	--	--		0.00010435	-3.02546	down-regulated
rna-mrna.ZEAMMB73_Zm00001d041853	Zm00001d041853	MYB	1	1	2	8	26	14	2	3	3	4	3	3	--	--		0.00620526	-2.66738	down-regulated
ONT.19838.1	Zm00001d042127	GRAS	0	4	1	22	13	15	9	4	11	16	14	7	0.925123	-0.0958723		0.00531625	-2.48132	down-regulated
ONT.19867.1	Zm00001d042288	NAC	5	3	6	41	26	41	0	0	9	0	6	0	--	--		9.99235e-05	-2.28623	down-regulated
ONT.19870.1	Zm00001d042305	TCP	0	2	5	24	27	26	8	5	9	43	27	37	0.00153923	-1.66988		0.000482349	-2.69573	down-regulated
rna-mrna.ZEAMMB73_Zm00001d042312	Zm00001d042312	Orphans	21	31	21	61	87	73	62	68	74	120	82	81	0.854174	0.0838921		0.00980059	-1.04786	down-regulated
ONT.19966.2	Zm00001d042724	TUB	18	12	20	63	101	72	176	117	161	253	95	202	0.669827	0.245106		0.00030264	-1.66043	down-regulated
rna-mrna.ZEAMMB73_Zm00001d042724_1	Zm00001d042724	TUB	16	28	28	135	258	93	53	54	95	455	118	45	0.315769	-0.92044		6.29162e-05	-2.15565	down-regulated
rna-mrna.ZEAMMB73_Zm00001d042821	Zm00001d042821	HB	4	2	1	18	18	17	2	4	1	8	13	7	0.196546	-1.22375		0.00392542	-2.19184	down-regulated
rna-mrna.ZEAMMB73_Zm00001d042958	Zm00001d042958	Orphans	0	0	0	7	1	1	0	0	1	14	20	12	0.000282332	-3.61902		--	--	down-regulated
rna-mrna.ZEAMMB73_Zm00001d042973_4	Zm00001d042973	Orphans	9	25	14	79	48	52	38	10	51	34	56	46	0.997925	0.00292437		0.00935343	-1.31025	down-regulated
rna-mrna.ZEAMMB73_Zm00001d043076	Zm00001d043076	HB	12	10	12	63	81	67	16	12	19	86	86	63	7.75816e-07	-1.74549		9.16492e-07	-2.04774	down-regulated
rna-mrna.ZEAMMB73_Zm00001d043420	Zm00001d043420	bZIP	6	10	14	91	61	41	18	2	7	64	156	53	0.00093036	-2.54082		0.000112072	-2.05368	down-regulated
ONT.20131.1	Zm00001d043452	HB	8	17	17	122	84	82	18	10	12	66	71	46	0.000142438	-1.60505		2.62873e-08	-2.18333	down-regulated
ONT.20138.1	Zm00001d043474	WRKY	3	0	3	22	24	6	3	0	4	23	19	13	0.00560708	-2.18119		0.0300107	-2.20716	down-regulated
ONT.19008.1	Zm00001d043782	AP2-EREBP	25	27	17	42	16	20	4	1	4	26	26	14	0.00296744	-2.1294		0.578321	0.385298	down-regulated
ONT.19089.1	Zm00001d044074	C3H	3	5	7	41	61	49	3	3	4	12	10	7	0.291681	-0.896321		2.53594e-06	-2.68279	down-regulated
ONT.19107.1	Zm00001d044167	OFP	2	0	1	17	15	10	5	0	4	28	40	17	0.00213587	-2.42054		0.00285249	-2.82761	down-regulated
rna-mrna.ZEAMMB73_Zm00001d018605	Zm00001d018605	C2H2	21	20	26	70	103	73	140	141	52	62	84	95	0.103669	0.993239		0.000979695	-1.31744	down-regulated
rna-mrna.ZEAMMB73_Zm00001d018887_1	Zm00001d018887	Orphans	0	0	0	37	25	22	42	0	37	0	0	91	0.98685	0.0298671		4.51617e-06	-5.38476	down-regulated
rna-mrna.ZEAMMB73_Zm00001d018941	Zm00001d018941	HSF	10	9	10	69	74	35	28	25	31	84	76	71	0.0025188	-0.906569		0.000154443	-1.9954	down-regulated
ONT.20578.1	Zm00001d019195	SET	22	23	22	83	90	60	53	27	50	134	142	130	2.01468e-05	-1.11009		0.000693579	-1.23332	down-regulated
ONT.20633.1	Zm00001d019520	SET	2	9	5	61	36	24	10	2	7	47	53	31	0.000235985	-2.13354		0.00140619	-2.2183	down-regulated
ONT.20690.1	Zm00001d019944	Orphans	0	0	1	9	21	13	3	0	7	12	4	0	--	--		0.000970416	-3.74891	down-regulated
ONT.21642.1	Zm00001d020129	Orphans	1	1	3	10	0	5	4	0	3	27	24	10	0.00838841	-2.25458		--	--	down-regulated
ONT.20762.1	Zm00001d020361	PHD	9	14	21	56	62	47	17	20	28	87	73	72	0.000250707	-1.26762		0.00354908	-1.33764	down-regulated
ONT.21696.1	Zm00001d020367	Jumonji	4	4	5	27	19	26	2	4	5	37	34	28	3.90596e-05	-2.44671		0.0027839	-1.83044	down-regulated
rna-mrna.ZEAMMB73_Zm00001d020512	Zm00001d020512	Orphans	0	3	0	32	14	29	7	3	2	30	36	6	0.0658106	-1.72331		0.000248435	-3.51765	down-regulated
rna-mrna.ZEAMMB73_Zm00001d020595	Zm00001d020595	AP2-EREBP	353	443	430	907	1772	1606	377	340	464	1359	760	1009	0.0015464	-0.851622		0.000276848	-1.27058	down-regulated
rna-mrna.ZEAMMB73_Zm00001d020834	Zm00001d020834	bHLH	33	20	51	120	120	118	22	19	14	72	120	61	0.00102952	-1.5777		0.00354193	-1.21413	down-regulated
ONT.20866.1	Zm00001d020837	C2C2-DOF	0	0	2	22	44	31	1	5	6	18	15	11	0.153662	-1.17541		9.45288e-06	-4.28125	down-regulated
ONT.20866.2	Zm00001d020837	C2C2-DOF	0	1	2	29	34	17	5	1	2	11	6	10	0.250897	-1.08449		4.14375e-05	-3.68008	down-regulated
ONT.20890.1	Zm00001d020954	C3H	39	45	54	557	816	624	39	34	47	185	116	139	1.41381e-05	-1.31304		3.73842e-31	-3.28922	down-regulated
rna-mrna.ZEAMMB73_Zm00001d021263	Zm00001d021263	HSF	20	20	35	88	80	69	43	15	30	85	66	56	0.131593	-0.699558		0.00310531	-1.09729	down-regulated
ONT.21884.1	Zm00001d021296	MYB	0	1	3	13	24	23	2	2	2	15	7	10	0.0615825	-1.62777		0.00109772	-2.98673	down-regulated
rna-mrna.ZEAMMB73_Zm00001d021433	Zm00001d021433	HMG	301	435	443	1411	589	800	224	96	248	719	794	801	3.7256e-07	-1.51379		0.0666332	-0.671887	down-regulated
rna-mrna.ZEAMMB73_Zm00001d021516	Zm00001d021516	CAMTA	38	46	59	162	154	147	61	46	58	155	187	79	0.0696546	-0.780585		3.34331e-06	-1.14461	down-regulated
rna-mrna.ZEAMMB73_Zm00001d021528_2	Zm00001d021528	Orphans	6	3	2	21	18	34	1	0	0	0	0	0	--	--		0.00587697	-2.02997	down-regulated
ONT.21956.1	Zm00001d021582	Orphans	0	0	0	43	27	14	2	2	6	17	27	14	0.016427	-1.81155		1.18207e-05	-5.25948	down-regulated
rna-mrna.ZEAMMB73_Zm00001d021617	Zm00001d021617	FAR1	6	8	8	34	25	26	4	6	8	31	22	24	0.0126374	-1.46272		0.00992044	-1.35472	down-regulated
ONT.21986.1	Zm00001d021701	bHLH	15	10	16	48	69	48	0	0	0	3	0	0	--	--		0.00258932	-1.43073	down-regulated
ONT.21986.2	Zm00001d021701	bHLH	0	0	0	1	0	0	18	17	30	140	122	85	4.02729e-07	-1.83201		--	--	down-regulated
rna-mrna.ZEAMMB73_Zm00001d021799_11	Zm00001d021799	FAR1	2	3	0	14	19	18	7	2	0	10	17	22	0.122955	-1.58983		0.00298264	-2.53674	down-regulated
ONT.21109.1	Zm00001d021826	GRAS	4	4	3	22	36	37	8	7	12	30	27	25	0.0494663	-1.02539		0.000248586	-2.43143	down-regulated
ONT.22043.1	Zm00001d021927	BES1	0	3	5	23	23	17	11	9	12	22	37	23	0.177488	-0.784816		0.004355	-2.24923	down-regulated
rna-mrna.ZEAMMB73_Zm00001d021927	Zm00001d021927	BES1	3	1	0	14	14	11	8	0	1	25	18	14	0.0808673	-1.78223		0.00895297	-2.41323	down-regulated
rna-mrna.ZEAMMB73_Zm00001d021968	Zm00001d021968	HRT	13	17	16	80	57	54	15	11	17	48	56	50	0.00115256	-1.27697		0.000106385	-1.47436	down-regulated
ONT.21156.1	Zm00001d021973	GRAS	4	2	4	30	41	30	5	1	6	34	33	31	7.30892e-05	-2.35064		4.05968e-05	-2.64174	down-regulated
rna-mrna.ZEAMMB73_Zm00001d022259	Zm00001d022259	MYB	6	4	6	37	52	47	15	15	9	37	19	23	0.562094	-0.421905		9.40899e-06	-2.44875	down-regulated
ONT.21244.1	Zm00001d022266	GeBP	0	1	0	10	11	8	2	0	0	11	10	2	--	--		0.0039394	-3.31822	down-regulated
rna-mrna.ZEAMMB73_Zm00001d022405_11	Zm00001d022405	SNF2	0	0	0	0	0	0	0	0	0	28	71	10	1.39864e-05	-4.70224		--	--	down-regulated
rna-mrna.ZEAMMB73_Zm00001d022417_6	Zm00001d022417	DDT	0	3	2	0	0	3	0	0	0	5	9	5	0.00643543	-3.2405		--	--	down-regulated
rna-mrna.ZEAMMB73_Zm00001d022517	Zm00001d022517	NAC	0	0	0	65	104	85	103	101	162	82	54	68	1.09269e-05	1.35423		4.23711e-10	-6.70682	down-regulated
rna-mrna.ZEAMMB73_Zm00001d022524	Zm00001d022524	HB	2	4	2	28	43	40	5	4	5	43	32	20	0.000832508	-2.06013		8.10755e-06	-3.05543	down-regulated
rna-mrna.ZEAMMB73_Zm00001d022565	Zm00001d022565	Orphans	16	34	28	127	116	93	43	37	43	110	106	81	0.0103863	-0.719044		9.95312e-06	-1.54311	down-regulated
rna-mrna.ZEAMMB73_Zm00001d022590_4	Zm00001d022590	Orphans	0	0	0	39	27	14	3	0	7	28	18	14	0.0348295	-1.82534		1.3272e-05	-5.22817	down-regulated
ONT.22254.1	Zm00001d000339	AP2-EREBP	23	32	30	106	100	81	39	24	35	120	122	71	0.00166662	-1.11485		7.4854e-05	-1.19794	down-regulated
ONT.22356.1	Zm00001d000176	Orphans	0	0	1	10	17	10	0	3	6	11	8	5	0.554844	-0.709561		0.001546	-3.59466	down-regulated
ONT.22363.1	Zm00001d000045	Trihelix	3	5	5	28	21	17	5	5	10	48	30	20	0.0105936	-1.6278		0.00764713	-1.70432	down-regulated
