# Supplementary material for: Full-length transcriptome analysis of maize root tips reveals the molecular mechanism of cold stress during the seedling stage
Source: BMC Plant Biol. 2022 Aug 13;22:398. doi: 10.1186/s12870-022-03787-3 (PMC9375949; doi:10.1186/s12870-022-03787-3)
Supplement: Supplementary file 6 — Additional file 6: Table S3. ROS scavening, responst to heat and inositol related transcripts [file 12870_2022_3787_MOESM6_ESM.xlsx]

## Sheet: Sheet1
Transcripts ID	GO function classification	ICD v.s BCD			ICK v.s BCK			ICK v.s ICD			BCK v.s BCD
		Log2(fold change)	FDR		Log2(fold change)	FDR		Log2(fold change)	FDR		Log2(fold change)	FDR
rna-mrna.ZEAMMB73_Zm00001d029274	reactive oxygen species scavenging	2.95912	5.82417e-08		1.5463	0.0140435		3.12076	1.62443e-08		1.78845	0.00299158
ONT.21251.2	reactive oxygen species scavenging	3.14469	2.21042e-15		-0.0108552	0.990785		1.80163	1.43992e-06		-1.3379	0.00450224
rna-mrna.ZEAMMB73_Zm00001d047358	reactive oxygen species scavenging	2.8411	0.000460174		--	--		2.18255	0.0312425		--	--
ONT.16596.1	reactive oxygen species scavenging	4.05668	0.00486706		--	--		1.74491	0.0534453		--	--
ONT.1090.3	reactive oxygen species scavenging	3.7494	0.00173152		--	--		0.0684386	0.970727		--	--
rna-mrna.ZEAMMB73_Zm00001d038598	reactive oxygen species scavenging	2.84103	2.84679e-18		0.913754	0.000476642		0.314769	0.306655		-1.61537	9.26064e-06
rna-mrna.ZEAMMB73_Zm00001d038599	reactive oxygen species scavenging	2.17739	0.000614379		-1.58143	0.000846907		1.43933	0.0131297		-2.30926	2.49981e-05
ONT.5659.4	reactive oxygen species scavenging	3.50944	0.00169592		1.47061	0.0780641		-0.23805	0.817006		--	--
rna-mrna.ZEAMMB73_Zm00001d022282	reactive oxygen species scavenging	2.50086	0.00518415		-2.29638	0.0100715		4.49018	4.1839e-07		0.133232	0.904157
ONT.9354.3	reactive oxygen species scavenging	3.29156	0.00109556		1.02052	0.0213764		0.0934747	0.926329		-2.35654	0.0061844
rna-mrna.ZEAMMB73_Zm00001d016182	reactive oxygen species scavenging	2.43335	7.55328e-05		0.977475	0.000361335		-1.39143	2.63418e-05		-2.86861	4.24665e-08
rna-mrna.ZEAMMB73_Zm00001d046187	reactive oxygen species scavenging	2.38816	0.00373439		1.53846	6.46906e-05		-1.73927	0.0105192		-2.80088	4.58002e-09
ONT.21154.2	reactive oxygen species scavenging	3.51994	0.00279427		0.688651	0.746787		-1.51562	0.258157		--	--
ONT.22183.4	reactive oxygen species scavenging	2.81453	3.85839e-09		2.07874	0.203031		0.583358	0.734403		4.06315	3.21428e-08
rna-mrna.ZEAMMB73_Zm00001d021533	reactive oxygen species scavenging	5.1814	1.57372e-11		1.7286	0.00251393		1.77561	7.06259e-05		-1.62827	0.193876
ONT.21945.1	reactive oxygen species scavenging	2.65278	2.49524e-05		1.28959	1.17534e-09		-0.926174	0.00742232		-2.3376	1.50743e-05
ONT.12685.1	reactive oxygen species scavenging	2.35226	0.00104003		--	--		5.13752	2.34368e-12		--	--
ONT.18329.1	reactive oxygen species scavenging	4.50391	4.10105e-05		--	--		3.37496	5.26672e-06		--	--
ONT.16550.2	reactive oxygen species scavenging	4.13131	1.1417e-16		-0.412718	0.877661		2.8413	0.00324474		-1.13284	0.435756
ONT.6791.4	reactive oxygen species scavenging	3.81051	0.0012153		--	--		4.51269	2.18348e-05		--	--
ONT.6791.5	reactive oxygen species scavenging	2.52045	0.00962363		0.849354	0.0647412		0.363076	0.296061		-1.34324	0.253407
rna-mrna.ZEAMMB73_Zm00001d018619	reactive oxygen species scavenging	5.21124	5.54694e-05		--	--		2.24607	0.000781141		--	--
rna-mrna.ZEAMMB73_Zm00001d028348	reactive oxygen species scavenging	2.70944	0.00354378		-0.549988	0.637083		2.21497	0.000348992		-1.04086	0.393182
ONT.201.2	reactive oxygen species scavenging	2.714	0.00126994		0.199776	0.856375		0.0293885	0.972702		-2.4181	0.00771781
ONT.201.7	reactive oxygen species scavenging	4.09295	0.00060438		0.91175	0.402405		0.529986	0.525941		--	--
ONT.5355.1	reactive oxygen species scavenging	3.31127	0.00177653		-0.224943	0.922574		1.50904	0.0333145		--	--
ONT.5659.2	reactive oxygen species scavenging	4.36325	3.37035e-15		--	--		5.67635	6.83028e-21		0.598199	0.744798
rna-mrna.ZEAMMB73_Zm00001d047373_3	reactive oxygen species scavenging	2.09382	6.42601e-05		0.746382	0.746408		2.42578	0.00226781		1.30233	0.411219
rna-mrna.ZEAMMB73_Zm00001d018298	reactive oxygen species scavenging	3.41723	3.88061e-08		0.328293	0.555531		0.172854	0.795478		-2.94634	1.59756e-07
rna-mrna.ZEAMMB73_Zm00001d039933	reactive oxygen species scavenging	2.28699	8.55394e-08		0.721546	0.445144		3.02306	2.38503e-09		1.53162	0.00782817
rna-mrna.ZEAMMB73_Zm00001d048693	reactive oxygen species scavenging	2.42593	7.35712e-09		-0.0588591	0.948236		1.44658	3.87886e-05		-1.03268	0.049386
ONT.12323.3	reactive oxygen species scavenging	2.33081	0.00110526		0.510864	0.555435		1.47758	0.00522029		-0.363852	0.734862
rna-mrna.ZEAMMB73_Zm00001d007234	reactive oxygen species scavenging	4.14059	0.0040655		0.993504	0.652048		-1.03773	0.459317		--	--
rna-mrna.ZEAMMB73_Zm00001d043201	reactive oxygen species scavenging	3.45158	0.00771956		--	--		1.94597	0.0450797		--	--
rna-mrna.ZEAMMB73_Zm00001d052001	response to heat	4.61841	0.000761935		0.454956	0.808817		0.0528549	0.957662		--	--
rna-mrna.ZEAMMB73_Zm00001d038806	response to heat	4.47406	5.20528e-27		1.72622	0.000363307		0.779195	0.0179445		-1.88605	0.00710813
rna-mrna.ZEAMMB73_Zm00001d018298_1	response to heat	3.41723	3.88061e-08		0.328293	0.555531		0.172854	0.795478		-2.94634	1.59756e-07
ONT.20061.1	response to heat	2.01891	0.000137736		2.39685	0.125748		0.863563	7.55712e-05		2.24771	0.16036
ONT.2927.1	response to heat	2.58889	0.00676589		--	--		3.89641	3.39368e-05		--	--
ONT.1747.3	response to heat	2.01376	7.41114e-05		--	--		5.32881	9.30107e-18		3.04358	0.00226176
ONT.15158.1	response to heat	2.95242	0.00204342		-0.0639432	0.943537		-1.11124	0.0367014		-4.11493	1.72283e-07
ONT.10234.5	response to heat	2.58771	0.000668598		--	--		2.14333	0.000515024		--	--
ONT.11463.3	response to heat	2.76448	0.000655269		--	--		4.36626	2.52869e-08		--	--
rna-mrna.ZEAMMB73_Zm00001d031736	response to heat	4.00831	0.00159434		0.49559	0.660215		1.13186	0.252138		-2.63933	0.0338455
rna-mrna.ZEAMMB73_Zm00001d039933	response to heat	2.28699	8.55394e-08		0.721546	0.445144		3.02306	2.38503e-09		1.53162	0.00782817
ONT.14551.13	response to heat	4.84275	5.2899e-06		--	--		2.74831	4.29234e-06		--	--
ONT.14551.10	response to heat	6.53191	2.69925e-08		--	--		5.4462	2.24235e-11		--	--
ONT.18192.1	response to heat	2.13078	5.70463e-06		-0.160657	0.899556		3.87656	2.22774e-17		1.60629	0.00536673
rna-mrna.ZEAMMB73_Zm00001d052194	response to heat	2.55495	8.0044e-12		-0.319733	0.419623		2.68104	5.29439e-14		-0.174266	0.689306
ONT.1090.3_1	response to heat	3.7494	0.00173152		--	--		0.0684386	0.970727		--	--
rna-mrna.ZEAMMB73_Zm00001d016255	response to heat	2.21673	3.46762e-06		0.488654	0.319666		1.64605	5.44153e-05		-0.0939625	0.89607
rna-mrna.ZEAMMB73_Zm00001d051154	response to heat	4.74553	0.000460403		--	--		1.92257	0.115763		--	--
ONT.11997.2	response to heat	4.79877	0.000411572		--	--		1.05247	0.498998		--	--
ONT.21243.2	response to heat	2.75682	3.3602e-15		-0.364335	0.594141		2.37735	2.87293e-16		-0.74006	0.186498
ONT.4611.2	response to heat	4.28272	0.0026417		--	--		1.96689	0.107308		--	--
rna-mrna.ZEAMMB73_Zm00001d033853_2	inositol	5.11414	9.96997e-10		--	--		2.02788	0.135934		--	--
rna-mrna.ZEAMMB73_Zm00001d033853_1	inositol	2.20917	4.5448e-13		1.5977	0.000120385		1.17076	0.0061058		0.588293	0.0714273
rna-mrna.ZEAMMB73_Zm00001d030083	inositol	2.71973	0.00123325		1.422	0.000115303		-1.16899	0.00578358		-2.50879	0.00136291
ONT.13412.3	inositol	6.38404	5.44485e-08		--	--		4.16481	1.03805e-10		--	--
ONT.13412.5	inositol	6.68034	6.76664e-09		--	--		4.28241	2.21366e-14		--	--
rna-mrna.ZEAMMB73_Zm00001d025540	inositol	3.84228	0.00931202		--	--		1.74234	0.140395		--	--
ONT.2108.7	inositol	4.29589	0.000181514		--	--		0.456414	0.7572		--	--
ONT.12179.4	inositol	2.51757	0.00269047		--	--		4.2666	1.01566e-07		--	--
ONT.12179.6	inositol	3.08247	0.00176558		--	--		7.51447	4.61878e-19		1.54598	0.360974
ONT.12179.11	inositol	2.62146	0.00254625		--	--		5.27866	1.50684e-07		--	--
ONT.12179.3	inositol	2.77352	0.00411002		--	--		4.69168	8.38264e-06		--	--
ONT.2767.3	inositol	5.51632	1.18219e-12		1.00977	0.546161		0.477099	0.434775		--	--
