# Supplementary material for: Full-length transcriptome analysis of maize root tips reveals the molecular mechanism of cold stress during the seedling stage
Source: BMC Plant Biol. 2022 Aug 13;22:398. doi: 10.1186/s12870-022-03787-3 (PMC9375949; doi:10.1186/s12870-022-03787-3)
Supplement: Supplementary file 7 — Additional file 7: Table S4. Important DETs related to cold stress [file 12870_2022_3787_MOESM7_ESM.xlsx]

## Sheet: Sheet1
Transcript ID	B73_cold_1	B73_cold_2	B73_cold_3	B73_ck_1	B73_ck_2	B73_ck_3	IL85_cold_1	IL85_cold_2	IL85_cold_3	IL85_ck_1	IL85_ck_2	IL85_ck_3	ICK v.s ICD			BCK v.s BCD
													Log2(fold change)	FDR		Log2(fold change)	FDR
ONT.946.3	1	3	1	1	1	1	237	183	148	108	109	105	2.18655e-06	1.35112		--	--
rna-mrna.ZEAMMB73_Zm00001d053404_1	413	395	395	483	601	652	473	840	632	408	254	308	7.56319e-05	1.56162		0.98566	0.00687625
ONT.2566.2	11	14	10	0	0	0	16	48	11	4	0	9	0.0240407	2.42575		1.43142e-05	5.20566
rna-mrna.ZEAMMB73_Zm00001d014025_3	105	109	81	23	78	37	167	201	126	35	42	66	5.25003e-07	2.26854		0.00698198	1.54669
rna-mrna.ZEAMMB73_Zm00001d014025_4	15	12	21	4	7	0	23	37	33	8	7	13	0.00016336	2.15814		0.00649676	2.39638
rna-mrna.ZEAMMB73_Zm00001d003198_13	14	7	9	1	3	0	5	5	5	0	0	7	0.451851	1.07184		0.00171934	3.00202
ONT.20665.2	381	325	313	129	294	242	950	1262	958	624	422	556	1.25319e-06	1.5406		0.00774981	1.11561
ONT.20665.9	116	142	82	13	11	15	0	0	0	0	0	0	--	--		6.31761e-20	3.59042
ONT.20665.10	62	67	54	18	14	19	1	2	1	2	1	0	--	--		1.0635e-11	2.35286
ONT.20665.13	0	0	0	0	0	0	22	36	11	5	5	0	0.0020979	2.84319		--	--
ONT.20665.16	145	125	131	47	104	92	0	0	0	1	1	0	--	--		0.00442977	1.21955
ONT.20665.21	35	49	31	14	29	41	115	153	142	84	61	59	1.93234e-06	1.55156		0.131095	0.932199
ONT.20665.22	68	113	78	44	46	53	1	0	1	0	0	3	--	--		2.08969e-05	1.37277
