# Supplementary material for: Full-length transcriptome analysis of maize root tips reveals the molecular mechanism of cold stress during the seedling stage
Source: BMC Plant Biol. 2022 Aug 13;22:398. doi: 10.1186/s12870-022-03787-3 (PMC9375949; doi:10.1186/s12870-022-03787-3)
Supplement: Supplementary file 8 — Additional file 8: Table S5. Primer used for qRT-PCR [file 12870_2022_3787_MOESM8_ESM.xlsx]

## Sheet: Sheet1
Gene	Forward (5'-3')	Reverse (5'-3')
Zm00001d047358	AACAAACCACACGCTTGCA	CAATTGAGTCGGACCTTGCC
Zm00001d038598	CCTTCGACCTGGGCTACTAC	GTTGACGACGTTGCACTTCT
Zm00001d022282	GGAACGTCATCAGCCACAAG	GTTGACGTAGCCACACATCC
Zm00001d046187	TGGTCAGGAAGTACAGCGG	GCCCAGGAACCAAAGACTTG
ONT.6484	GCTCTTGAACGATGATGCCA	ACTCCCAATCCCATCCAGTT
ONT.11195	CGAGCCATGGATCCTCTGG	CCTTTGCCTTTGGATCGAAG
ONT.11385	TGCTTGAACCAGACATCGTC	TGCACAACAACGGATCTGAC
ONT.21911	GAAGAAGGAAGTGACAACGACA	TCCCAAAGCTGTCCATGATCT
ONT.16260	CCATGGATGATCTTCGATCGC	TCACACATAGGGACAAAACAACA
ZmTub	GTCATCCTGTGATCTGCCCTGA	CGCCAAACTTAACCCAGTA
