# Supplementary material for: Full-length transcriptome analysis of maize root tips reveals the molecular mechanism of cold stress during the seedling stage
Source: BMC Plant Biol. 2022 Aug 13;22:398. doi: 10.1186/s12870-022-03787-3 (PMC9375949; doi:10.1186/s12870-022-03787-3)
Supplement: Supplementary file 9 — Additional file 9: DataSet1. Transcript count matrix and annotation [file 12870_2022_3787_MOESM9_ESM.xlsx]

## Sheet: ref_ont_iso_full_table
Transcript ID	B73_cold_1	B73_cold_2	B73_cold_3	B73_ck_1	B73_ck_2	B73_ck_3	IL85_cold_1	IL85_cold_2	IL85_cold_3	IL85_ck_1	IL85_ck_2	IL85_ck_3	GO_annotation	KEGG_pathway_annotation
rna-mrna.ZEAMMB73_Zm00001d048578	0	0	0	0	0	0	0	0	0	0	0	0	Biological Process: Group II intron splicing (GO:0000373);; Molecular Function: RNA binding (GO:0003723);; Molecular Function: RNA helicase activity (GO:0003724);; Molecular Function: ATP binding (GO:0005524);; Cellular Component: cytoplasm (GO:0005737);;	--
rna-mrna.ZEAMMB73_Zm00001d048582	1	1	1	0	6	1	3	2	1	5	3	5	--	--
rna-mrna.ZEAMMB73_Zm00001d048583	662	640	682	933	1088	997	675	509	642	1030	889	730	Cellular Component: integral component of membrane (GO:0016021);; Molecular Function: oxidative phosphorylation uncoupler activity (GO:0017077);; Cellular Component: mitochondrial membrane (GO:0031966);; Biological Process: mitochondrial transmembrane transport (GO:1990542);;	--
rna-mrna.ZEAMMB73_Zm00001d048584	0	0	0	0	0	0	0	0	0	0	0	0	Molecular Function: acyl-CoA hydrolase activity (GO:0047617);;	--
ONT.2.2	84	76	38	213	126	69	122	80	133	107	187	129	Molecular Function: C-4 methylsterol oxidase activity (GO:0000254);; Molecular Function: iron ion binding (GO:0005506);; Cellular Component: endoplasmic reticulum membrane (GO:0005789);; Cellular Component: membrane (GO:0016020);; Cellular Component: integral component of membrane (GO:0016021);; Biological Process: sterol biosynthetic process (GO:0016126);; Molecular Function: oxidoreductase acti…	Steroid biosynthesis (ko00100)
ONT.2.3	0	0	0	0	0	0	0	0	0	0	1	0	Molecular Function: C-4 methylsterol oxidase activity (GO:0000254);; Molecular Function: iron ion binding (GO:0005506);; Cellular Component: endoplasmic reticulum membrane (GO:0005789);; Cellular Component: membrane (GO:0016020);; Cellular Component: integral component of membrane (GO:0016021);; Biological Process: sterol biosynthetic process (GO:0016126);; Molecular Function: oxidoreductase acti…	Steroid biosynthesis (ko00100)
ONT.2.4	0	0	0	0	0	0	0	0	0	0	0	0	Molecular Function: C-4 methylsterol oxidase activity (GO:0000254);; Molecular Function: iron ion binding (GO:0005506);; Cellular Component: endoplasmic reticulum membrane (GO:0005789);; Cellular Component: membrane (GO:0016020);; Cellular Component: integral component of membrane (GO:0016021);; Biological Process: sterol biosynthetic process (GO:0016126);; Molecular Function: oxidoreductase acti…	Steroid biosynthesis (ko00100)
rna-mrna.ZEAMMB73_Zm00001d048585	1	2	0	3	3	0	1	4	0	0	0	2	Molecular Function: monooxygenase activity (GO:0004497);; Molecular Function: iron ion binding (GO:0005506);; Biological Process: lipid biosynthetic process (GO:0008610);; Cellular Component: integral component of membrane (GO:0016021);;	Steroid biosynthesis (ko00100)
rna-mrna.ZEAMMB73_Zm00001d048585_1	284	356	287	612	495	585	342	346	357	624	747	510	Molecular Function: C-4 methylsterol oxidase activity (GO:0000254);; Molecular Function: iron ion binding (GO:0005506);; Cellular Component: endoplasmic reticulum membrane (GO:0005789);; Cellular Component: membrane (GO:0016020);; Cellular Component: integral component of membrane (GO:0016021);; Biological Process: sterol biosynthetic process (GO:0016126);; Molecular Function: oxidoreductase acti…	Steroid biosynthesis (ko00100)
rna-mrna.ZEAMMB73_Zm00001d048585_2	0	0	1	1	3	3	0	0	2	0	0	0	Molecular Function: monooxygenase activity (GO:0004497);; Molecular Function: iron ion binding (GO:0005506);; Biological Process: lipid biosynthetic process (GO:0008610);; Cellular Component: integral component of membrane (GO:0016021);;	Steroid biosynthesis (ko00100)
rna-mrna.ZEAMMB73_Zm00001d048585_3	0	0	0	0	0	0	0	0	0	0	0	0	Molecular Function: C-4 methylsterol oxidase activity (GO:0000254);; Molecular Function: iron ion binding (GO:0005506);; Cellular Component: endoplasmic reticulum membrane (GO:0005789);; Cellular Component: membrane (GO:0016020);; Cellular Component: integral component of membrane (GO:0016021);; Biological Process: sterol biosynthetic process (GO:0016126);; Molecular Function: oxidoreductase acti…	Steroid biosynthesis (ko00100)
rna-mrna.ZEAMMB73_Zm00001d048586	0	0	0	0	0	0	0	1	0	0	0	0	Molecular Function: oxidoreductase activity (GO:0016491);;	Tropane, piperidine and pyridine alkaloid biosynthesis (ko00960)
rna-mrna.ZEAMMB73_Zm00001d048588	4	4	3	0	1	1	2	2	3	15	13	13	Molecular Function: transcription factor activity, sequence-specific DNA binding (GO:0003700);; Cellular Component: nucleus (GO:0005634);; Biological Process: regulation of transcription, DNA-templated (GO:0006355);; Molecular Function: sequence-specific DNA binding (GO:0043565);;	Plant hormone signal transduction (ko04075)
rna-mrna.ZEAMMB73_Zm00001d048590	20	27	18	23	37	20	44	36	51	48	35	44	Biological Process: reproduction (GO:0000003);; Biological Process: regionalization (GO:0003002);; Biological Process: developmental process involved in reproduction (GO:0003006);; Molecular Function: molecular_function (GO:0003674);; Molecular Function: nucleic acid binding (GO:0003676);; Molecular Function: DNA binding (GO:0003677);; Molecular Function: transcription factor activity, sequence-s…	Tropane, piperidine and pyridine alkaloid biosynthesis (ko00960)
rna-mrna.ZEAMMB73_Zm00001d048591	0	0	0	0	0	0	0	0	31	0	4	0	Molecular Function: transcription factor activity, protein binding (GO:0000988);; Molecular Function: transcription factor activity, transcription factor binding (GO:0000989);; Molecular Function: molecular_function (GO:0003674);; Molecular Function: protein disulfide isomerase activity (GO:0003756);; Molecular Function: catalytic activity (GO:0003824);; Molecular Function: binding (GO:0005488);;…	--
rna-mrna.ZEAMMB73_Zm00001d048592	0	0	0	0	0	0	0	0	0	0	0	0	Molecular Function: ATP binding (GO:0005524);; Cellular Component: chloroplast stroma (GO:0009570);; Cellular Component: thylakoid (GO:0009579);; Molecular Function: ribulose-1,5-bisphosphate carboxylase/oxygenase activator activity (GO:0046863);;	--
rna-mrna.ZEAMMB73_Zm00001d048593	0	0	0	0	0	0	0	0	0	0	0	0	Molecular Function: ATP binding (GO:0005524);; Cellular Component: chloroplast (GO:0009507);; Molecular Function: ribulose-bisphosphate carboxylase activity (GO:0016984);;	--
rna-mrna.ZEAMMB73_Zm00001d048594	0	0	0	0	1	0	0	0	0	0	0	0	Biological Process: regulation of cyclin-dependent protein serine/threonine kinase activity (GO:0000079);; Cellular Component: cyclin-dependent protein kinase holoenzyme complex (GO:0000307);; Cellular Component: nucleus (GO:0005634);; Cellular Component: cytoplasm (GO:0005737);; Molecular Function: cyclin-dependent protein serine/threonine kinase regulator activity (GO:0016538);; Cellular Compon…	--
ONT.4.1	3	4	10	117	70	89	7	8	2	148	78	54	Cellular Component: extracellular region (GO:0005576);; Biological Process: defense response (GO:0006952);;	--
ONT.4.2	0	0	0	0	0	0	0	0	0	0	0	0	Cellular Component: extracellular region (GO:0005576);; Biological Process: defense response (GO:0006952);;	--
rna-mrna.ZEAMMB73_Zm00001d048595	3	5	0	1	0	8	12	2	10	26	33	53	Cellular Component: extracellular region (GO:0005576);; Biological Process: defense response (GO:0006952);;	Homologous recombination (ko03440)
rna-mrna.ZEAMMB73_Zm00001d048596	0	0	0	0	0	0	0	0	0	1	0	0	--	--
rna-mrna.ZEAMMB73_Zm00001d048596_1	0	0	0	0	0	0	0	0	0	0	0	0	--	--
rna-mrna.ZEAMMB73_Zm00001d048597	0	0	0	0	0	0	0	0	0	0	0	0	--	--
rna-mrna.ZEAMMB73_Zm00001d048598	12	14	14	32	18	27	4	12	11	7	7	11	--	--
rna-mrna.ZEAMMB73_Zm00001d048599	2	0	31	23	27	0	0	14	14	46	13	33	--	--
rna-mrna.ZEAMMB73_Zm00001d048599_1	20	23	0	23	0	32	17	0	0	0	0	0	--	--
rna-mrna.ZEAMMB73_Zm00001d048599_2	0	0	0	0	0	0	0	0	0	0	0	0	--	--
rna-mrna.ZEAMMB73_Zm00001d048599_3	1	10	2	1	5	6	1	1	5	1	7	0	--	--
rna-mrna.ZEAMMB73_Zm00001d048599_4	0	0	0	0	0	0	0	0	0	1	0	0	Cellular Component: integral component of membrane (GO:0016021);;	--
rna-mrna.ZEAMMB73_Zm00001d048600	0	0	0	2	0	0	6	1	1	2	0	2	Molecular Function: transcription factor activity, sequence-specific DNA binding (GO:0003700);; Cellular Component: nucleus (GO:0005634);; Biological Process: regulation of transcription, DNA-templated (GO:0006355);; Molecular Function: sequence-specific DNA binding (GO:0043565);;	Plant hormone signal transduction (ko04075)
ONT.1105.1	2	0	0	0	0	0	18	12	24	30	22	13	Molecular Function: transcription factor activity, sequence-specific DNA binding (GO:0003700);; Cellular Component: nucleus (GO:0005634);; Biological Process: regulation of transcription, DNA-templated (GO:0006355);; Molecular Function: sequence-specific DNA binding (GO:0043565);;	--
ONT.1105.2	54	60	55	59	79	71	8	0	5	8	12	5	Molecular Function: transcription factor activity, sequence-specific DNA binding (GO:0003700);; Cellular Component: nucleus (GO:0005634);; Biological Process: regulation of transcription, DNA-templated (GO:0006355);; Molecular Function: sequence-specific DNA binding (GO:0043565);;	Plant hormone signal transduction (ko04075)
ONT.1105.3	0	2	0	0	0	1	0	0	0	0	0	0	Molecular Function: transcription factor activity, sequence-specific DNA binding (GO:0003700);; Cellular Component: nucleus (GO:0005634);; Biological Process: regulation of transcription, DNA-templated (GO:0006355);; Molecular Function: sequence-specific DNA binding (GO:0043565);;	--
ONT.1105.4	1	1	0	0	0	0	0	0	0	1	0	0	Molecular Function: transcription factor activity, sequence-specific DNA binding (GO:0003700);; Cellular Component: nucleus (GO:0005634);; Biological Process: regulation of transcription, DNA-templated (GO:0006355);; Molecular Function: sequence-specific DNA binding (GO:0043565);;	--
rna-mrna.ZEAMMB73_Zm00001d048601	6	4	1	1	4	7	19	3	11	9	2	11	Molecular Function: transcription factor activity, sequence-specific DNA binding (GO:0003700);; Cellular Component: nucleus (GO:0005634);; Biological Process: regulation of transcription, DNA-templated (GO:0006355);; Molecular Function: sequence-specific DNA binding (GO:0043565);;	Plant hormone signal transduction (ko04075)
ONT.1106.1	7	10	6	37	45	33	13	4	7	26	23	9	Molecular Function: transcription factor activity, sequence-specific DNA binding (GO:0003700);; Cellular Component: nucleus (GO:0005634);; Biological Process: regulation of transcription, DNA-templated (GO:0006355);; Molecular Function: sequence-specific DNA binding (GO:0043565);;	--
rna-mrna.ZEAMMB73_Zm00001d048602	4	2	1	0	0	1	3	3	1	3	0	1	Molecular Function: transcription factor activity, sequence-specific DNA binding (GO:0003700);; Cellular Component: nucleus (GO:0005634);; Biological Process: regulation of transcription, DNA-templated (GO:0006355);; Molecular Function: sequence-specific DNA binding (GO:0043565);;	Plant hormone signal transduction (ko04075)
ONT.1107.1	36	37	23	17	21	20	34	33	25	21	24	15	Molecular Function: molecular_function (GO:0003674);; Molecular Function: nucleic acid binding (GO:0003676);; Molecular Function: DNA binding (GO:0003677);; Molecular Function: transcription factor activity, sequence-specific DNA binding (GO:0003700);; Molecular Function: binding (GO:0005488);; Cellular Component: cellular_component (GO:0005575);; Cellular Component: intracellular (GO:0005622);; …	Plant hormone signal transduction (ko04075)
rna-mrna.ZEAMMB73_Zm00001d048603	11	8	8	7	9	7	2	5	2	3	6	2	Molecular Function: transcription factor activity, sequence-specific DNA binding (GO:0003700);; Cellular Component: nucleus (GO:0005634);; Biological Process: regulation of transcription, DNA-templated (GO:0006355);; Molecular Function: sequence-specific DNA binding (GO:0043565);;	Plant hormone signal transduction (ko04075)
rna-mrna.ZEAMMB73_Zm00001d048604	85	90	38	11	18	7	21	16	17	13	6	7	Molecular Function: transcription factor activity, sequence-specific DNA binding (GO:0003700);; Cellular Component: nucleus (GO:0005634);; Biological Process: regulation of transcription, DNA-templated (GO:0006355);; Molecular Function: sequence-specific DNA binding (GO:0043565);;	Plant hormone signal transduction (ko04075)
rna-mrna.ZEAMMB73_Zm00001d048605	0	0	0	0	0	0	0	0	0	0	0	0	Molecular Function: antiporter activity (GO:0015297);; Cellular Component: membrane (GO:0016020);; Cellular Component: integral component of membrane (GO:0016021);; Molecular Function: transmembrane transporter activity (GO:0022857);; Molecular Function: xenobiotic transporter activity (GO:0042910);;	--
rna-mrna.ZEAMMB73_Zm00001d048606	38	33	13	35	36	38	0	4	1	2	1	6	Molecular Function: serine-type endopeptidase activity (GO:0004252);; Cellular Component: integral component of membrane (GO:0016021);;	--
rna-mrna.ZEAMMB73_Zm00001d048608	1	0	1	0	1	1	1	1	1	0	1	1	Cellular Component: Golgi apparatus (GO:0005794);; Cellular Component: integral component of membrane (GO:0016021);; Molecular Function: O-acetyltransferase activity (GO:0016413);;	--
ONT.9.1	4	5	6	3	0	0	45	16	25	0	10	8	Molecular Function: RNA binding (GO:0003723);;	Spliceosome (ko03040)
ONT.9.2	24	37	32	37	51	36	59	33	61	47	30	28	Molecular Function: RNA binding (GO:0003723);;	Spliceosome (ko03040)
ONT.9.3	28	23	64	42	0	68	271	214	113	321	69	441	Biological Process: regulation of alternative mRNA splicing, via spliceosome (GO:0000381);; Molecular Function: RNA binding (GO:0003723);; Cellular Component: nucleus (GO:0005634);; Cellular Component: cytoplasm (GO:0005737);; Cellular Component: nuclear speck (GO:0016607);; Biological Process: mRNA cis splicing, via spliceosome (GO:0045292);;	Spliceosome (ko03040)
ONT.9.4	262	329	343	242	186	250	0	0	181	89	304	0	Biological Process: regulation of alternative mRNA splicing, via spliceosome (GO:0000381);; Molecular Function: RNA binding (GO:0003723);; Cellular Component: nucleus (GO:0005634);; Cellular Component: cytoplasm (GO:0005737);; Cellular Component: nuclear speck (GO:0016607);; Biological Process: mRNA cis splicing, via spliceosome (GO:0045292);;	Spliceosome (ko03040)
ONT.9.5	5	0	0	0	0	0	0	0	0	6	0	0	Molecular Function: RNA binding (GO:0003723);;	Spliceosome (ko03040)
ONT.9.6	3	1	0	2	1	3	0	1	3	10	3	4	Molecular Function: RNA binding (GO:0003723);;	Spliceosome (ko03040)
ONT.9.7	0	0	0	0	0	0	0	0	0	0	0	0	Biological Process: regulation of alternative mRNA splicing, via spliceosome (GO:0000381);; Molecular Function: RNA binding (GO:0003723);; Cellular Component: nucleus (GO:0005634);; Cellular Component: cytoplasm (GO:0005737);; Cellular Component: nuclear speck (GO:0016607);; Biological Process: mRNA cis splicing, via spliceosome (GO:0045292);;	Spliceosome (ko03040)
ONT.9.8	0	0	0	0	0	0	0	0	0	0	0	0	Biological Process: regulation of alternative mRNA splicing, via spliceosome (GO:0000381);; Molecular Function: RNA binding (GO:0003723);; Cellular Component: nucleus (GO:0005634);; Cellular Component: cytoplasm (GO:0005737);; Cellular Component: nuclear speck (GO:0016607);; Biological Process: mRNA cis splicing, via spliceosome (GO:0045292);;	Spliceosome (ko03040)
ONT.9.9	0	0	0	0	0	0	0	0	0	0	0	0	Molecular Function: RNA binding (GO:0003723);;	Spliceosome (ko03040)
ONT.9.10	0	0	0	0	0	0	0	0	0	0	0	0	Molecular Function: RNA binding (GO:0003723);;	Spliceosome (ko03040)
ONT.9.11	0	0	0	0	0	0	0	0	0	0	0	0	Molecular Function: RNA binding (GO:0003723);;	Spliceosome (ko03040)
ONT.9.12	9	14	17	0	0	0	10	5	10	3	4	4	Molecular Function: RNA binding (GO:0003723);;	Spliceosome (ko03040)
ONT.9.13	0	0	0	0	0	0	0	0	0	0	0	0	Molecular Function: RNA binding (GO:0003723);;	Spliceosome (ko03040)
ONT.9.14	0	0	0	0	0	0	0	0	0	0	0	0	Molecular Function: RNA binding (GO:0003723);;	Spliceosome (ko03040)
ONT.9.16	0	0	0	0	0	0	0	0	0	0	0	0	Biological Process: regulation of alternative mRNA splicing, via spliceosome (GO:0000381);; Molecular Function: RNA binding (GO:0003723);; Cellular Component: nucleus (GO:0005634);; Cellular Component: cytoplasm (GO:0005737);; Cellular Component: nuclear speck (GO:0016607);; Biological Process: mRNA cis splicing, via spliceosome (GO:0045292);;	Spliceosome (ko03040)
rna-mrna.ZEAMMB73_Zm00001d048609	41	81	48	430	117	127	8	5	12	59	93	13	Biological Process: regulation of alternative mRNA splicing, via spliceosome (GO:0000381);; Molecular Function: RNA binding (GO:0003723);; Cellular Component: nucleus (GO:0005634);; Cellular Component: cytoplasm (GO:0005737);; Cellular Component: nuclear speck (GO:0016607);; Biological Process: mRNA cis splicing, via spliceosome (GO:0045292);;	Spliceosome (ko03040)
rna-mrna.ZEAMMB73_Zm00001d048610	0	0	1	0	0	0	0	0	0	0	0	0	--	--
ONT.1109.3	832	804	766	511	530	419	540	764	614	283	173	137	Molecular Function: metal ion binding (GO:0046872);;	--
rna-mrna.ZEAMMB73_Zm00001d048611	17607	16202	18777	2428	5435	7901	9576	20135	12601	7938	4876	7794	Molecular Function: metal ion binding (GO:0046872);;	--
rna-mrna.ZEAMMB73_Zm00001d048612	0	19	0	0	0	9	16	6	0	0	0	0	Molecular Function: protein kinase activity (GO:0004672);; Molecular Function: ATP binding (GO:0005524);;	--
rna-mrna.ZEAMMB73_Zm00001d048612_1	0	0	0	0	0	11	0	5	0	0	0	0	Molecular Function: protein kinase activity (GO:0004672);; Molecular Function: ATP binding (GO:0005524);;	--
rna-mrna.ZEAMMB73_Zm00001d048612_10	0	0	0	0	0	0	0	0	0	0	0	0	--	Plant hormone signal transduction (ko04075)
rna-mrna.ZEAMMB73_Zm00001d048612_2	14	4	0	2	1	3	1	11	8	13	3	5	Molecular Function: protein kinase activity (GO:0004672);; Molecular Function: ATP binding (GO:0005524);;	--
rna-mrna.ZEAMMB73_Zm00001d048612_3	7	0	11	0	0	0	0	0	8	11	0	0	Molecular Function: protein kinase activity (GO:0004672);; Molecular Function: ATP binding (GO:0005524);;	--
rna-mrna.ZEAMMB73_Zm00001d048612_4	0	0	0	0	0	0	0	1	0	0	0	0	Molecular Function: protein kinase activity (GO:0004672);; Molecular Function: ATP binding (GO:0005524);;	--
rna-mrna.ZEAMMB73_Zm00001d048612_5	0	0	0	0	7	3	4	4	5	5	0	1	Molecular Function: protein kinase activity (GO:0004672);; Molecular Function: ATP binding (GO:0005524);;	--
rna-mrna.ZEAMMB73_Zm00001d048612_6	10	5	2	1	3	3	0	0	0	0	0	0	Molecular Function: protein kinase activity (GO:0004672);; Molecular Function: ATP binding (GO:0005524);;	Plant hormone signal transduction (ko04075)
rna-mrna.ZEAMMB73_Zm00001d048612_7	5	1	5	3	0	0	0	5	1	2	0	2	Molecular Function: protein kinase activity (GO:0004672);; Molecular Function: ATP binding (GO:0005524);;	--
rna-mrna.ZEAMMB73_Zm00001d048612_8	32	27	10	41	57	32	5	25	30	32	33	28	Molecular Function: protein kinase activity (GO:0004672);; Molecular Function: ATP binding (GO:0005524);;	--
rna-mrna.ZEAMMB73_Zm00001d048612_9	0	0	20	7	0	0	0	0	0	0	0	0	Molecular Function: protein kinase activity (GO:0004672);; Molecular Function: ATP binding (GO:0005524);;	--
rna-mrna.ZEAMMB73_Zm00001d048613	2	2	1	4	1	0	0	0	0	2	1	0	Molecular Function: ADP binding (GO:0043531);;	--
ONT.1110.1	2	4	3	6	0	6	9	6	11	7	9	10	Molecular Function: GTP binding (GO:0005525);;	--
rna-mrna.ZEAMMB73_Zm00001d048614	0	0	1	4	0	4	0	0	0	4	5	4	Molecular Function: GTP binding (GO:0005525);;	--
rna-mrna.ZEAMMB73_Zm00001d048614_1	10	4	6	11	8	0	7	0	7	11	9	3	Molecular Function: GTP binding (GO:0005525);;	--
ONT.1111.1	0	0	0	2	4	2	0	0	0	6	5	2	--	--
rna-mrna.ZEAMMB73_Zm00001d048615	0	0	0	0	0	0	0	0	0	1	0	0	Cellular Component: integral component of membrane (GO:0016021);;	--
rna-mrna.ZEAMMB73_Zm00001d048616	547	520	453	236	292	289	318	352	308	258	206	232	Cellular Component: ESCRT III complex (GO:0000815);; Cellular Component: multivesicular body (GO:0005771);; Biological Process: protein transport (GO:0015031);; Biological Process: endosome transport via multivesicular body sorting pathway (GO:0032509);; Biological Process: late endosome to vacuole transport (GO:0045324);;	Endocytosis (ko04144)
rna-mrna.ZEAMMB73_Zm00001d048617	0	0	0	0	0	0	0	0	0	0	0	0	Biological Process: ubiquitin-dependent protein catabolic process (GO:0006511);; Cellular Component: integral component of membrane (GO:0016021);; Molecular Function: ubiquitin protein ligase activity (GO:0061630);;	--
rna-mrna.ZEAMMB73_Zm00001d048618	0	0	0	0	0	0	0	0	0	0	0	0	Cellular Component: extracellular region (GO:0005576);; Biological Process: defense response (GO:0006952);; Cellular Component: integral component of membrane (GO:0016021);;	--
rna-mrna.ZEAMMB73_Zm00001d048620	1	23	14	42	26	15	15	4	16	39	44	28	--	--
ONT.14.1	0	1	0	6	4	7	0	0	0	1	0	0	Molecular Function: ATP binding (GO:0005524);; Cellular Component: plasma membrane (GO:0005886);; Cellular Component: integral component of membrane (GO:0016021);; Molecular Function: ATPase activity (GO:0016887);; Molecular Function: ATPase activity, coupled to transmembrane movement of substances (GO:0042626);; Biological Process: transmembrane transport (GO:0055085);;	--
ONT.14.2	2	1	0	3	0	0	0	0	0	0	0	0	--	--
rna-mrna.ZEAMMB73_Zm00001d048621	6	5	1	5	3	7	1	0	1	0	0	1	Molecular Function: ATP binding (GO:0005524);; Cellular Component: plasma membrane (GO:0005886);; Cellular Component: integral component of membrane (GO:0016021);; Molecular Function: ATPase activity (GO:0016887);; Molecular Function: ATPase activity, coupled to transmembrane movement of substances (GO:0042626);; Biological Process: transmembrane transport (GO:0055085);;	ABC transporters (ko02010)
rna-mrna.ZEAMMB73_Zm00001d048622	0	0	0	0	0	0	0	0	0	0	0	0	--	--
ONT.15.2	41	14	20	76	259	181	142	245	264	582	228	350	Cellular Component: nucleus (GO:0005634);; Biological Process: regulation of transcription, DNA-templated (GO:0006355);; Molecular Function: sequence-specific DNA binding (GO:0043565);;	--
ONT.15.4	0	2	9	60	114	35	27	51	40	220	111	155	Molecular Function: DNA binding (GO:0003677);;	--
ONT.15.5	0	0	0	0	0	0	0	0	0	0	0	0	Molecular Function: DNA binding (GO:0003677);;	--
rna-mrna.ZEAMMB73_Zm00001d048623	0	0	0	0	3	0	3	1	3	11	8	8	Molecular Function: DNA binding (GO:0003677);;	--
rna-mrna.ZEAMMB73_Zm00001d048623_1	0	0	0	0	20	6	23	36	35	89	34	80	Cellular Component: nucleus (GO:0005634);; Biological Process: regulation of transcription, DNA-templated (GO:0006355);; Molecular Function: sequence-specific DNA binding (GO:0043565);;	--
rna-mrna.ZEAMMB73_Zm00001d048624	0	0	0	0	0	0	0	0	0	0	0	0	Molecular Function: transcription factor activity, sequence-specific DNA binding (GO:0003700);; Cellular Component: nucleus (GO:0005634);; Biological Process: regulation of transcription, DNA-templated (GO:0006355);; Molecular Function: sequence-specific DNA binding (GO:0043565);;	--
ONT.1113.1	22	31	28	2	15	17	2244	1765	2051	4319	2993	3472	Molecular Function: O-methyltransferase activity (GO:0008171);; Molecular Function: S-adenosylmethionine-dependent methyltransferase activity (GO:0008757);; Biological Process: aromatic compound biosynthetic process (GO:0019438);; Biological Process: methylation (GO:0032259);; Molecular Function: protein dimerization activity (GO:0046983);;	Stilbenoid, diarylheptanoid and gingerol biosynthesis (ko00945)
ONT.1113.2	3327	2528	3116	2499	6634	5684	1021	2555	1236	678	378	738	Molecular Function: O-methyltransferase activity (GO:0008171);; Molecular Function: S-adenosylmethionine-dependent methyltransferase activity (GO:0008757);; Biological Process: aromatic compound biosynthetic process (GO:0019438);; Biological Process: methylation (GO:0032259);; Molecular Function: protein dimerization activity (GO:0046983);;	Stilbenoid, diarylheptanoid and gingerol biosynthesis (ko00945)
rna-mrna.ZEAMMB73_Zm00001d048625	0	0	0	0	1	1	0	0	0	0	0	0	Molecular Function: O-methyltransferase activity (GO:0008171);; Molecular Function: S-adenosylmethionine-dependent methyltransferase activity (GO:0008757);; Biological Process: aromatic compound biosynthetic process (GO:0019438);; Biological Process: methylation (GO:0032259);; Molecular Function: protein dimerization activity (GO:0046983);;	Stilbenoid, diarylheptanoid and gingerol biosynthesis (ko00945)
rna-mrna.ZEAMMB73_Zm00001d048626	0	0	0	0	0	0	0	0	0	0	0	0	Molecular Function: iron ion binding (GO:0005506);; Cellular Component: membrane (GO:0016020);; Molecular Function: oxidoreductase activity, acting on paired donors, with incorporation or reduction of molecular oxygen, NAD(P)H as one donor, and incorporation of one atom of oxygen (GO:0016709);; Molecular Function: heme binding (GO:0020037);;	--
ONT.1115.1	71	89	58	0	0	23	50	38	63	29	0	7	Molecular Function: ATP binding (GO:0005524);;	Citrate cycle (TCA cycle) (ko00020)
rna-mrna.ZEAMMB73_Zm00001d048627	790	843	867	2033	1723	1533	910	631	924	1373	1688	1133	Molecular Function: ATP binding (GO:0005524);;	Citrate cycle (TCA cycle) (ko00020)
rna-mrna.ZEAMMB73_Zm00001d048627_1	1	15	7	10	61	37	10	1	7	0	9	71	Molecular Function: molecular_function (GO:0003674);; Molecular Function: catalytic activity (GO:0003824);; Molecular Function: ATP citrate synthase activity (GO:0003878);; Cellular Component: cellular_component (GO:0005575);; Cellular Component: intracellular (GO:0005622);; Cellular Component: cell (GO:0005623);; Cellular Component: cytoplasm (GO:0005737);; Cellular Component: cytosol (GO:000582…	Citrate cycle (TCA cycle) (ko00020)
rna-mrna.ZEAMMB73_Zm00001d048627_2	0	0	1	0	0	0	0	0	0	0	2	0	Molecular Function: ATP binding (GO:0005524);;	Citrate cycle (TCA cycle) (ko00020)
rna-mrna.ZEAMMB73_Zm00001d048627_3	2	0	2	0	0	0	0	0	0	0	0	0	Molecular Function: ATP binding (GO:0005524);;	Citrate cycle (TCA cycle) (ko00020)
rna-mrna.ZEAMMB73_Zm00001d048628	55	56	72	0	0	0	13	56	82	17	0	0	Molecular Function: nuclear export signal receptor activity (GO:0005049);; Cellular Component: nuclear envelope (GO:0005635);; Cellular Component: cytosol (GO:0005829);; Biological Process: protein import into nucleus (GO:0006606);; Biological Process: protein export from nucleus (GO:0006611);;	--
rna-mrna.ZEAMMB73_Zm00001d048628_1	0	0	0	0	0	0	0	0	0	0	0	0	--	--
rna-mrna.ZEAMMB73_Zm00001d048628_10	0	0	0	0	0	0	0	0	0	0	0	0	--	--
rna-mrna.ZEAMMB73_Zm00001d048628_11	0	0	0	0	0	0	0	0	0	0	0	0	--	--
rna-mrna.ZEAMMB73_Zm00001d048628_12	0	0	0	0	0	0	0	0	0	0	0	0	--	--
rna-mrna.ZEAMMB73_Zm00001d048628_2	0	0	0	0	0	0	0	0	0	218	28	0	--	--
rna-mrna.ZEAMMB73_Zm00001d048628_3	0	0	0	0	0	0	0	0	0	0	0	0	--	--
rna-mrna.ZEAMMB73_Zm00001d048628_4	0	0	0	0	0	0	0	0	0	0	0	0	Molecular Function: nuclear export signal receptor activity (GO:0005049);; Cellular Component: nuclear envelope (GO:0005635);; Cellular Component: cytosol (GO:0005829);; Biological Process: protein import into nucleus (GO:0006606);; Biological Process: protein export from nucleus (GO:0006611);;	--
rna-mrna.ZEAMMB73_Zm00001d048628_5	0	0	0	0	0	0	74	0	17	0	13	36	--	--
rna-mrna.ZEAMMB73_Zm00001d048628_6	9	0	0	173	191	152	0	6	0	0	133	133	--	--
rna-mrna.ZEAMMB73_Zm00001d048628_7	0	0	0	0	0	0	0	0	0	0	0	0	--	--
rna-mrna.ZEAMMB73_Zm00001d048628_8	0	0	0	0	0	0	0	0	0	0	0	0	--	--
rna-mrna.ZEAMMB73_Zm00001d048628_9	0	0	0	0	0	0	0	0	0	0	0	0	--	--
rna-mrna.ZEAMMB73_Zm00001d048629	0	0	0	1	0	1	0	0	0	0	0	0	--	--
rna-mrna.ZEAMMB73_Zm00001d048630	0	0	0	0	0	0	0	0	0	0	0	0	--	--
ONT.1116.1	0	0	0	0	0	0	0	0	0	6	3	2	--	--
rna-mrna.ZEAMMB73_Zm00001d048631	0	0	0	3	11	4	5	6	12	84	48	76	Molecular Function: protein serine/threonine kinase activity (GO:0004674);; Molecular Function: calcium ion binding (GO:0005509);; Molecular Function: ATP binding (GO:0005524);; Cellular Component: plasma membrane (GO:0005886);; Biological Process: protein phosphorylation (GO:0006468);; Biological Process: cell surface receptor signaling pathway (GO:0007166);; Cellular Component: integral compone…	--
ONT.1117.1	18	37	41	69	41	48	44	27	50	80	73	56	Molecular Function: RNA binding (GO:0003723);; Molecular Function: RNA helicase activity (GO:0003724);; Molecular Function: ATP binding (GO:0005524);;	Spliceosome (ko03040)
rna-mrna.ZEAMMB73_Zm00001d048632	11	10	10	7	6	8	10	6	17	3	10	8	Molecular Function: RNA binding (GO:0003723);; Molecular Function: RNA helicase activity (GO:0003724);; Molecular Function: ATP binding (GO:0005524);;	Spliceosome (ko03040)
rna-mrna.ZEAMMB73_Zm00001d048632_1	0	4	0	1	1	1	0	0	0	2	1	0	Molecular Function: nucleic acid binding (GO:0003676);; Molecular Function: helicase activity (GO:0004386);; Molecular Function: ATP binding (GO:0005524);;	Spliceosome (ko03040)
rna-mrna.ZEAMMB73_Zm00001d048632_2	0	0	0	0	0	0	0	0	0	0	0	0	Molecular Function: nucleic acid binding (GO:0003676);; Molecular Function: helicase activity (GO:0004386);; Molecular Function: ATP binding (GO:0005524);;	Spliceosome (ko03040)
rna-mrna.ZEAMMB73_Zm00001d048632_3	0	0	0	0	0	0	0	0	0	0	0	0	Molecular Function: nucleic acid binding (GO:0003676);; Molecular Function: helicase activity (GO:0004386);; Molecular Function: ATP binding (GO:0005524);;	Spliceosome (ko03040)
rna-mrna.ZEAMMB73_Zm00001d048632_4	0	0	0	0	0	0	0	0	0	0	0	0	Molecular Function: nucleic acid binding (GO:0003676);; Molecular Function: helicase activity (GO:0004386);; Molecular Function: ATP binding (GO:0005524);;	Spliceosome (ko03040)
rna-mrna.ZEAMMB73_Zm00001d048633	0	0	0	0	0	0	0	0	0	0	0	0	--	--
rna-mrna.ZEAMMB73_Zm00001d048634	1	0	5	16	14	9	79	73	100	204	195	192	Molecular Function: metal ion binding (GO:0046872);; Molecular Function: dioxygenase activity (GO:0051213);;	Benzoxazinoid biosynthesis (ko00402)
rna-mrna.ZEAMMB73_Zm00001d048635	0	0	0	0	0	0	0	0	0	0	0	0	Molecular Function: ADP binding (GO:0043531);;	Plant-pathogen interaction (ko04626)
rna-mrna.ZEAMMB73_Zm00001d048636	0	0	0	0	0	0	0	0	0	0	0	0	--	--
rna-mrna.ZEAMMB73_Zm00001d048637	0	0	0	0	0	0	0	0	0	1	1	1	Molecular Function: ADP binding (GO:0043531);;	Plant-pathogen interaction (ko04626)
rna-mrna.ZEAMMB73_Zm00001d048639	0	0	0	0	0	0	0	0	0	0	0	0	Molecular Function: ADP binding (GO:0043531);;	Plant-pathogen interaction (ko04626)
rna-mrna.ZEAMMB73_Zm00001d048640	0	0	0	0	0	0	0	0	0	0	0	0	--	Plant-pathogen interaction (ko04626)
rna-mrna.ZEAMMB73_Zm00001d048642	0	0	0	0	0	0	0	0	0	0	0	0	Cellular Component: cellular_component (GO:0005575);; Cellular Component: intracellular (GO:0005622);; Cellular Component: cell (GO:0005623);; Cellular Component: cytoplasm (GO:0005737);; Cellular Component: cytosol (GO:0005829);; Cellular Component: plasma membrane (GO:0005886);; Cellular Component: membrane (GO:0016020);; Cellular Component: intracellular part (GO:0044424);; Cellular Component:…	--
rna-mrna.ZEAMMB73_Zm00001d048643	0	0	0	0	0	0	0	0	0	0	0	0	Molecular Function: methyltransferase activity (GO:0008168);; Molecular Function: oxidoreductase activity (GO:0016491);;	--
rna-mrna.ZEAMMB73_Zm00001d048643_1	0	0	0	0	0	0	0	0	0	0	0	0	Molecular Function: oxidoreductase activity (GO:0016491);;	--
rna-mrna.ZEAMMB73_Zm00001d048643_2	0	0	0	0	0	0	0	0	0	0	0	0	Molecular Function: methyltransferase activity (GO:0008168);; Molecular Function: oxidoreductase activity (GO:0016491);;	--
rna-mrna.ZEAMMB73_Zm00001d048643_3	0	0	0	0	0	0	0	0	0	0	0	0	Molecular Function: oxidoreductase activity (GO:0016491);;	--
rna-mrna.ZEAMMB73_Zm00001d048643_4	0	0	0	0	0	0	0	0	0	0	0	0	Molecular Function: oxidoreductase activity (GO:0016491);;	--
rna-mrna.ZEAMMB73_Zm00001d048643_5	0	0	0	0	0	0	0	0	0	0	0	0	Molecular Function: oxidoreductase activity (GO:0016491);;	--
rna-mrna.ZEAMMB73_Zm00001d048644	0	0	0	1	1	1	0	1	0	0	0	0	--	--
rna-mrna.ZEAMMB73_Zm00001d048645	0	0	0	0	0	0	0	0	0	0	0	0	Molecular Function: iron ion binding (GO:0005506);; Cellular Component: membrane (GO:0016020);; Cellular Component: integral component of membrane (GO:0016021);; Molecular Function: oxidoreductase activity, acting on paired donors, with incorporation or reduction of molecular oxygen, NAD(P)H as one donor, and incorporation of one atom of oxygen (GO:0016709);; Molecular Function: heme binding (GO:…	Sesquiterpenoid and triterpenoid biosynthesis (ko00909)
rna-mrna.ZEAMMB73_Zm00001d048646	0	0	0	0	0	0	0	0	0	0	0	0	--	--
rna-mrna.ZEAMMB73_Zm00001d048647	0	2	1	3	3	3	10	3	4	4	3	5	Cellular Component: nucleus (GO:0005634);; Biological Process: regulation of transcription, DNA-templated (GO:0006355);; Molecular Function: sequence-specific DNA binding (GO:0043565);;	--
rna-mrna.ZEAMMB73_Zm00001d048648	0	0	0	0	0	0	0	0	0	0	0	0	Molecular Function: pectinesterase activity (GO:0030599);; Biological Process: cell wall modification (GO:0042545);; Molecular Function: aspartyl esterase activity (GO:0045330);;	Pentose and glucuronate interconversions (ko00040)
rna-mrna.ZEAMMB73_Zm00001d048648_1	0	0	0	0	0	0	0	0	0	0	0	0	Molecular Function: pectinesterase activity (GO:0030599);; Biological Process: cell wall modification (GO:0042545);; Molecular Function: aspartyl esterase activity (GO:0045330);;	Pentose and glucuronate interconversions (ko00040)
rna-mrna.ZEAMMB73_Zm00001d048648_2	0	0	0	0	0	0	0	0	0	0	0	0	Molecular Function: pectinesterase activity (GO:0030599);; Biological Process: cell wall modification (GO:0042545);; Molecular Function: aspartyl esterase activity (GO:0045330);; Biological Process: pectin catabolic process (GO:0045490);;	Pentose and glucuronate interconversions (ko00040)
rna-mrna.ZEAMMB73_Zm00001d048648_3	0	0	0	0	0	0	0	0	0	0	0	0	Molecular Function: pectinesterase activity (GO:0030599);; Biological Process: cell wall modification (GO:0042545);; Molecular Function: aspartyl esterase activity (GO:0045330);; Biological Process: pectin catabolic process (GO:0045490);;	Pentose and glucuronate interconversions (ko00040)
rna-mrna.ZEAMMB73_Zm00001d048648_4	0	0	0	0	0	0	0	0	1	0	0	0	Molecular Function: pectinesterase activity (GO:0030599);; Biological Process: cell wall modification (GO:0042545);; Molecular Function: aspartyl esterase activity (GO:0045330);;	Pentose and glucuronate interconversions (ko00040)
rna-mrna.ZEAMMB73_Zm00001d048648_5	0	0	0	0	0	0	0	0	0	0	0	0	Molecular Function: pectinesterase activity (GO:0030599);; Biological Process: cell wall modification (GO:0042545);; Molecular Function: aspartyl esterase activity (GO:0045330);; Biological Process: pectin catabolic process (GO:0045490);; Molecular Function: carboxylic ester hydrolase activity (GO:0052689);;	Pentose and glucuronate interconversions (ko00040)
rna-mrna.ZEAMMB73_Zm00001d048648_6	0	0	0	0	0	0	0	0	0	0	0	0	Molecular Function: pectinesterase activity (GO:0030599);; Biological Process: cell wall modification (GO:0042545);; Molecular Function: aspartyl esterase activity (GO:0045330);;	Pentose and glucuronate interconversions (ko00040)
rna-mrna.ZEAMMB73_Zm00001d048649	0	0	0	0	0	0	0	0	0	0	0	0	--	--
rna-mrna.ZEAMMB73_Zm00001d048651	0	0	1	0	0	0	1	0	1	2	0	2	Cellular Component: integral component of membrane (GO:0016021);;	--
rna-mrna.ZEAMMB73_Zm00001d048652	0	0	0	0	0	0	0	0	0	0	0	0	--	--
rna-mrna.ZEAMMB73_Zm00001d048652_1	0	0	0	0	0	0	0	0	0	0	0	0	--	--
rna-mrna.ZEAMMB73_Zm00001d048653	0	0	0	0	0	0	0	0	0	0	0	0	Molecular Function: ATP binding (GO:0005524);; Biological Process: protein folding (GO:0006457);; Molecular Function: unfolded protein binding (GO:0051082);;	Protein processing in endoplasmic reticulum (ko04141);; Plant-pathogen interaction (ko04626)
rna-mrna.ZEAMMB73_Zm00001d048654	0	0	0	0	0	0	0	0	0	0	0	0	--	--
ONT.1119.1	5	2	0	0	0	0	0	9	24	0	0	0	Molecular Function: RNA binding (GO:0003723);; Cellular Component: nucleus (GO:0005634);; Biological Process: mRNA processing (GO:0006397);; Biological Process: RNA splicing (GO:0008380);;	Spliceosome (ko03040)
ONT.1119.4	0	0	0	12	0	0	0	0	2	0	0	0	Molecular Function: RNA binding (GO:0003723);; Cellular Component: nucleus (GO:0005634);; Biological Process: mRNA processing (GO:0006397);; Biological Process: RNA splicing (GO:0008380);;	Spliceosome (ko03040)
ONT.1119.5	7	2	2	0	0	0	2	0	0	0	5	0	Molecular Function: RNA binding (GO:0003723);; Cellular Component: nucleus (GO:0005634);; Biological Process: mRNA processing (GO:0006397);; Biological Process: RNA splicing (GO:0008380);;	Spliceosome (ko03040)
rna-mrna.ZEAMMB73_Zm00001d048655	0	0	0	133	52	0	0	0	0	73	39	26	Molecular Function: RNA binding (GO:0003723);; Cellular Component: nucleus (GO:0005634);; Biological Process: mRNA processing (GO:0006397);; Biological Process: RNA splicing (GO:0008380);;	Spliceosome (ko03040)
rna-mrna.ZEAMMB73_Zm00001d048655_1	1	0	0	0	0	0	1	1	2	0	1	0	Molecular Function: RNA binding (GO:0003723);; Cellular Component: nucleus (GO:0005634);; Biological Process: mRNA processing (GO:0006397);; Biological Process: RNA splicing (GO:0008380);; Cellular Component: integral component of membrane (GO:0016021);;	Spliceosome (ko03040)
rna-mrna.ZEAMMB73_Zm00001d048655_10	0	57	94	0	0	149	0	173	0	70	0	51	Molecular Function: RNA binding (GO:0003723);; Cellular Component: nucleus (GO:0005634);; Biological Process: mRNA processing (GO:0006397);; Biological Process: RNA splicing (GO:0008380);;	Spliceosome (ko03040)
rna-mrna.ZEAMMB73_Zm00001d048655_11	0	16	0	0	0	0	0	0	0	0	0	0	Molecular Function: RNA binding (GO:0003723);; Cellular Component: nucleus (GO:0005634);; Biological Process: mRNA processing (GO:0006397);; Biological Process: RNA splicing (GO:0008380);;	Spliceosome (ko03040)
rna-mrna.ZEAMMB73_Zm00001d048655_12	5	22	25	0	9	0	0	0	0	0	0	0	Molecular Function: RNA binding (GO:0003723);; Cellular Component: nucleus (GO:0005634);; Biological Process: mRNA processing (GO:0006397);; Biological Process: RNA splicing (GO:0008380);;	Spliceosome (ko03040)
rna-mrna.ZEAMMB73_Zm00001d048655_2	1	0	0	0	0	0	0	0	2	0	0	0	Molecular Function: RNA binding (GO:0003723);; Cellular Component: nucleus (GO:0005634);; Biological Process: mRNA processing (GO:0006397);; Biological Process: RNA splicing (GO:0008380);; Cellular Component: integral component of membrane (GO:0016021);;	Spliceosome (ko03040)
rna-mrna.ZEAMMB73_Zm00001d048655_3	55	29	46	72	116	0	95	71	76	226	156	133	Molecular Function: RNA binding (GO:0003723);; Cellular Component: nucleus (GO:0005634);; Biological Process: mRNA processing (GO:0006397);; Biological Process: RNA splicing (GO:0008380);;	Spliceosome (ko03040)
rna-mrna.ZEAMMB73_Zm00001d048655_4	4	2	2	34	26	0	8	12	16	16	14	14	Molecular Function: RNA binding (GO:0003723);; Cellular Component: nucleus (GO:0005634);; Biological Process: mRNA processing (GO:0006397);; Biological Process: RNA splicing (GO:0008380);;	Spliceosome (ko03040)
rna-mrna.ZEAMMB73_Zm00001d048655_5	11	10	13	15	4	8	5	11	14	5	11	9	Molecular Function: RNA binding (GO:0003723);; Cellular Component: nucleus (GO:0005634);; Biological Process: mRNA processing (GO:0006397);; Biological Process: RNA splicing (GO:0008380);; Cellular Component: integral component of membrane (GO:0016021);;	Spliceosome (ko03040)
rna-mrna.ZEAMMB73_Zm00001d048655_6	0	0	0	55	58	73	0	0	21	0	93	0	Molecular Function: RNA binding (GO:0003723);; Cellular Component: nucleus (GO:0005634);; Biological Process: mRNA processing (GO:0006397);; Biological Process: RNA splicing (GO:0008380);;	Spliceosome (ko03040)
rna-mrna.ZEAMMB73_Zm00001d048655_7	0	0	1	0	0	1	1	0	0	2	0	0	Molecular Function: RNA binding (GO:0003723);; Cellular Component: nucleus (GO:0005634);; Biological Process: mRNA processing (GO:0006397);; Biological Process: RNA splicing (GO:0008380);;	Spliceosome (ko03040)
rna-mrna.ZEAMMB73_Zm00001d048655_8	285	261	228	383	185	209	315	43	328	271	377	381	Cellular Component: commitment complex (GO:0000243);; Biological Process: mRNA processing (GO:0006397);; Molecular Function: poly-pyrimidine tract binding (GO:0008187);; Biological Process: RNA splicing (GO:0008380);; Cellular Component: nuclear speck (GO:0016607);; Molecular Function: pre-mRNA 3'-splice site binding (GO:0030628);; Cellular Component: U2-type prespliceosome (GO:0071004);; Cellula…	Spliceosome (ko03040)
rna-mrna.ZEAMMB73_Zm00001d048655_9	0	0	0	0	0	0	0	0	0	0	0	0	Molecular Function: RNA binding (GO:0003723);; Cellular Component: nucleus (GO:0005634);; Biological Process: mRNA processing (GO:0006397);; Biological Process: RNA splicing (GO:0008380);;	Spliceosome (ko03040)
rna-mrna.ZEAMMB73_Zm00001d048656	3	0	0	0	1	5	0	0	0	0	0	0	Molecular Function: serine-type endopeptidase inhibitor activity (GO:0004867);; Cellular Component: extracellular region (GO:0005576);;	--
rna-mrna.ZEAMMB73_Zm00001d048658	0	0	0	0	0	0	0	0	0	0	0	0	Molecular Function: ferroxidase activity (GO:0004322);; Molecular Function: copper ion binding (GO:0005507);; Cellular Component: plasma membrane (GO:0005886);; Biological Process: iron ion transport (GO:0006826);; Biological Process: iron ion homeostasis (GO:0055072);;	--
rna-mrna.ZEAMMB73_Zm00001d048658_1	0	0	0	0	0	0	0	0	0	0	0	0	Molecular Function: copper ion binding (GO:0005507);; Biological Process: oxidation-reduction process (GO:0055114);;	--
rna-mrna.ZEAMMB73_Zm00001d048658_2	0	0	0	0	0	0	0	0	0	0	0	0	Molecular Function: copper ion binding (GO:0005507);; Biological Process: oxidation-reduction process (GO:0055114);;	--
rna-mrna.ZEAMMB73_Zm00001d048660	0	0	0	0	0	0	0	0	0	0	0	0	Molecular Function: serine-type endopeptidase inhibitor activity (GO:0004867);; Cellular Component: extracellular region (GO:0005576);;	--
ONT.1121.1	2	0	0	3	8	0	0	1	0	0	0	0	Molecular Function: copper-transporting ATPase activity (GO:0043682);;	--
rna-mrna.ZEAMMB73_Zm00001d048661	0	0	0	0	0	0	0	0	0	0	0	0	Molecular Function: transcription factor activity, protein binding (GO:0000988);; Molecular Function: transcription factor activity, transcription factor binding (GO:0000989);; Molecular Function: molecular_function (GO:0003674);; Molecular Function: protein disulfide isomerase activity (GO:0003756);; Molecular Function: catalytic activity (GO:0003824);; Molecular Function: binding (GO:0005488);;…	MAPK signaling pathway - plant (ko04016)
rna-mrna.ZEAMMB73_Zm00001d048661_1	1	2	2	0	0	0	20	0	0	0	0	0	Biological Process: transition metal ion transport (GO:0000041);; Molecular Function: molecular_function (GO:0003674);; Molecular Function: transporter activity (GO:0005215);; Molecular Function: copper ion transmembrane transporter activity (GO:0005375);; Cellular Component: cellular_component (GO:0005575);; Cellular Component: intracellular (GO:0005622);; Cellular Component: cell (GO:0005623);;…	MAPK signaling pathway - plant (ko04016)
ONT.19.1	2	3	4	3	6	5	34	29	42	6	5	14	Cellular Component: integral component of membrane (GO:0016021);;	--
rna-mrna.ZEAMMB73_Zm00001d048662	0	3	3	4	9	4	5	4	4	0	0	0	Cellular Component: integral component of membrane (GO:0016021);;	--
rna-mrna.ZEAMMB73_Zm00001d048663	2	1	1	0	1	0	2	4	4	2	3	4	Cellular Component: integral component of membrane (GO:0016021);; Molecular Function: ADP binding (GO:0043531);;	--
rna-mrna.ZEAMMB73_Zm00001d048664	0	1	0	0	0	0	1	0	0	0	0	0	--	--
ONT.20.1	1	0	1	7	12	12	4	9	2	16	13	13	Cellular Component: integral component of membrane (GO:0016021);; Molecular Function: ADP binding (GO:0043531);;	--
rna-mrna.ZEAMMB73_Zm00001d048665	0	0	0	0	1	0	1	0	1	1	0	0	Cellular Component: integral component of membrane (GO:0016021);; Molecular Function: ADP binding (GO:0043531);;	--
rna-mrna.ZEAMMB73_Zm00001d048665_1	3	5	5	8	4	9	3	2	3	1	9	1	--	--
rna-mrna.ZEAMMB73_Zm00001d048666	1	0	0	0	1	0	0	0	0	0	0	0	--	--
rna-mrna.ZEAMMB73_Zm00001d048667	0	0	0	0	0	0	0	0	0	0	0	0	Molecular Function: protein kinase activity (GO:0004672);; Molecular Function: ATP binding (GO:0005524);;	--
rna-mrna.ZEAMMB73_Zm00001d048667_1	0	0	0	0	0	0	0	0	0	28	0	0	Molecular Function: protein kinase activity (GO:0004672);; Molecular Function: ATP binding (GO:0005524);; Cellular Component: integral component of membrane (GO:0016021);;	--
rna-mrna.ZEAMMB73_Zm00001d048667_10	0	0	0	0	0	0	0	0	0	0	0	0	Molecular Function: DNA binding (GO:0003677);; Molecular Function: endonuclease activity (GO:0004519);; Biological Process: DNA repair (GO:0006281);; Molecular Function: kinase activity (GO:0016301);;	--
rna-mrna.ZEAMMB73_Zm00001d048667_11	0	0	0	0	0	0	0	0	0	0	0	0	Molecular Function: DNA binding (GO:0003677);; Molecular Function: endonuclease activity (GO:0004519);; Biological Process: DNA repair (GO:0006281);; Molecular Function: kinase activity (GO:0016301);;	--
rna-mrna.ZEAMMB73_Zm00001d048667_12	0	0	0	0	0	0	0	0	1	2	0	1	Molecular Function: protein kinase activity (GO:0004672);; Molecular Function: ATP binding (GO:0005524);;	--
rna-mrna.ZEAMMB73_Zm00001d048667_2	0	0	0	0	0	0	0	0	4	3	6	0	Molecular Function: protein kinase activity (GO:0004672);; Molecular Function: ATP binding (GO:0005524);;	--
rna-mrna.ZEAMMB73_Zm00001d048667_3	0	0	0	0	0	0	1	0	0	0	0	1	Molecular Function: protein kinase activity (GO:0004672);; Molecular Function: ATP binding (GO:0005524);;	--
rna-mrna.ZEAMMB73_Zm00001d048667_4	0	0	0	0	0	25	18	13	0	0	29	0	Molecular Function: protein kinase activity (GO:0004672);; Molecular Function: ATP binding (GO:0005524);;	--
rna-mrna.ZEAMMB73_Zm00001d048667_5	22	17	24	17	27	0	0	0	0	0	0	17	Molecular Function: protein kinase activity (GO:0004672);; Molecular Function: ATP binding (GO:0005524);; Cellular Component: integral component of membrane (GO:0016021);;	--
rna-mrna.ZEAMMB73_Zm00001d048667_6	0	0	0	0	0	0	0	0	21	0	0	0	Molecular Function: DNA binding (GO:0003677);; Molecular Function: endonuclease activity (GO:0004519);; Biological Process: DNA repair (GO:0006281);; Molecular Function: kinase activity (GO:0016301);;	--
rna-mrna.ZEAMMB73_Zm00001d048667_7	1	0	0	0	0	0	0	0	0	0	0	0	Molecular Function: kinase activity (GO:0016301);;	--
rna-mrna.ZEAMMB73_Zm00001d048667_8	0	0	1	0	0	0	0	0	0	0	0	0	Molecular Function: protein kinase activity (GO:0004672);; Molecular Function: ATP binding (GO:0005524);;	--
rna-mrna.ZEAMMB73_Zm00001d048667_9	0	0	0	0	0	0	0	0	0	0	0	0	Molecular Function: protein kinase activity (GO:0004672);; Molecular Function: ATP binding (GO:0005524);;	--
rna-mrna.ZEAMMB73_Zm00001d048669	6	2	3	70	52	84	1	3	2	38	51	54	Molecular Function: hydrolase activity, hydrolyzing O-glycosyl compounds (GO:0004553);; Molecular Function: xylan 1,4-beta-xylosidase activity (GO:0009044);; Cellular Component: plant-type cell wall (GO:0009505);; Biological Process: arabinan catabolic process (GO:0031222);; Biological Process: xylan catabolic process (GO:0045493);; Molecular Function: alpha-L-arabinofuranosidase activity (GO:004…	Amino sugar and nucleotide sugar metabolism (ko00520)
rna-mrna.ZEAMMB73_Zm00001d048669_1	0	0	1	0	1	0	0	0	0	2	0	1	Molecular Function: hydrolase activity, hydrolyzing O-glycosyl compounds (GO:0004553);; Biological Process: carbohydrate metabolic process (GO:0005975);;	Amino sugar and nucleotide sugar metabolism (ko00520)
rna-mrna.ZEAMMB73_Zm00001d048670	0	1	3	4	3	4	1	0	3	2	2	4	Biological Process: RNA modification (GO:0009451);; Cellular Component: intracellular membrane-bounded organelle (GO:0043231);;	Homologous recombination (ko03440)
ONT.1124.1	1	3	1	10	10	5	2	0	3	12	15	9	--	--
rna-mrna.ZEAMMB73_Zm00001d048671	0	0	0	0	1	0	1	0	1	1	1	1	--	--
rna-mrna.ZEAMMB73_Zm00001d048672	0	18	21	0	0	0	0	0	21	0	0	28	Biological Process: double-strand break repair via homologous recombination (GO:0000724);; Molecular Function: nucleic acid binding (GO:0003676);; Molecular Function: ATP binding (GO:0005524);; Cellular Component: nucleus (GO:0005634);; Cellular Component: chromosome (GO:0005694);; Cellular Component: cytoplasm (GO:0005737);; Biological Process: DNA unwinding involved in DNA replication (GO:00062…	--
rna-mrna.ZEAMMB73_Zm00001d048672_1	19	0	0	22	24	17	20	20	0	30	48	0	Molecular Function: nucleic acid binding (GO:0003676);; Molecular Function: DNA helicase activity (GO:0003678);; Molecular Function: ATP binding (GO:0005524);; Cellular Component: nucleus (GO:0005634);; Biological Process: DNA recombination (GO:0006310);;	--
rna-mrna.ZEAMMB73_Zm00001d048673	0	0	0	0	0	0	0	0	0	0	0	0	Molecular Function: microtubule motor activity (GO:0003777);; Biological Process: microtubule-based movement (GO:0007018);;	--
rna-mrna.ZEAMMB73_Zm00001d048673_1	0	0	0	0	0	0	0	0	0	0	0	0	Molecular Function: microtubule motor activity (GO:0003777);; Biological Process: microtubule-based movement (GO:0007018);;	--
rna-mrna.ZEAMMB73_Zm00001d048673_10	0	0	0	0	0	0	0	0	0	0	0	0	Molecular Function: microtubule motor activity (GO:0003777);; Biological Process: microtubule-based movement (GO:0007018);;	--
rna-mrna.ZEAMMB73_Zm00001d048673_11	0	0	0	0	0	0	0	0	0	0	0	0	Molecular Function: microtubule motor activity (GO:0003777);; Biological Process: microtubule-based movement (GO:0007018);;	--
rna-mrna.ZEAMMB73_Zm00001d048673_12	0	0	0	0	0	0	0	0	0	0	0	0	Molecular Function: hydrolase activity (GO:0016787);;	--
rna-mrna.ZEAMMB73_Zm00001d048673_13	0	0	0	0	0	0	0	0	0	0	0	0	Molecular Function: hydrolase activity (GO:0016787);;	--
rna-mrna.ZEAMMB73_Zm00001d048673_14	0	0	0	0	0	0	0	0	0	0	0	0	Molecular Function: microtubule motor activity (GO:0003777);; Biological Process: microtubule-based movement (GO:0007018);;	--
rna-mrna.ZEAMMB73_Zm00001d048673_15	0	0	0	0	0	0	0	0	0	0	0	0	Molecular Function: microtubule motor activity (GO:0003777);; Biological Process: microtubule-based movement (GO:0007018);;	--
rna-mrna.ZEAMMB73_Zm00001d048673_2	0	0	0	2	0	0	0	0	0	0	0	0	Molecular Function: microtubule motor activity (GO:0003777);; Biological Process: microtubule-based movement (GO:0007018);;	--
rna-mrna.ZEAMMB73_Zm00001d048673_3	0	0	0	0	0	0	0	0	0	0	0	0	Molecular Function: microtubule motor activity (GO:0003777);; Biological Process: microtubule-based movement (GO:0007018);;	--
rna-mrna.ZEAMMB73_Zm00001d048673_4	0	0	0	0	0	0	0	0	0	0	0	0	Molecular Function: microtubule motor activity (GO:0003777);; Biological Process: microtubule-based movement (GO:0007018);;	--
rna-mrna.ZEAMMB73_Zm00001d048673_5	0	0	0	0	0	2	0	0	0	0	3	4	Molecular Function: microtubule motor activity (GO:0003777);; Biological Process: microtubule-based movement (GO:0007018);;	--
rna-mrna.ZEAMMB73_Zm00001d048673_6	0	0	0	0	0	0	0	0	0	0	0	0	Molecular Function: microtubule motor activity (GO:0003777);; Biological Process: microtubule-based movement (GO:0007018);;	--
rna-mrna.ZEAMMB73_Zm00001d048673_7	0	0	0	0	0	0	0	0	0	3	0	0	Molecular Function: hydrolase activity (GO:0016787);;	--
rna-mrna.ZEAMMB73_Zm00001d048673_8	0	0	0	0	0	0	0	0	0	0	0	0	Molecular Function: hydrolase activity (GO:0016787);;	--
rna-mrna.ZEAMMB73_Zm00001d048673_9	0	0	0	0	0	0	0	0	0	0	0	0	Molecular Function: microtubule motor activity (GO:0003777);; Biological Process: microtubule-based movement (GO:0007018);;	--
rna-mrna.ZEAMMB73_Zm00001d048674	0	0	0	0	0	0	0	0	0	0	0	0	Molecular Function: transcription factor activity, sequence-specific DNA binding (GO:0003700);; Cellular Component: nucleus (GO:0005634);; Molecular Function: sequence-specific DNA binding (GO:0043565);;	--
ONT.1127.1	1	0	1	3	9	14	0	0	0	0	0	0	Biological Process: cell surface receptor signaling pathway (GO:0007166);;	--
ONT.1127.2	12	0	26	94	105	114	0	0	0	0	0	0	Cellular Component: integral component of membrane (GO:0016021);;	--
ONT.1127.3	2	6	3	70	42	27	0	0	0	0	0	0	--	--
ONT.1127.5	3	3	1	1	1	2	0	0	0	0	0	0	Cellular Component: integral component of membrane (GO:0016021);;	--
ONT.1127.7	12	4	14	41	64	19	32	56	52	230	197	100	Cellular Component: integral component of membrane (GO:0016021);;	--
ONT.1127.9	0	0	0	12	0	6	0	0	0	0	0	0	Cellular Component: integral component of membrane (GO:0016021);;	--
rna-mrna.ZEAMMB73_Zm00001d048680	21	74	21	450	975	548	26	15	19	0	0	0	Biological Process: cell surface receptor signaling pathway (GO:0007166);;	--
rna-mrna.ZEAMMB73_Zm00001d048680_1	31	49	103	149	264	134	12	21	16	120	104	51	Biological Process: cell surface receptor signaling pathway (GO:0007166);;	--
rna-mrna.ZEAMMB73_Zm00001d048680_2	79	33	95	56	87	55	0	11	0	60	0	52	Biological Process: cell surface receptor signaling pathway (GO:0007166);;	--
rna-mrna.ZEAMMB73_Zm00001d048680_3	0	0	3	0	0	0	3	0	0	0	10	0	Biological Process: cell surface receptor signaling pathway (GO:0007166);;	--
rna-mrna.ZEAMMB73_Zm00001d048680_4	1	0	0	1	0	0	3	1	0	0	0	0	Biological Process: cell surface receptor signaling pathway (GO:0007166);;	--
rna-mrna.ZEAMMB73_Zm00001d048680_5	0	3	0	0	0	0	0	0	0	0	0	0	Biological Process: cell surface receptor signaling pathway (GO:0007166);;	--
rna-mrna.ZEAMMB73_Zm00001d048680_6	0	0	0	0	0	0	0	0	0	0	0	0	Biological Process: cell surface receptor signaling pathway (GO:0007166);;	--
rna-mrna.ZEAMMB73_Zm00001d048680_7	0	0	0	0	0	0	0	0	0	0	0	0	--	--
rna-mrna.ZEAMMB73_Zm00001d048681	0	0	0	1	0	1	1	0	0	3	1	0	Molecular Function: transcription factor activity, sequence-specific DNA binding (GO:0003700);; Cellular Component: nucleus (GO:0005634);; Biological Process: regulation of transcription, DNA-templated (GO:0006355);; Molecular Function: sequence-specific DNA binding (GO:0043565);;	Plant hormone signal transduction (ko04075)
rna-mrna.ZEAMMB73_Zm00001d048682	2	0	0	0	0	1	0	0	1	2	3	0	Molecular Function: transcription factor activity, sequence-specific DNA binding (GO:0003700);; Cellular Component: nucleus (GO:0005634);; Biological Process: regulation of transcription, DNA-templated (GO:0006355);; Molecular Function: sequence-specific DNA binding (GO:0043565);;	Plant hormone signal transduction (ko04075)
ONT.24.1	2	15	2	2	1	0	3	0	4	0	0	0	Cellular Component: ubiquitin ligase complex (GO:0000151);; Biological Process: protein polyubiquitination (GO:0000209);; Cellular Component: cytoplasm (GO:0005737);; Biological Process: ubiquitin-dependent protein catabolic process (GO:0006511);; Molecular Function: ubiquitin conjugating enzyme binding (GO:0031624);; Biological Process: positive regulation of proteasomal ubiquitin-dependent prot…	--
ONT.24.2	7	5	7	2	1	6	5	2	2	0	0	1	--	--
rna-mrna.ZEAMMB73_Zm00001d048683	7	3	2	0	2	2	1	0	3	0	0	0	Cellular Component: ubiquitin ligase complex (GO:0000151);; Biological Process: protein polyubiquitination (GO:0000209);; Cellular Component: cytoplasm (GO:0005737);; Biological Process: ubiquitin-dependent protein catabolic process (GO:0006511);; Molecular Function: ubiquitin conjugating enzyme binding (GO:0031624);; Biological Process: positive regulation of proteasomal ubiquitin-dependent prot…	--
rna-mrna.ZEAMMB73_Zm00001d048684	34	18	38	63	88	107	62	48	61	0	206	131	Molecular Function: protein serine/threonine kinase activity (GO:0004674);; Molecular Function: ATP binding (GO:0005524);; Cellular Component: plasma membrane (GO:0005886);; Biological Process: protein phosphorylation (GO:0006468);; Biological Process: cell surface receptor signaling pathway (GO:0007166);;	--
rna-mrna.ZEAMMB73_Zm00001d048684_1	5	0	0	63	38	21	3	13	3	190	0	30	Molecular Function: protein serine/threonine kinase activity (GO:0004674);; Molecular Function: ATP binding (GO:0005524);; Cellular Component: plasma membrane (GO:0005886);; Biological Process: protein phosphorylation (GO:0006468);; Biological Process: cell surface receptor signaling pathway (GO:0007166);;	--
rna-mrna.ZEAMMB73_Zm00001d048684_2	0	0	0	1	0	1	0	0	0	0	0	0	Biological Process: cell surface receptor signaling pathway (GO:0007166);; Molecular Function: kinase activity (GO:0016301);;	--
rna-mrna.ZEAMMB73_Zm00001d048684_3	0	0	0	0	0	0	0	0	0	0	0	0	Molecular Function: protein kinase activity (GO:0004672);; Molecular Function: ATP binding (GO:0005524);; Biological Process: cell surface receptor signaling pathway (GO:0007166);;	--
rna-mrna.ZEAMMB73_Zm00001d048684_4	5	3	1	1	0	1	11	4	15	15	14	6	Molecular Function: protein kinase activity (GO:0004672);; Molecular Function: ATP binding (GO:0005524);;	--
rna-mrna.ZEAMMB73_Zm00001d048684_5	0	2	0	1	2	4	0	0	1	1	1	5	Molecular Function: kinase activity (GO:0016301);;	--
ONT.1129.1	20	25	22	20	28	25	0	0	1	0	0	0	--	--
rna-mrna.ZEAMMB73_Zm00001d048686	0	0	0	0	0	0	0	0	0	0	0	0	--	--
rna-mrna.ZEAMMB73_Zm00001d048687	0	1	0	0	0	0	0	1	3	2	1	0	--	Spliceosome (ko03040);; Protein processing in endoplasmic reticulum (ko04141);; Endocytosis (ko04144)
rna-mrna.ZEAMMB73_Zm00001d048687_1	17	14	15	63	45	48	9	4	13	45	43	49	Molecular Function: ATP binding (GO:0005524);; Cellular Component: cytoplasm (GO:0005737);; Biological Process: response to unfolded protein (GO:0006986);; Molecular Function: ATPase activity (GO:0016887);; Molecular Function: heat shock protein binding (GO:0031072);; Biological Process: cellular response to unfolded protein (GO:0034620);; Biological Process: protein refolding (GO:0042026);; Mole…	Spliceosome (ko03040);; Protein processing in endoplasmic reticulum (ko04141);; Endocytosis (ko04144)
rna-mrna.ZEAMMB73_Zm00001d048688	4	4	5	2	2	1	10	3	6	25	18	11	Molecular Function: UDP-glycosyltransferase activity (GO:0008194);; Cellular Component: intracellular membrane-bounded organelle (GO:0043231);;	--
rna-mrna.ZEAMMB73_Zm00001d048689	0	1	0	0	0	0	0	0	0	0	0	0	Cellular Component: integral component of membrane (GO:0016021);;	--
rna-mrna.ZEAMMB73_Zm00001d048689_1	0	0	0	0	0	0	0	0	19	0	0	0	Molecular Function: ATP binding (GO:0005524);;	--
rna-mrna.ZEAMMB73_Zm00001d048689_10	0	0	0	0	0	0	0	0	0	0	0	0	Molecular Function: ATP binding (GO:0005524);;	--
rna-mrna.ZEAMMB73_Zm00001d048689_11	0	0	0	0	0	0	0	0	0	0	0	0	Biological Process: regulation of receptor internalization (GO:0002090);; Biological Process: positive regulation of receptor internalization (GO:0002092);; Biological Process: system process (GO:0003008);; Molecular Function: molecular_function (GO:0003674);; Molecular Function: catalytic activity (GO:0003824);; Molecular Function: protein binding (GO:0005515);; Cellular Component: cellular_comp…	--
rna-mrna.ZEAMMB73_Zm00001d048689_12	0	0	0	0	0	0	0	0	0	0	0	0	Biological Process: regulation of receptor internalization (GO:0002090);; Biological Process: positive regulation of receptor internalization (GO:0002092);; Biological Process: system process (GO:0003008);; Molecular Function: molecular_function (GO:0003674);; Molecular Function: catalytic activity (GO:0003824);; Molecular Function: protein binding (GO:0005515);; Cellular Component: cellular_comp…	--
rna-mrna.ZEAMMB73_Zm00001d048689_13	0	0	0	0	0	0	0	0	0	0	0	0	Molecular Function: ATP binding (GO:0005524);;	--
rna-mrna.ZEAMMB73_Zm00001d048689_14	0	0	0	0	0	0	0	0	0	0	0	0	Molecular Function: ATP binding (GO:0005524);;	--
rna-mrna.ZEAMMB73_Zm00001d048689_15	0	0	0	0	0	0	0	0	0	0	0	0	Molecular Function: ATP binding (GO:0005524);;	--
rna-mrna.ZEAMMB73_Zm00001d048689_16	0	0	0	0	0	0	0	0	0	0	0	0	Molecular Function: ATP binding (GO:0005524);; Cellular Component: integral component of membrane (GO:0016021);;	--
rna-mrna.ZEAMMB73_Zm00001d048689_17	1	2	2	0	0	1	1	0	0	3	0	0	Biological Process: regulation of receptor internalization (GO:0002090);; Biological Process: positive regulation of receptor internalization (GO:0002092);; Biological Process: system process (GO:0003008);; Molecular Function: molecular_function (GO:0003674);; Molecular Function: catalytic activity (GO:0003824);; Molecular Function: protein binding (GO:0005515);; Cellular Component: cellular_comp…	--
rna-mrna.ZEAMMB73_Zm00001d048689_18	0	0	0	0	0	0	0	0	0	0	0	0	Molecular Function: ATP binding (GO:0005524);;	--
rna-mrna.ZEAMMB73_Zm00001d048689_19	0	0	0	0	0	0	0	0	0	0	0	0	Molecular Function: ATP binding (GO:0005524);;	--
rna-mrna.ZEAMMB73_Zm00001d048689_2	113	112	106	64	75	85	358	306	370	409	260	333	Molecular Function: ATP binding (GO:0005524);;	--
rna-mrna.ZEAMMB73_Zm00001d048689_20	0	0	0	0	0	0	0	0	0	0	0	0	Biological Process: regulation of receptor internalization (GO:0002090);; Biological Process: positive regulation of receptor internalization (GO:0002092);; Biological Process: system process (GO:0003008);; Molecular Function: molecular_function (GO:0003674);; Molecular Function: catalytic activity (GO:0003824);; Molecular Function: protein binding (GO:0005515);; Cellular Component: cellular_comp…	--
rna-mrna.ZEAMMB73_Zm00001d048689_21	0	1	0	0	2	0	0	0	1	0	0	1	Molecular Function: ATP binding (GO:0005524);;	--
rna-mrna.ZEAMMB73_Zm00001d048689_22	0	0	1	0	0	0	0	0	2	0	0	0	Molecular Function: ATP binding (GO:0005524);;	--
rna-mrna.ZEAMMB73_Zm00001d048689_23	0	0	0	0	0	0	2	0	0	0	0	0	Molecular Function: ATP binding (GO:0005524);; Cellular Component: integral component of membrane (GO:0016021);;	--
rna-mrna.ZEAMMB73_Zm00001d048689_24	0	0	0	0	0	0	0	0	0	0	0	0	Molecular Function: ATP binding (GO:0005524);;	--
rna-mrna.ZEAMMB73_Zm00001d048689_25	0	0	2	0	0	0	0	0	0	0	0	0	Biological Process: regulation of receptor internalization (GO:0002090);; Biological Process: positive regulation of receptor internalization (GO:0002092);; Biological Process: system process (GO:0003008);; Molecular Function: molecular_function (GO:0003674);; Molecular Function: catalytic activity (GO:0003824);; Molecular Function: protein binding (GO:0005515);; Cellular Component: cellular_comp…	--
rna-mrna.ZEAMMB73_Zm00001d048689_26	0	0	0	0	0	0	0	0	0	0	0	0	Biological Process: regulation of receptor internalization (GO:0002090);; Biological Process: positive regulation of receptor internalization (GO:0002092);; Biological Process: system process (GO:0003008);; Molecular Function: molecular_function (GO:0003674);; Molecular Function: catalytic activity (GO:0003824);; Molecular Function: protein binding (GO:0005515);; Cellular Component: cellular_comp…	--
rna-mrna.ZEAMMB73_Zm00001d048689_27	0	1	0	0	0	1	1	0	1	0	3	0	Biological Process: regulation of receptor internalization (GO:0002090);; Biological Process: positive regulation of receptor internalization (GO:0002092);; Biological Process: system process (GO:0003008);; Molecular Function: molecular_function (GO:0003674);; Molecular Function: catalytic activity (GO:0003824);; Molecular Function: protein binding (GO:0005515);; Cellular Component: cellular_comp…	--
rna-mrna.ZEAMMB73_Zm00001d048689_28	0	0	0	0	0	0	0	0	0	0	0	0	Biological Process: regulation of receptor internalization (GO:0002090);; Biological Process: positive regulation of receptor internalization (GO:0002092);; Biological Process: system process (GO:0003008);; Molecular Function: molecular_function (GO:0003674);; Molecular Function: catalytic activity (GO:0003824);; Molecular Function: protein binding (GO:0005515);; Cellular Component: cellular_comp…	--
rna-mrna.ZEAMMB73_Zm00001d048689_29	0	0	0	0	0	0	0	0	0	0	0	0	Molecular Function: ATP binding (GO:0005524);;	--
rna-mrna.ZEAMMB73_Zm00001d048689_3	0	0	0	0	0	0	0	0	0	0	0	0	Biological Process: regulation of receptor internalization (GO:0002090);; Biological Process: positive regulation of receptor internalization (GO:0002092);; Biological Process: system process (GO:0003008);; Molecular Function: molecular_function (GO:0003674);; Molecular Function: catalytic activity (GO:0003824);; Molecular Function: protein binding (GO:0005515);; Cellular Component: cellular_comp…	--
rna-mrna.ZEAMMB73_Zm00001d048689_30	0	0	0	0	0	0	0	0	0	0	0	0	Molecular Function: ATP binding (GO:0005524);; Cellular Component: integral component of membrane (GO:0016021);;	--
rna-mrna.ZEAMMB73_Zm00001d048689_31	0	0	0	0	0	0	0	0	0	0	0	0	Molecular Function: ATP binding (GO:0005524);;	--
rna-mrna.ZEAMMB73_Zm00001d048689_32	0	0	0	0	0	0	0	0	0	0	0	0	Biological Process: regulation of receptor internalization (GO:0002090);; Biological Process: positive regulation of receptor internalization (GO:0002092);; Biological Process: system process (GO:0003008);; Molecular Function: molecular_function (GO:0003674);; Molecular Function: catalytic activity (GO:0003824);; Molecular Function: protein binding (GO:0005515);; Cellular Component: cellular_comp…	--
rna-mrna.ZEAMMB73_Zm00001d048689_33	0	0	0	0	0	0	0	0	0	0	0	0	Molecular Function: ATP binding (GO:0005524);;	--
rna-mrna.ZEAMMB73_Zm00001d048689_34	0	0	0	0	0	0	0	0	0	0	0	0	Molecular Function: ATP binding (GO:0005524);;	--
rna-mrna.ZEAMMB73_Zm00001d048689_35	0	0	0	0	0	0	0	0	0	0	0	0	Biological Process: regulation of receptor internalization (GO:0002090);; Biological Process: positive regulation of receptor internalization (GO:0002092);; Biological Process: system process (GO:0003008);; Molecular Function: molecular_function (GO:0003674);; Molecular Function: catalytic activity (GO:0003824);; Molecular Function: protein binding (GO:0005515);; Cellular Component: cellular_comp…	--
rna-mrna.ZEAMMB73_Zm00001d048689_36	0	0	0	0	0	0	0	0	0	0	0	0	Molecular Function: ATP binding (GO:0005524);;	--
rna-mrna.ZEAMMB73_Zm00001d048689_37	0	0	0	0	0	0	0	0	0	0	0	0	Molecular Function: ATP binding (GO:0005524);;	--
rna-mrna.ZEAMMB73_Zm00001d048689_38	0	0	0	0	0	0	0	0	0	0	0	0	Biological Process: regulation of receptor internalization (GO:0002090);; Biological Process: positive regulation of receptor internalization (GO:0002092);; Biological Process: system process (GO:0003008);; Molecular Function: molecular_function (GO:0003674);; Molecular Function: catalytic activity (GO:0003824);; Molecular Function: protein binding (GO:0005515);; Cellular Component: cellular_comp…	--
rna-mrna.ZEAMMB73_Zm00001d048689_39	0	0	0	0	0	0	0	0	0	0	0	0	Biological Process: regulation of receptor internalization (GO:0002090);; Biological Process: positive regulation of receptor internalization (GO:0002092);; Biological Process: system process (GO:0003008);; Molecular Function: molecular_function (GO:0003674);; Molecular Function: catalytic activity (GO:0003824);; Molecular Function: protein binding (GO:0005515);; Cellular Component: cellular_comp…	--
rna-mrna.ZEAMMB73_Zm00001d048689_4	0	0	0	0	0	1	0	0	0	0	0	0	Biological Process: regulation of receptor internalization (GO:0002090);; Biological Process: positive regulation of receptor internalization (GO:0002092);; Biological Process: system process (GO:0003008);; Molecular Function: molecular_function (GO:0003674);; Molecular Function: catalytic activity (GO:0003824);; Molecular Function: protein binding (GO:0005515);; Cellular Component: cellular_comp…	--
rna-mrna.ZEAMMB73_Zm00001d048689_40	0	0	0	0	0	0	0	0	0	0	0	0	Molecular Function: ATP binding (GO:0005524);; Cellular Component: integral component of membrane (GO:0016021);;	--
rna-mrna.ZEAMMB73_Zm00001d048689_41	0	0	0	0	0	0	0	0	0	0	0	0	Biological Process: regulation of receptor internalization (GO:0002090);; Biological Process: positive regulation of receptor internalization (GO:0002092);; Biological Process: system process (GO:0003008);; Molecular Function: molecular_function (GO:0003674);; Molecular Function: catalytic activity (GO:0003824);; Molecular Function: protein binding (GO:0005515);; Cellular Component: cellular_comp…	--
rna-mrna.ZEAMMB73_Zm00001d048689_42	0	0	0	0	0	0	0	0	0	0	0	0	Biological Process: regulation of receptor internalization (GO:0002090);; Biological Process: positive regulation of receptor internalization (GO:0002092);; Biological Process: system process (GO:0003008);; Molecular Function: molecular_function (GO:0003674);; Molecular Function: catalytic activity (GO:0003824);; Molecular Function: protein binding (GO:0005515);; Cellular Component: cellular_comp…	--
rna-mrna.ZEAMMB73_Zm00001d048689_43	0	0	0	0	0	0	0	0	0	0	0	0	Molecular Function: ATP binding (GO:0005524);;	--
rna-mrna.ZEAMMB73_Zm00001d048689_44	0	0	0	0	0	0	0	0	0	0	0	0	Biological Process: regulation of receptor internalization (GO:0002090);; Biological Process: positive regulation of receptor internalization (GO:0002092);; Biological Process: system process (GO:0003008);; Molecular Function: molecular_function (GO:0003674);; Molecular Function: catalytic activity (GO:0003824);; Molecular Function: protein binding (GO:0005515);; Cellular Component: cellular_comp…	--
rna-mrna.ZEAMMB73_Zm00001d048689_45	0	0	0	0	0	0	0	0	0	0	0	0	Molecular Function: ATP binding (GO:0005524);; Cellular Component: integral component of membrane (GO:0016021);;	--
rna-mrna.ZEAMMB73_Zm00001d048689_46	0	0	0	0	1	0	0	0	0	0	0	1	Molecular Function: ATP binding (GO:0005524);;	--
rna-mrna.ZEAMMB73_Zm00001d048689_47	0	0	0	0	0	0	0	0	0	0	0	0	Molecular Function: ATP binding (GO:0005524);;	--
rna-mrna.ZEAMMB73_Zm00001d048689_48	0	0	0	0	0	0	0	0	0	0	0	0	Molecular Function: ATP binding (GO:0005524);;	--
rna-mrna.ZEAMMB73_Zm00001d048689_49	0	0	0	0	0	0	0	0	0	0	0	0	Molecular Function: ATP binding (GO:0005524);;	--
rna-mrna.ZEAMMB73_Zm00001d048689_5	0	0	0	0	0	0	1	0	0	0	0	0	Molecular Function: ATP binding (GO:0005524);;	--
rna-mrna.ZEAMMB73_Zm00001d048689_50	1	0	0	5	0	0	2	0	0	1	1	0	Biological Process: regulation of receptor internalization (GO:0002090);; Biological Process: positive regulation of receptor internalization (GO:0002092);; Biological Process: system process (GO:0003008);; Molecular Function: molecular_function (GO:0003674);; Molecular Function: catalytic activity (GO:0003824);; Cellular Component: cellular_component (GO:0005575);; Cellular Component: intracellu…	--
rna-mrna.ZEAMMB73_Zm00001d048689_51	0	0	0	0	0	0	0	0	0	0	0	0	Molecular Function: ATP binding (GO:0005524);;	--
rna-mrna.ZEAMMB73_Zm00001d048689_52	0	0	0	0	0	0	0	0	0	0	0	0	Molecular Function: ATP binding (GO:0005524);;	--
rna-mrna.ZEAMMB73_Zm00001d048689_53	0	0	0	0	0	0	1	0	0	0	0	0	Molecular Function: ATP binding (GO:0005524);;	--
rna-mrna.ZEAMMB73_Zm00001d048689_54	0	0	0	0	0	0	0	0	0	0	0	0	Molecular Function: ATP binding (GO:0005524);;	--
rna-mrna.ZEAMMB73_Zm00001d048689_6	0	5	0	0	25	0	0	8	0	0	67	0	Molecular Function: ATP binding (GO:0005524);;	--
rna-mrna.ZEAMMB73_Zm00001d048689_7	0	0	0	0	0	0	0	0	0	0	0	0	Molecular Function: ATP binding (GO:0005524);;	--
rna-mrna.ZEAMMB73_Zm00001d048689_8	2	3	0	0	7	6	4	10	16	26	0	13	Molecular Function: ATP binding (GO:0005524);;	--
rna-mrna.ZEAMMB73_Zm00001d048689_9	0	0	0	0	0	0	0	0	0	0	0	0	Biological Process: regulation of receptor internalization (GO:0002090);; Biological Process: positive regulation of receptor internalization (GO:0002092);; Biological Process: system process (GO:0003008);; Molecular Function: molecular_function (GO:0003674);; Molecular Function: catalytic activity (GO:0003824);; Molecular Function: protein binding (GO:0005515);; Cellular Component: cellular_comp…	--
ONT.30.1	1	3	1	3	4	15	0	0	1	0	0	0	Molecular Function: serine-type carboxypeptidase activity (GO:0004185);; Biological Process: proteolysis involved in cellular protein catabolic process (GO:0051603);;	--
rna-mrna.ZEAMMB73_Zm00001d048690	0	0	0	0	0	0	0	0	0	0	0	0	Molecular Function: serine-type carboxypeptidase activity (GO:0004185);; Biological Process: proteolysis involved in cellular protein catabolic process (GO:0051603);;	--
ONT.1130.2	5	12	27	15	7	15	37	7	31	72	71	32	Cellular Component: cytosol (GO:0005829);; Biological Process: negative regulation of flower development (GO:0009910);; Biological Process: histone H3-K36 methylation (GO:0010452);; Biological Process: posttranscriptional gene silencing (GO:0016441);; Cellular Component: Cdc73/Paf1 complex (GO:0016593);; Biological Process: histone H3-K4 methylation (GO:0051568);; Cellular Component: Cul4-RING E3…	RNA degradation (ko03018)
rna-mrna.ZEAMMB73_Zm00001d048691	13	15	17	91	63	56	0	0	0	14	27	8	Cellular Component: cytosol (GO:0005829);; Biological Process: negative regulation of flower development (GO:0009910);; Biological Process: histone H3-K36 methylation (GO:0010452);; Biological Process: posttranscriptional gene silencing (GO:0016441);; Cellular Component: Cdc73/Paf1 complex (GO:0016593);; Biological Process: histone H3-K4 methylation (GO:0051568);; Cellular Component: Cul4-RING E3…	RNA degradation (ko03018)
rna-mrna.ZEAMMB73_Zm00001d048692	9	4	3	7	18	15	10	11	10	46	16	28	Cellular Component: integral component of membrane (GO:0016021);; Biological Process: transmembrane transport (GO:0055085);;	--
rna-mrna.ZEAMMB73_Zm00001d048692_1	0	0	0	0	0	0	0	0	0	0	0	0	Cellular Component: integral component of membrane (GO:0016021);; Biological Process: transmembrane transport (GO:0055085);;	--
rna-mrna.ZEAMMB73_Zm00001d048692_2	0	0	0	0	0	0	0	0	0	0	0	0	Cellular Component: integral component of membrane (GO:0016021);; Biological Process: transmembrane transport (GO:0055085);;	--
rna-mrna.ZEAMMB73_Zm00001d048692_3	0	0	0	6	0	0	0	0	0	3	2	2	Cellular Component: integral component of membrane (GO:0016021);; Biological Process: transmembrane transport (GO:0055085);;	--
rna-mrna.ZEAMMB73_Zm00001d048692_4	0	0	0	0	0	0	0	0	0	0	0	0	Cellular Component: integral component of membrane (GO:0016021);; Biological Process: transmembrane transport (GO:0055085);;	--
rna-mrna.ZEAMMB73_Zm00001d048692_5	3	1	3	10	18	24	7	2	2	68	48	47	Cellular Component: integral component of membrane (GO:0016021);; Biological Process: transmembrane transport (GO:0055085);;	--
rna-mrna.ZEAMMB73_Zm00001d048692_6	0	0	1	0	0	0	0	3	1	9	4	3	Cellular Component: integral component of membrane (GO:0016021);; Biological Process: transmembrane transport (GO:0055085);;	--
rna-mrna.ZEAMMB73_Zm00001d048692_7	0	0	0	0	0	0	0	0	0	0	0	0	Cellular Component: integral component of membrane (GO:0016021);; Biological Process: transmembrane transport (GO:0055085);;	--
rna-mrna.ZEAMMB73_Zm00001d048692_8	0	0	0	0	0	0	0	2	0	0	1	2	--	--
ONT.33.1	0	1	1	7	5	10	0	0	2	3	0	8	--	--
rna-mrna.ZEAMMB73_Zm00001d048693	13	10	11	37	42	25	55	65	73	39	38	25	Cellular Component: chloroplast (GO:0009507);; Biological Process: leaf senescence (GO:0010150);; Biological Process: cellular response to oxidative stress (GO:0034599);;	--
rna-mrna.ZEAMMB73_Zm00001d048694	0	0	0	0	0	0	3	3	7	2	3	3	--	--
ONT.34.1	89	105	166	110	49	73	133	45	110	172	188	154	Biological Process: ubiquitin-dependent protein catabolic process (GO:0006511);; Cellular Component: SCF ubiquitin ligase complex (GO:0019005);; Biological Process: SCF-dependent proteasomal ubiquitin-dependent protein catabolic process (GO:0031146);;	--
rna-mrna.ZEAMMB73_Zm00001d048695	28	50	30	31	24	34	40	25	44	33	65	24	Biological Process: ubiquitin-dependent protein catabolic process (GO:0006511);; Cellular Component: SCF ubiquitin ligase complex (GO:0019005);; Biological Process: SCF-dependent proteasomal ubiquitin-dependent protein catabolic process (GO:0031146);;	--
ONT.35.1	0	2	2	0	4	0	0	0	0	4	3	0	Molecular Function: polygalacturonase activity (GO:0004650);; Cellular Component: extracellular region (GO:0005576);; Biological Process: carbohydrate metabolic process (GO:0005975);; Biological Process: cell wall organization (GO:0071555);;	Pentose and glucuronate interconversions (ko00040)
ONT.35.2	0	0	0	0	0	0	0	0	0	0	0	0	Molecular Function: polygalacturonase activity (GO:0004650);; Cellular Component: extracellular region (GO:0005576);; Biological Process: carbohydrate metabolic process (GO:0005975);; Biological Process: cell wall organization (GO:0071555);;	Pentose and glucuronate interconversions (ko00040)
rna-mrna.ZEAMMB73_Zm00001d048696	11	17	20	67	60	50	151	37	126	118	196	132	Molecular Function: polygalacturonase activity (GO:0004650);; Cellular Component: extracellular region (GO:0005576);; Biological Process: carbohydrate metabolic process (GO:0005975);; Cellular Component: integral component of membrane (GO:0016021);; Molecular Function: lyase activity (GO:0016829);; Biological Process: cell wall organization (GO:0071555);;	Pentose and glucuronate interconversions (ko00040)
rna-mrna.ZEAMMB73_Zm00001d048697	0	0	0	0	0	0	0	0	0	0	0	0	Molecular Function: DNA binding (GO:0003677);; Cellular Component: nucleus (GO:0005634);; Cellular Component: integral component of membrane (GO:0016021);; Molecular Function: protein dimerization activity (GO:0046983);;	--
rna-mrna.ZEAMMB73_Zm00001d048697_1	0	0	0	0	0	0	0	0	0	0	0	0	Molecular Function: transcription regulatory region sequence-specific DNA binding (GO:0000976);; Molecular Function: RNA polymerase II regulatory region sequence-specific DNA binding (GO:0000977);; Molecular Function: RNA polymerase II transcription factor activity, sequence-specific DNA binding (GO:0000981);; Cellular Component: nucleus (GO:0005634);; Molecular Function: transcription factor bin…	--
rna-mrna.ZEAMMB73_Zm00001d048697_2	0	0	0	0	0	0	0	0	0	0	0	0	Biological Process: regulation of cell growth (GO:0001558);; Molecular Function: molecular_function (GO:0003674);; Molecular Function: transcription factor activity, sequence-specific DNA binding (GO:0003700);; Cellular Component: cellular_component (GO:0005575);; Cellular Component: intracellular (GO:0005622);; Cellular Component: cell (GO:0005623);; Cellular Component: nucleus (GO:0005634);; Bi…	--
rna-mrna.ZEAMMB73_Zm00001d048697_3	0	0	0	0	0	0	0	0	0	0	0	0	Molecular Function: DNA binding (GO:0003677);; Cellular Component: nucleus (GO:0005634);; Cellular Component: integral component of membrane (GO:0016021);; Molecular Function: protein dimerization activity (GO:0046983);;	--
rna-mrna.ZEAMMB73_Zm00001d048697_4	0	0	0	0	0	0	0	0	0	0	0	0	Molecular Function: DNA binding (GO:0003677);; Cellular Component: nucleus (GO:0005634);; Cellular Component: integral component of membrane (GO:0016021);; Molecular Function: protein dimerization activity (GO:0046983);;	--
ONT.36.2	21	18	24	38	34	24	0	0	0	0	0	0	--	--
ONT.36.3	0	0	0	0	0	0	0	0	0	0	0	0	--	--
rna-mrna.ZEAMMB73_Zm00001d048698	1	2	1	1	2	1	0	0	0	0	0	0	--	--
rna-mrna.ZEAMMB73_Zm00001d048698_4	18	21	31	85	68	75	0	0	0	0	0	0	--	--
rna-mrna.ZEAMMB73_Zm00001d048698_5	6	3	0	1	2	1	1	1	0	0	0	0	--	--
rna-mrna.ZEAMMB73_Zm00001d048699	0	0	0	0	0	0	0	0	0	0	0	0	--	--
rna-mrna.ZEAMMB73_Zm00001d048701	4	0	11	9	0	10	0	0	1	0	0	0	Cellular Component: integral component of membrane (GO:0016021);;	--
rna-mrna.ZEAMMB73_Zm00001d048701_1	2	0	0	7	14	14	0	0	0	0	0	0	--	--
rna-mrna.ZEAMMB73_Zm00001d048701_10	1	0	0	0	1	0	0	0	0	0	3	0	Cellular Component: integral component of membrane (GO:0016021);;	--
rna-mrna.ZEAMMB73_Zm00001d048701_100	0	0	0	0	0	0	0	0	0	0	0	0	Cellular Component: integral component of membrane (GO:0016021);;	--
rna-mrna.ZEAMMB73_Zm00001d048701_101	0	0	0	0	0	0	0	0	0	0	0	0	Cellular Component: integral component of membrane (GO:0016021);;	--
rna-mrna.ZEAMMB73_Zm00001d048701_102	0	0	0	0	0	0	0	0	0	0	0	0	--	--
rna-mrna.ZEAMMB73_Zm00001d048701_103	2	0	0	0	0	0	0	0	0	0	0	0	Cellular Component: integral component of membrane (GO:0016021);;	--
rna-mrna.ZEAMMB73_Zm00001d048701_104	0	0	0	0	0	0	0	0	0	0	0	0	Cellular Component: integral component of membrane (GO:0016021);;	--
rna-mrna.ZEAMMB73_Zm00001d048701_105	2	2	0	0	0	0	0	0	0	0	0	0	Cellular Component: integral component of membrane (GO:0016021);;	--
rna-mrna.ZEAMMB73_Zm00001d048701_106	0	0	0	0	0	0	0	0	0	0	0	0	Cellular Component: integral component of membrane (GO:0016021);;	--
rna-mrna.ZEAMMB73_Zm00001d048701_107	0	0	0	0	0	0	0	0	0	0	0	0	Cellular Component: integral component of membrane (GO:0016021);;	--
rna-mrna.ZEAMMB73_Zm00001d048701_108	0	0	0	0	0	0	0	0	0	0	0	0	Cellular Component: integral component of membrane (GO:0016021);;	--
rna-mrna.ZEAMMB73_Zm00001d048701_109	0	0	0	0	0	0	0	0	0	0	0	0	Cellular Component: integral component of membrane (GO:0016021);;	--
rna-mrna.ZEAMMB73_Zm00001d048701_11	0	0	6	0	0	0	0	0	0	0	0	0	Cellular Component: integral component of membrane (GO:0016021);;	--
rna-mrna.ZEAMMB73_Zm00001d048701_110	0	0	0	0	0	0	0	0	0	0	0	0	--	--
rna-mrna.ZEAMMB73_Zm00001d048701_111	0	0	0	0	0	0	0	0	0	0	0	0	Cellular Component: integral component of membrane (GO:0016021);;	--
rna-mrna.ZEAMMB73_Zm00001d048701_112	0	0	0	0	0	0	0	0	0	0	0	0	Cellular Component: integral component of membrane (GO:0016021);;	--
rna-mrna.ZEAMMB73_Zm00001d048701_113	0	0	0	0	0	0	0	0	0	0	0	0	Cellular Component: integral component of membrane (GO:0016021);;	--
rna-mrna.ZEAMMB73_Zm00001d048701_114	0	0	0	0	0	0	0	0	0	0	0	0	--	--
rna-mrna.ZEAMMB73_Zm00001d048701_115	0	0	0	0	0	0	0	0	0	0	0	0	Cellular Component: integral component of membrane (GO:0016021);;	--
rna-mrna.ZEAMMB73_Zm00001d048701_116	0	0	0	0	0	0	0	0	0	0	0	0	Cellular Component: integral component of membrane (GO:0016021);;	--
rna-mrna.ZEAMMB73_Zm00001d048701_117	0	0	0	0	0	0	0	0	0	0	0	0	Cellular Component: integral component of membrane (GO:0016021);;	--
rna-mrna.ZEAMMB73_Zm00001d048701_118	0	0	0	0	0	0	0	0	0	0	0	0	Cellular Component: integral component of membrane (GO:0016021);;	--
rna-mrna.ZEAMMB73_Zm00001d048701_119	0	0	0	0	0	0	0	0	0	0	0	0	Cellular Component: integral component of membrane (GO:0016021);;	--
rna-mrna.ZEAMMB73_Zm00001d048701_12	0	0	0	0	0	0	0	0	0	0	0	0	Cellular Component: integral component of membrane (GO:0016021);;	--
rna-mrna.ZEAMMB73_Zm00001d048701_120	0	0	0	0	0	0	0	0	0	0	0	0	Cellular Component: integral component of membrane (GO:0016021);;	--
rna-mrna.ZEAMMB73_Zm00001d048701_121	0	0	0	0	0	0	0	0	0	0	0	0	Cellular Component: integral component of membrane (GO:0016021);;	--
rna-mrna.ZEAMMB73_Zm00001d048701_122	0	0	0	0	0	0	0	0	0	0	0	0	Cellular Component: integral component of membrane (GO:0016021);;	--
rna-mrna.ZEAMMB73_Zm00001d048701_123	0	0	0	0	0	0	0	0	0	0	0	0	Cellular Component: integral component of membrane (GO:0016021);;	--
rna-mrna.ZEAMMB73_Zm00001d048701_124	0	1	0	0	0	0	0	0	0	0	0	0	Cellular Component: integral component of membrane (GO:0016021);;	--
rna-mrna.ZEAMMB73_Zm00001d048701_125	0	0	0	0	0	0	0	0	0	0	0	0	Cellular Component: integral component of membrane (GO:0016021);;	--
rna-mrna.ZEAMMB73_Zm00001d048701_126	0	0	0	0	1	0	0	0	0	0	0	0	Cellular Component: integral component of membrane (GO:0016021);;	--
rna-mrna.ZEAMMB73_Zm00001d048701_127	0	0	0	0	0	0	0	0	0	0	0	0	Cellular Component: integral component of membrane (GO:0016021);;	--
rna-mrna.ZEAMMB73_Zm00001d048701_128	0	0	0	0	0	0	0	0	0	0	0	0	Molecular Function: motor activity (GO:0003774);; Molecular Function: ATP binding (GO:0005524);; Cellular Component: integral component of membrane (GO:0016021);; Cellular Component: myosin complex (GO:0016459);;	Pyrimidine metabolism (ko00240);; Nicotinate and nicotinamide metabolism (ko00760)
rna-mrna.ZEAMMB73_Zm00001d048701_129	0	0	0	0	0	0	0	0	0	0	0	0	--	--
rna-mrna.ZEAMMB73_Zm00001d048701_13	0	0	0	0	0	0	0	0	0	0	0	0	Molecular Function: motor activity (GO:0003774);; Molecular Function: ATP binding (GO:0005524);; Cellular Component: myosin complex (GO:0016459);;	Pyrimidine metabolism (ko00240);; Nicotinate and nicotinamide metabolism (ko00760)
rna-mrna.ZEAMMB73_Zm00001d048701_130	0	0	0	0	0	0	0	0	0	0	0	0	Cellular Component: integral component of membrane (GO:0016021);;	--
rna-mrna.ZEAMMB73_Zm00001d048701_131	0	0	0	0	0	0	0	0	0	0	0	0	Cellular Component: integral component of membrane (GO:0016021);;	--
rna-mrna.ZEAMMB73_Zm00001d048701_14	0	0	0	0	0	0	0	0	0	0	0	0	Cellular Component: integral component of membrane (GO:0016021);;	--
rna-mrna.ZEAMMB73_Zm00001d048701_15	0	0	0	0	0	0	0	0	0	0	0	0	Molecular Function: motor activity (GO:0003774);; Molecular Function: ATP binding (GO:0005524);; Cellular Component: integral component of membrane (GO:0016021);; Cellular Component: myosin complex (GO:0016459);;	--
rna-mrna.ZEAMMB73_Zm00001d048701_16	0	3	0	12	0	7	0	0	0	0	0	0	Cellular Component: integral component of membrane (GO:0016021);;	--
rna-mrna.ZEAMMB73_Zm00001d048701_17	0	0	0	0	0	0	0	0	0	0	0	0	Cellular Component: integral component of membrane (GO:0016021);;	--
rna-mrna.ZEAMMB73_Zm00001d048701_18	0	0	0	0	0	0	0	0	0	0	0	0	Cellular Component: integral component of membrane (GO:0016021);;	--
rna-mrna.ZEAMMB73_Zm00001d048701_19	11	9	0	0	33	0	0	0	0	0	0	0	Cellular Component: integral component of membrane (GO:0016021);;	--
rna-mrna.ZEAMMB73_Zm00001d048701_2	0	4	6	0	5	0	0	0	0	0	0	0	Cellular Component: integral component of membrane (GO:0016021);;	--
rna-mrna.ZEAMMB73_Zm00001d048701_20	0	0	0	0	0	0	0	0	0	0	0	0	Molecular Function: motor activity (GO:0003774);; Molecular Function: ATP binding (GO:0005524);; Cellular Component: integral component of membrane (GO:0016021);; Cellular Component: myosin complex (GO:0016459);;	Pyrimidine metabolism (ko00240);; Nicotinate and nicotinamide metabolism (ko00760)
rna-mrna.ZEAMMB73_Zm00001d048701_21	0	0	0	0	0	0	0	0	0	0	0	0	Molecular Function: motor activity (GO:0003774);; Molecular Function: ATP binding (GO:0005524);; Cellular Component: integral component of membrane (GO:0016021);; Cellular Component: myosin complex (GO:0016459);;	Pyrimidine metabolism (ko00240);; Nicotinate and nicotinamide metabolism (ko00760)
rna-mrna.ZEAMMB73_Zm00001d048701_22	0	0	0	0	0	0	0	0	0	0	0	0	Molecular Function: motor activity (GO:0003774);; Molecular Function: ATP binding (GO:0005524);; Cellular Component: integral component of membrane (GO:0016021);; Cellular Component: myosin complex (GO:0016459);;	--
rna-mrna.ZEAMMB73_Zm00001d048701_23	0	0	0	0	0	0	0	0	0	0	0	0	Molecular Function: motor activity (GO:0003774);; Molecular Function: ATP binding (GO:0005524);; Cellular Component: integral component of membrane (GO:0016021);; Cellular Component: myosin complex (GO:0016459);;	Pyrimidine metabolism (ko00240);; Nicotinate and nicotinamide metabolism (ko00760)
rna-mrna.ZEAMMB73_Zm00001d048701_24	0	0	0	0	0	2	0	0	0	0	0	0	Molecular Function: motor activity (GO:0003774);; Molecular Function: ATP binding (GO:0005524);; Cellular Component: integral component of membrane (GO:0016021);; Cellular Component: myosin complex (GO:0016459);;	Pyrimidine metabolism (ko00240);; Nicotinate and nicotinamide metabolism (ko00760)
rna-mrna.ZEAMMB73_Zm00001d048701_25	0	0	0	0	0	0	0	0	0	0	0	0	Molecular Function: motor activity (GO:0003774);; Molecular Function: ATP binding (GO:0005524);; Cellular Component: integral component of membrane (GO:0016021);; Cellular Component: myosin complex (GO:0016459);;	--
rna-mrna.ZEAMMB73_Zm00001d048701_26	0	0	0	0	0	0	0	0	0	0	0	0	--	--
rna-mrna.ZEAMMB73_Zm00001d048701_27	0	0	0	0	0	3	0	0	0	0	0	0	Cellular Component: integral component of membrane (GO:0016021);;	--
rna-mrna.ZEAMMB73_Zm00001d048701_28	0	0	0	0	1	0	0	0	0	0	0	0	Cellular Component: integral component of membrane (GO:0016021);;	--
rna-mrna.ZEAMMB73_Zm00001d048701_29	0	0	0	0	0	0	0	0	0	0	0	3	Cellular Component: integral component of membrane (GO:0016021);;	--
rna-mrna.ZEAMMB73_Zm00001d048701_3	0	0	0	0	0	0	0	0	0	0	0	0	Cellular Component: integral component of membrane (GO:0016021);;	--
rna-mrna.ZEAMMB73_Zm00001d048701_30	0	0	0	0	0	0	0	0	0	0	0	0	--	--
rna-mrna.ZEAMMB73_Zm00001d048701_31	0	0	1	0	0	0	0	0	0	0	0	0	Cellular Component: integral component of membrane (GO:0016021);;	--
rna-mrna.ZEAMMB73_Zm00001d048701_32	0	0	0	0	0	0	0	0	0	0	0	0	Cellular Component: integral component of membrane (GO:0016021);;	--
rna-mrna.ZEAMMB73_Zm00001d048701_33	0	0	0	0	0	0	0	0	0	0	0	0	--	--
rna-mrna.ZEAMMB73_Zm00001d048701_34	0	0	0	2	0	0	0	0	0	0	0	0	Cellular Component: integral component of membrane (GO:0016021);;	--
rna-mrna.ZEAMMB73_Zm00001d048701_35	0	0	0	0	1	0	0	0	0	0	0	0	Cellular Component: integral component of membrane (GO:0016021);;	--
rna-mrna.ZEAMMB73_Zm00001d048701_36	0	0	0	0	0	0	0	0	0	0	0	0	Cellular Component: integral component of membrane (GO:0016021);;	--
rna-mrna.ZEAMMB73_Zm00001d048701_37	0	0	0	0	0	0	0	0	4	0	0	0	Cellular Component: integral component of membrane (GO:0016021);;	--
rna-mrna.ZEAMMB73_Zm00001d048701_38	0	0	0	0	0	0	0	0	0	0	0	0	Cellular Component: integral component of membrane (GO:0016021);;	--
rna-mrna.ZEAMMB73_Zm00001d048701_39	0	0	0	0	0	0	0	0	0	0	0	0	Cellular Component: integral component of membrane (GO:0016021);;	--
rna-mrna.ZEAMMB73_Zm00001d048701_4	0	0	0	0	0	0	0	0	0	0	0	0	Cellular Component: integral component of membrane (GO:0016021);;	--
rna-mrna.ZEAMMB73_Zm00001d048701_40	0	0	0	0	0	0	0	0	0	0	0	0	Cellular Component: integral component of membrane (GO:0016021);;	--
rna-mrna.ZEAMMB73_Zm00001d048701_41	0	0	0	0	1	0	0	0	0	0	0	0	Cellular Component: integral component of membrane (GO:0016021);;	--
rna-mrna.ZEAMMB73_Zm00001d048701_42	0	0	0	0	2	0	0	0	0	0	0	0	Cellular Component: integral component of membrane (GO:0016021);;	--
rna-mrna.ZEAMMB73_Zm00001d048701_43	0	0	0	0	0	0	0	0	0	0	0	0	Cellular Component: integral component of membrane (GO:0016021);;	--
rna-mrna.ZEAMMB73_Zm00001d048701_44	0	0	0	2	0	0	0	0	0	0	0	0	Cellular Component: integral component of membrane (GO:0016021);;	--
rna-mrna.ZEAMMB73_Zm00001d048701_45	0	0	2	0	3	0	0	0	0	0	0	0	Cellular Component: integral component of membrane (GO:0016021);;	--
rna-mrna.ZEAMMB73_Zm00001d048701_46	0	0	0	0	0	0	0	0	0	0	0	0	Cellular Component: integral component of membrane (GO:0016021);;	--
rna-mrna.ZEAMMB73_Zm00001d048701_47	0	0	0	0	2	0	0	0	0	0	0	0	Cellular Component: integral component of membrane (GO:0016021);;	--
rna-mrna.ZEAMMB73_Zm00001d048701_48	0	0	0	0	0	0	0	0	0	0	0	0	Cellular Component: integral component of membrane (GO:0016021);;	--
rna-mrna.ZEAMMB73_Zm00001d048701_49	0	0	0	0	0	0	0	0	0	0	0	0	Cellular Component: integral component of membrane (GO:0016021);;	--
rna-mrna.ZEAMMB73_Zm00001d048701_5	0	0	0	0	0	0	0	0	0	4	0	0	Cellular Component: integral component of membrane (GO:0016021);;	--
rna-mrna.ZEAMMB73_Zm00001d048701_50	0	0	0	0	0	0	0	0	0	0	0	0	Cellular Component: integral component of membrane (GO:0016021);;	--
rna-mrna.ZEAMMB73_Zm00001d048701_51	0	0	0	0	0	0	0	0	0	0	0	0	Cellular Component: integral component of membrane (GO:0016021);;	--
rna-mrna.ZEAMMB73_Zm00001d048701_52	0	0	0	0	0	0	0	0	0	0	0	0	Cellular Component: integral component of membrane (GO:0016021);;	--
rna-mrna.ZEAMMB73_Zm00001d048701_53	0	0	0	0	0	0	0	0	0	0	0	0	Cellular Component: integral component of membrane (GO:0016021);;	--
rna-mrna.ZEAMMB73_Zm00001d048701_54	0	0	0	0	0	0	0	0	0	0	0	0	Cellular Component: integral component of membrane (GO:0016021);;	--
rna-mrna.ZEAMMB73_Zm00001d048701_55	0	0	0	0	0	0	0	0	0	0	0	0	Cellular Component: integral component of membrane (GO:0016021);;	--
rna-mrna.ZEAMMB73_Zm00001d048701_56	0	0	0	0	1	0	0	0	0	0	7	0	Cellular Component: integral component of membrane (GO:0016021);;	--
rna-mrna.ZEAMMB73_Zm00001d048701_57	0	0	0	0	0	0	0	0	0	0	0	0	Cellular Component: integral component of membrane (GO:0016021);;	--
rna-mrna.ZEAMMB73_Zm00001d048701_58	0	0	0	0	0	0	0	0	0	0	0	0	Cellular Component: integral component of membrane (GO:0016021);;	--
rna-mrna.ZEAMMB73_Zm00001d048701_59	0	0	0	0	0	0	0	0	0	0	0	0	Cellular Component: integral component of membrane (GO:0016021);;	--
rna-mrna.ZEAMMB73_Zm00001d048701_6	0	0	0	0	0	0	0	0	0	0	0	0	Cellular Component: integral component of membrane (GO:0016021);;	--
rna-mrna.ZEAMMB73_Zm00001d048701_60	0	0	0	0	0	0	0	0	0	0	0	0	Cellular Component: integral component of membrane (GO:0016021);;	--
rna-mrna.ZEAMMB73_Zm00001d048701_61	0	0	0	0	0	0	0	0	0	0	0	0	Cellular Component: integral component of membrane (GO:0016021);;	--
rna-mrna.ZEAMMB73_Zm00001d048701_62	0	0	0	0	0	0	0	0	0	0	0	0	Cellular Component: integral component of membrane (GO:0016021);;	--
rna-mrna.ZEAMMB73_Zm00001d048701_63	0	0	0	0	0	0	0	0	0	0	0	0	Cellular Component: integral component of membrane (GO:0016021);;	--
rna-mrna.ZEAMMB73_Zm00001d048701_64	0	0	0	0	0	1	0	0	0	0	0	0	Cellular Component: integral component of membrane (GO:0016021);;	--
rna-mrna.ZEAMMB73_Zm00001d048701_65	0	0	0	0	0	0	0	0	0	0	0	0	Cellular Component: integral component of membrane (GO:0016021);;	--
rna-mrna.ZEAMMB73_Zm00001d048701_66	0	0	0	0	0	0	0	0	0	0	0	0	Cellular Component: integral component of membrane (GO:0016021);;	--
rna-mrna.ZEAMMB73_Zm00001d048701_67	0	0	0	0	0	0	0	0	0	0	0	0	Cellular Component: integral component of membrane (GO:0016021);;	--
rna-mrna.ZEAMMB73_Zm00001d048701_68	0	0	0	0	0	0	0	0	0	0	0	0	Cellular Component: integral component of membrane (GO:0016021);;	--
rna-mrna.ZEAMMB73_Zm00001d048701_69	0	0	0	0	0	0	0	0	0	0	0	0	Cellular Component: integral component of membrane (GO:0016021);;	--
rna-mrna.ZEAMMB73_Zm00001d048701_7	0	0	1	0	0	1	0	0	0	0	0	0	Cellular Component: integral component of membrane (GO:0016021);;	--
rna-mrna.ZEAMMB73_Zm00001d048701_70	0	0	0	0	0	0	0	0	0	0	0	0	--	--
rna-mrna.ZEAMMB73_Zm00001d048701_71	0	0	0	1	0	0	0	0	0	0	0	0	--	--
rna-mrna.ZEAMMB73_Zm00001d048701_72	0	1	0	0	0	0	0	0	0	0	0	0	--	--
rna-mrna.ZEAMMB73_Zm00001d048701_73	0	0	0	0	0	0	0	0	0	0	0	0	--	--
rna-mrna.ZEAMMB73_Zm00001d048701_74	0	0	0	0	0	0	0	0	0	0	0	0	Cellular Component: integral component of membrane (GO:0016021);;	--
rna-mrna.ZEAMMB73_Zm00001d048701_75	0	0	0	0	0	0	0	0	0	0	0	0	Cellular Component: integral component of membrane (GO:0016021);;	--
rna-mrna.ZEAMMB73_Zm00001d048701_76	0	0	0	0	0	0	0	0	0	0	0	0	Cellular Component: integral component of membrane (GO:0016021);;	--
rna-mrna.ZEAMMB73_Zm00001d048701_77	0	0	0	0	0	0	0	0	0	0	0	0	Cellular Component: integral component of membrane (GO:0016021);;	--
rna-mrna.ZEAMMB73_Zm00001d048701_78	0	0	0	0	0	0	0	0	0	0	0	0	Cellular Component: integral component of membrane (GO:0016021);;	--
rna-mrna.ZEAMMB73_Zm00001d048701_79	0	0	0	0	0	0	0	0	0	0	0	0	Cellular Component: integral component of membrane (GO:0016021);;	--
rna-mrna.ZEAMMB73_Zm00001d048701_8	0	0	0	0	0	0	0	0	0	0	0	0	--	--
rna-mrna.ZEAMMB73_Zm00001d048701_80	0	0	0	0	0	0	0	0	0	0	0	0	Cellular Component: integral component of membrane (GO:0016021);;	--
rna-mrna.ZEAMMB73_Zm00001d048701_81	0	0	0	0	0	0	0	0	0	0	0	0	Cellular Component: integral component of membrane (GO:0016021);;	--
rna-mrna.ZEAMMB73_Zm00001d048701_82	0	0	0	0	0	0	0	0	0	0	0	0	Cellular Component: integral component of membrane (GO:0016021);;	--
rna-mrna.ZEAMMB73_Zm00001d048701_83	0	0	0	0	0	0	0	0	0	0	0	0	Cellular Component: integral component of membrane (GO:0016021);;	--
rna-mrna.ZEAMMB73_Zm00001d048701_84	0	0	0	0	0	10	0	0	0	0	0	0	Cellular Component: integral component of membrane (GO:0016021);;	--
rna-mrna.ZEAMMB73_Zm00001d048701_85	0	0	0	0	0	0	0	0	0	0	0	0	Cellular Component: integral component of membrane (GO:0016021);;	--
rna-mrna.ZEAMMB73_Zm00001d048701_86	0	0	0	0	0	1	0	0	0	0	0	0	Cellular Component: integral component of membrane (GO:0016021);;	--
rna-mrna.ZEAMMB73_Zm00001d048701_87	1	0	0	7	0	0	0	0	0	0	0	0	Cellular Component: integral component of membrane (GO:0016021);;	--
rna-mrna.ZEAMMB73_Zm00001d048701_88	0	0	0	0	0	0	0	0	0	0	0	0	Cellular Component: integral component of membrane (GO:0016021);;	--
rna-mrna.ZEAMMB73_Zm00001d048701_89	0	0	0	0	0	0	0	0	0	0	0	0	Cellular Component: integral component of membrane (GO:0016021);;	--
rna-mrna.ZEAMMB73_Zm00001d048701_9	0	0	0	0	18	0	0	0	0	0	0	0	Cellular Component: integral component of membrane (GO:0016021);;	--
rna-mrna.ZEAMMB73_Zm00001d048701_90	0	0	0	0	1	0	0	0	0	0	0	0	Cellular Component: integral component of membrane (GO:0016021);;	--
rna-mrna.ZEAMMB73_Zm00001d048701_91	0	0	0	0	0	0	0	0	0	0	0	0	Cellular Component: integral component of membrane (GO:0016021);;	--
rna-mrna.ZEAMMB73_Zm00001d048701_92	0	0	0	0	0	0	0	0	0	0	0	0	Cellular Component: integral component of membrane (GO:0016021);;	--
rna-mrna.ZEAMMB73_Zm00001d048701_93	0	0	0	0	0	0	0	0	0	0	0	0	Cellular Component: integral component of membrane (GO:0016021);;	--
rna-mrna.ZEAMMB73_Zm00001d048701_94	0	0	0	0	0	0	0	0	0	0	0	0	Cellular Component: integral component of membrane (GO:0016021);;	--
rna-mrna.ZEAMMB73_Zm00001d048701_95	0	0	0	0	0	0	0	0	0	0	0	0	Cellular Component: integral component of membrane (GO:0016021);;	--
rna-mrna.ZEAMMB73_Zm00001d048701_96	0	0	0	0	0	0	0	0	0	0	0	0	Cellular Component: integral component of membrane (GO:0016021);;	--
rna-mrna.ZEAMMB73_Zm00001d048701_97	0	0	0	0	0	0	0	0	0	0	0	0	Cellular Component: integral component of membrane (GO:0016021);;	--
rna-mrna.ZEAMMB73_Zm00001d048701_98	0	0	0	0	0	0	0	0	0	0	0	0	Cellular Component: integral component of membrane (GO:0016021);;	--
rna-mrna.ZEAMMB73_Zm00001d048701_99	0	0	0	0	0	0	0	0	0	0	0	0	Cellular Component: integral component of membrane (GO:0016021);;	--
ONT.1131.1	0	0	0	39	22	0	0	0	0	0	0	0	Molecular Function: iron ion binding (GO:0005506);; Cellular Component: membrane (GO:0016020);; Cellular Component: integral component of membrane (GO:0016021);; Molecular Function: oxidoreductase activity, acting on paired donors, with incorporation or reduction of molecular oxygen, NAD(P)H as one donor, and incorporation of one atom of oxygen (GO:0016709);; Molecular Function: heme binding (GO:…	Benzoxazinoid biosynthesis (ko00402)
ONT.1131.2	145	113	123	217	356	309	99	107	88	160	111	154	Molecular Function: monooxygenase activity (GO:0004497);; Molecular Function: iron ion binding (GO:0005506);; Cellular Component: integral component of membrane (GO:0016021);; Molecular Function: oxidoreductase activity, acting on paired donors, with incorporation or reduction of molecular oxygen (GO:0016705);; Molecular Function: heme binding (GO:0020037);;	Benzoxazinoid biosynthesis (ko00402)
ONT.1131.4	0	0	0	0	0	1	0	2	0	0	0	0	Molecular Function: monooxygenase activity (GO:0004497);; Molecular Function: iron ion binding (GO:0005506);; Cellular Component: integral component of membrane (GO:0016021);; Molecular Function: oxidoreductase activity, acting on paired donors, with incorporation or reduction of molecular oxygen (GO:0016705);; Molecular Function: heme binding (GO:0020037);;	Benzoxazinoid biosynthesis (ko00402)
rna-mrna.ZEAMMB73_Zm00001d048702	6	5	10	0	42	29	11	8	0	18	11	13	Molecular Function: iron ion binding (GO:0005506);; Cellular Component: membrane (GO:0016020);; Cellular Component: integral component of membrane (GO:0016021);; Molecular Function: oxidoreductase activity, acting on paired donors, with incorporation or reduction of molecular oxygen, NAD(P)H as one donor, and incorporation of one atom of oxygen (GO:0016709);; Molecular Function: heme binding (GO:…	Benzoxazinoid biosynthesis (ko00402)
rna-mrna.ZEAMMB73_Zm00001d048702_1	0	2	0	2	3	1	0	0	5	0	0	0	Molecular Function: monooxygenase activity (GO:0004497);; Molecular Function: iron ion binding (GO:0005506);; Cellular Component: integral component of membrane (GO:0016021);; Molecular Function: oxidoreductase activity, acting on paired donors, with incorporation or reduction of molecular oxygen (GO:0016705);; Molecular Function: heme binding (GO:0020037);;	Benzoxazinoid biosynthesis (ko00402)
rna-mrna.ZEAMMB73_Zm00001d048703	26	31	41	176	236	172	17	16	16	82	59	90	Molecular Function: iron ion binding (GO:0005506);; Cellular Component: membrane (GO:0016020);; Cellular Component: integral component of membrane (GO:0016021);; Molecular Function: oxidoreductase activity, acting on paired donors, with incorporation or reduction of molecular oxygen, NAD(P)H as one donor, and incorporation of one atom of oxygen (GO:0016709);; Molecular Function: heme binding (GO:…	Benzoxazinoid biosynthesis (ko00402)
rna-mrna.ZEAMMB73_Zm00001d048703_1	0	0	0	0	0	1	0	0	0	0	0	0	Molecular Function: iron ion binding (GO:0005506);; Cellular Component: integral component of membrane (GO:0016021);; Molecular Function: oxidoreductase activity, acting on paired donors, with incorporation or reduction of molecular oxygen (GO:0016705);; Molecular Function: heme binding (GO:0020037);;	Benzoxazinoid biosynthesis (ko00402)
rna-mrna.ZEAMMB73_Zm00001d048704	0	0	0	0	0	0	0	0	0	0	0	0	Molecular Function: protein dimerization activity (GO:0046983);;	Protein processing in endoplasmic reticulum (ko04141)
rna-mrna.ZEAMMB73_Zm00001d048705	60	92	75	268	220	227	47	40	32	122	115	122	Molecular Function: iron ion binding (GO:0005506);; Cellular Component: membrane (GO:0016020);; Molecular Function: oxidoreductase activity, acting on paired donors, with incorporation or reduction of molecular oxygen, NAD(P)H as one donor, and incorporation of one atom of oxygen (GO:0016709);; Molecular Function: heme binding (GO:0020037);;	Benzoxazinoid biosynthesis (ko00402)
rna-mrna.ZEAMMB73_Zm00001d048705_1	0	0	0	0	0	0	8	13	16	25	4	54	Molecular Function: monooxygenase activity (GO:0004497);; Molecular Function: iron ion binding (GO:0005506);; Molecular Function: oxidoreductase activity, acting on paired donors, with incorporation or reduction of molecular oxygen (GO:0016705);; Molecular Function: heme binding (GO:0020037);;	Benzoxazinoid biosynthesis (ko00402)
rna-mrna.ZEAMMB73_Zm00001d048705_2	0	0	0	1	0	0	7	0	0	12	24	12	Molecular Function: monooxygenase activity (GO:0004497);; Molecular Function: iron ion binding (GO:0005506);; Molecular Function: oxidoreductase activity, acting on paired donors, with incorporation or reduction of molecular oxygen (GO:0016705);; Molecular Function: heme binding (GO:0020037);;	Benzoxazinoid biosynthesis (ko00402)
rna-mrna.ZEAMMB73_Zm00001d048705_3	0	0	0	0	0	0	2	2	0	0	0	0	Molecular Function: monooxygenase activity (GO:0004497);; Molecular Function: iron ion binding (GO:0005506);; Cellular Component: integral component of membrane (GO:0016021);; Molecular Function: oxidoreductase activity, acting on paired donors, with incorporation or reduction of molecular oxygen (GO:0016705);; Molecular Function: heme binding (GO:0020037);;	Benzoxazinoid biosynthesis (ko00402)
rna-mrna.ZEAMMB73_Zm00001d048707	112	155	184	726	809	720	223	80	168	589	466	426	Molecular Function: UDP-glycosyltransferase activity (GO:0008194);; Cellular Component: intracellular membrane-bounded organelle (GO:0043231);; Molecular Function: quercetin 3-O-glucosyltransferase activity (GO:0080043);; Molecular Function: quercetin 7-O-glucosyltransferase activity (GO:0080044);;	Benzoxazinoid biosynthesis (ko00402)
rna-mrna.ZEAMMB73_Zm00001d048707_1	0	0	0	0	0	0	0	0	0	0	0	0	Molecular Function: UDP-glycosyltransferase activity (GO:0008194);;	Benzoxazinoid biosynthesis (ko00402)
rna-mrna.ZEAMMB73_Zm00001d048707_2	0	0	0	0	0	0	0	4	0	2	2	2	Molecular Function: UDP-glycosyltransferase activity (GO:0008194);; Cellular Component: intracellular membrane-bounded organelle (GO:0043231);; Molecular Function: quercetin 3-O-glucosyltransferase activity (GO:0080043);; Molecular Function: quercetin 7-O-glucosyltransferase activity (GO:0080044);;	Benzoxazinoid biosynthesis (ko00402)
rna-mrna.ZEAMMB73_Zm00001d048709	4	1	2	3	17	11	0	2	0	0	0	2	Molecular Function: tryptophan synthase activity (GO:0004834);;	Benzoxazinoid biosynthesis (ko00402)
rna-mrna.ZEAMMB73_Zm00001d048709_1	0	0	0	0	0	0	0	0	0	0	0	0	Molecular Function: tryptophan synthase activity (GO:0004834);;	Benzoxazinoid biosynthesis (ko00402)
rna-mrna.ZEAMMB73_Zm00001d048710	0	1	0	0	0	1	0	0	0	0	0	0	Molecular Function: iron ion binding (GO:0005506);; Cellular Component: membrane (GO:0016020);; Cellular Component: integral component of membrane (GO:0016021);; Molecular Function: oxidoreductase activity, acting on paired donors, with incorporation or reduction of molecular oxygen, NAD(P)H as one donor, and incorporation of one atom of oxygen (GO:0016709);; Molecular Function: heme binding (GO:…	Benzoxazinoid biosynthesis (ko00402)
rna-mrna.ZEAMMB73_Zm00001d048711	0	0	0	1	0	0	0	0	0	0	0	0	Molecular Function: UDP-glycosyltransferase activity (GO:0008194);; Cellular Component: intracellular membrane-bounded organelle (GO:0043231);;	--
rna-mrna.ZEAMMB73_Zm00001d048712	0	0	0	0	0	0	0	0	0	0	0	0	Molecular Function: structural molecule activity (GO:0005198);; Biological Process: intracellular protein transport (GO:0006886);; Biological Process: ER to Golgi vesicle-mediated transport (GO:0006888);; Biological Process: retrograde vesicle-mediated transport, Golgi to ER (GO:0006890);; Biological Process: intra-Golgi vesicle-mediated transport (GO:0006891);; Cellular Component: COPI vesicle c…	--
rna-mrna.ZEAMMB73_Zm00001d048715	0	0	0	0	0	0	0	0	0	0	0	0	Biological Process: reproduction (GO:0000003);; Biological Process: cell morphogenesis (GO:0000902);; Biological Process: cell morphogenesis involved in differentiation (GO:0000904);; Biological Process: developmental process involved in reproduction (GO:0003006);; Molecular Function: molecular_function (GO:0003674);; Molecular Function: structural molecule activity (GO:0005198);; Molecular Funct…	--
rna-mrna.ZEAMMB73_Zm00001d048715_1	0	0	0	0	0	0	0	0	0	0	0	0	Biological Process: reproduction (GO:0000003);; Biological Process: cell morphogenesis (GO:0000902);; Biological Process: cell morphogenesis involved in differentiation (GO:0000904);; Biological Process: developmental process involved in reproduction (GO:0003006);; Molecular Function: molecular_function (GO:0003674);; Molecular Function: structural molecule activity (GO:0005198);; Molecular Funct…	--
rna-mrna.ZEAMMB73_Zm00001d048715_10	0	0	0	0	0	0	0	0	0	0	0	0	Biological Process: reproduction (GO:0000003);; Biological Process: cell morphogenesis (GO:0000902);; Biological Process: cell morphogenesis involved in differentiation (GO:0000904);; Biological Process: developmental process involved in reproduction (GO:0003006);; Molecular Function: molecular_function (GO:0003674);; Molecular Function: structural molecule activity (GO:0005198);; Molecular Funct…	--
rna-mrna.ZEAMMB73_Zm00001d048715_11	0	0	0	0	0	0	0	0	0	0	0	0	--	--
rna-mrna.ZEAMMB73_Zm00001d048715_12	0	0	0	0	0	0	0	0	0	0	0	0	Biological Process: reproduction (GO:0000003);; Biological Process: cell morphogenesis (GO:0000902);; Biological Process: cell morphogenesis involved in differentiation (GO:0000904);; Biological Process: developmental process involved in reproduction (GO:0003006);; Molecular Function: molecular_function (GO:0003674);; Molecular Function: structural molecule activity (GO:0005198);; Molecular Funct…	--
rna-mrna.ZEAMMB73_Zm00001d048715_13	0	0	0	0	0	0	0	0	0	0	0	0	Biological Process: reproduction (GO:0000003);; Biological Process: cell morphogenesis (GO:0000902);; Biological Process: cell morphogenesis involved in differentiation (GO:0000904);; Biological Process: developmental process involved in reproduction (GO:0003006);; Molecular Function: molecular_function (GO:0003674);; Molecular Function: structural molecule activity (GO:0005198);; Molecular Funct…	--
rna-mrna.ZEAMMB73_Zm00001d048715_14	0	0	0	0	0	0	0	0	0	0	0	0	--	--
rna-mrna.ZEAMMB73_Zm00001d048715_2	0	0	0	0	0	0	0	0	0	0	0	0	Biological Process: reproduction (GO:0000003);; Biological Process: cell morphogenesis (GO:0000902);; Biological Process: cell morphogenesis involved in differentiation (GO:0000904);; Biological Process: developmental process involved in reproduction (GO:0003006);; Molecular Function: molecular_function (GO:0003674);; Molecular Function: structural molecule activity (GO:0005198);; Molecular Funct…	--
rna-mrna.ZEAMMB73_Zm00001d048715_3	0	0	0	0	0	0	0	0	0	0	0	0	Biological Process: reproduction (GO:0000003);; Biological Process: cell morphogenesis (GO:0000902);; Biological Process: cell morphogenesis involved in differentiation (GO:0000904);; Biological Process: developmental process involved in reproduction (GO:0003006);; Molecular Function: molecular_function (GO:0003674);; Molecular Function: structural molecule activity (GO:0005198);; Molecular Funct…	--
rna-mrna.ZEAMMB73_Zm00001d048715_4	0	0	0	0	0	0	0	0	0	0	0	0	Biological Process: reproduction (GO:0000003);; Biological Process: cell morphogenesis (GO:0000902);; Biological Process: cell morphogenesis involved in differentiation (GO:0000904);; Biological Process: developmental process involved in reproduction (GO:0003006);; Molecular Function: molecular_function (GO:0003674);; Molecular Function: structural molecule activity (GO:0005198);; Molecular Funct…	--
rna-mrna.ZEAMMB73_Zm00001d048715_5	0	0	0	0	0	0	0	0	0	0	0	0	Biological Process: reproduction (GO:0000003);; Biological Process: cell morphogenesis (GO:0000902);; Biological Process: cell morphogenesis involved in differentiation (GO:0000904);; Biological Process: developmental process involved in reproduction (GO:0003006);; Molecular Function: molecular_function (GO:0003674);; Molecular Function: structural molecule activity (GO:0005198);; Molecular Funct…	--
rna-mrna.ZEAMMB73_Zm00001d048715_6	0	0	0	0	0	0	0	0	0	0	0	0	Biological Process: reproduction (GO:0000003);; Biological Process: cell morphogenesis (GO:0000902);; Biological Process: cell morphogenesis involved in differentiation (GO:0000904);; Biological Process: developmental process involved in reproduction (GO:0003006);; Molecular Function: molecular_function (GO:0003674);; Molecular Function: structural molecule activity (GO:0005198);; Molecular Funct…	--
rna-mrna.ZEAMMB73_Zm00001d048715_7	0	0	0	0	0	0	0	0	0	0	0	0	Biological Process: reproduction (GO:0000003);; Biological Process: cell morphogenesis (GO:0000902);; Biological Process: cell morphogenesis involved in differentiation (GO:0000904);; Biological Process: developmental process involved in reproduction (GO:0003006);; Molecular Function: molecular_function (GO:0003674);; Molecular Function: structural molecule activity (GO:0005198);; Molecular Funct…	--
rna-mrna.ZEAMMB73_Zm00001d048715_8	0	0	0	0	0	0	0	0	0	0	0	0	Biological Process: reproduction (GO:0000003);; Biological Process: cell morphogenesis (GO:0000902);; Biological Process: cell morphogenesis involved in differentiation (GO:0000904);; Biological Process: developmental process involved in reproduction (GO:0003006);; Molecular Function: molecular_function (GO:0003674);; Molecular Function: structural molecule activity (GO:0005198);; Molecular Funct…	--
rna-mrna.ZEAMMB73_Zm00001d048715_9	0	0	0	0	0	0	0	0	0	0	0	0	Biological Process: reproduction (GO:0000003);; Biological Process: cell morphogenesis (GO:0000902);; Biological Process: cell morphogenesis involved in differentiation (GO:0000904);; Biological Process: developmental process involved in reproduction (GO:0003006);; Molecular Function: molecular_function (GO:0003674);; Molecular Function: structural molecule activity (GO:0005198);; Molecular Funct…	--
rna-mrna.ZEAMMB73_Zm00001d048716	0	0	0	0	0	0	0	0	0	0	0	0	Cellular Component: plasmodesma (GO:0009506);; Biological Process: calcium-mediated signaling (GO:0019722);;	--
ONT.1134.1	15	11	5	15	17	11	13	10	21	17	12	17	Molecular Function: translation release factor activity, codon specific (GO:0016149);;	--
rna-mrna.ZEAMMB73_Zm00001d048717	10	17	7	8	3	10	6	5	9	5	3	8	Molecular Function: translation release factor activity (GO:0003747);;	--
rna-mrna.ZEAMMB73_Zm00001d048717_1	0	0	0	0	0	0	0	0	0	0	0	0	Biological Process: translational termination (GO:0006415);; Cellular Component: chloroplast (GO:0009507);; Biological Process: chloroplast organization (GO:0009658);; Biological Process: thylakoid membrane organization (GO:0010027);; Molecular Function: translation release factor activity, codon specific (GO:0016149);; Biological Process: plastid translation (GO:0032544);; Molecular Function: ri…	--
rna-mrna.ZEAMMB73_Zm00001d048717_2	0	0	0	0	0	0	0	0	0	0	0	0	Molecular Function: translation release factor activity (GO:0003747);;	--
rna-mrna.ZEAMMB73_Zm00001d048717_3	0	0	0	0	0	0	0	0	0	0	0	0	Molecular Function: translation release factor activity (GO:0003747);;	--
rna-mrna.ZEAMMB73_Zm00001d048717_4	0	0	0	0	0	0	0	0	0	0	0	0	Biological Process: translational termination (GO:0006415);;	--
rna-mrna.ZEAMMB73_Zm00001d048718	0	0	0	0	0	2	0	0	0	0	0	0	--	--
rna-mrna.ZEAMMB73_Zm00001d048718_1	0	0	0	0	0	0	0	0	2	7	0	0	--	--
rna-mrna.ZEAMMB73_Zm00001d048718_10	0	0	0	2	0	1	0	1	0	0	0	2	--	--
rna-mrna.ZEAMMB73_Zm00001d048718_11	0	0	0	0	0	0	0	0	0	0	0	0	--	--
rna-mrna.ZEAMMB73_Zm00001d048718_12	0	0	0	0	0	0	0	0	0	0	0	0	--	--
rna-mrna.ZEAMMB73_Zm00001d048718_13	0	0	0	0	0	0	0	0	0	0	0	0	--	--
rna-mrna.ZEAMMB73_Zm00001d048718_14	0	0	0	0	0	0	0	0	0	0	0	0	--	--
rna-mrna.ZEAMMB73_Zm00001d048718_2	0	0	0	1	0	0	0	0	0	0	0	0	--	--
rna-mrna.ZEAMMB73_Zm00001d048718_3	0	0	0	0	0	0	0	0	0	0	0	0	--	--
rna-mrna.ZEAMMB73_Zm00001d048718_4	0	0	0	12	5	4	0	1	0	0	12	0	--	--
rna-mrna.ZEAMMB73_Zm00001d048718_5	0	0	0	0	0	0	0	0	0	0	0	0	--	--
rna-mrna.ZEAMMB73_Zm00001d048718_6	0	0	0	0	0	0	0	0	0	0	0	0	--	--
rna-mrna.ZEAMMB73_Zm00001d048718_7	3	0	1	0	2	0	2	0	0	7	0	15	--	--
rna-mrna.ZEAMMB73_Zm00001d048718_8	0	0	0	0	1	0	0	0	0	0	0	0	--	--
rna-mrna.ZEAMMB73_Zm00001d048718_9	0	0	0	0	0	0	0	0	0	0	0	0	--	--
rna-mrna.ZEAMMB73_Zm00001d048719	0	0	0	0	0	0	0	0	0	0	0	0	Molecular Function: electron carrier activity (GO:0009055);; Molecular Function: protein disulfide oxidoreductase activity (GO:0015035);;	--
rna-mrna.ZEAMMB73_Zm00001d048720	0	0	0	0	0	0	0	0	0	0	0	0	Molecular Function: electron carrier activity (GO:0009055);; Molecular Function: protein disulfide oxidoreductase activity (GO:0015035);;	--
ONT.1135.4	0	0	0	0	0	0	0	0	0	0	0	0	Molecular Function: phospholipase activity (GO:0004620);; Biological Process: lipid metabolic process (GO:0006629);;	Glycerophospholipid metabolism (ko00564);; alpha-Linolenic acid metabolism (ko00592)
rna-mrna.ZEAMMB73_Zm00001d048721	27	45	46	50	78	66	49	52	55	97	55	47	Molecular Function: phospholipase activity (GO:0004620);; Biological Process: lipid metabolic process (GO:0006629);;	Glycerophospholipid metabolism (ko00564);; alpha-Linolenic acid metabolism (ko00592)
rna-mrna.ZEAMMB73_Zm00001d048721_1	2	2	1	2	1	0	0	4	0	4	1	0	Biological Process: lipid metabolic process (GO:0006629);;	Glycerophospholipid metabolism (ko00564);; alpha-Linolenic acid metabolism (ko00592)
rna-mrna.ZEAMMB73_Zm00001d048722	4	13	6	18	26	33	10	11	9	17	11	5	Molecular Function: transcription factor activity, sequence-specific DNA binding (GO:0003700);; Cellular Component: nucleus (GO:0005634);;	Galactose metabolism (ko00052);; Other glycan degradation (ko00511);; Glycosaminoglycan degradation (ko00531);; Sphingolipid metabolism (ko00600);; Glycosphingolipid biosynthesis - ganglio series (ko00604)
ONT.40.3	10	6	1	10	17	25	22	16	27	37	16	21	Molecular Function: oxidoreductase activity (GO:0016491);;	Tropane, piperidine and pyridine alkaloid biosynthesis (ko00960)
rna-mrna.ZEAMMB73_Zm00001d048723	3	1	5	0	1	0	3	1	1	0	0	0	Molecular Function: oxidoreductase activity (GO:0016491);;	Tropane, piperidine and pyridine alkaloid biosynthesis (ko00960)
rna-mrna.ZEAMMB73_Zm00001d048724	0	0	0	0	0	0	0	0	0	0	4	0	--	--
rna-mrna.ZEAMMB73_Zm00001d048725	0	0	0	0	0	0	0	0	0	0	0	0	--	--
rna-mrna.ZEAMMB73_Zm00001d048726	0	0	0	0	0	0	0	0	1	1	0	0	Cellular Component: cellular_component (GO:0005575);; Cellular Component: intracellular (GO:0005622);; Cellular Component: cell (GO:0005623);; Cellular Component: nucleus (GO:0005634);; Cellular Component: chromosome (GO:0005694);; Cellular Component: organelle (GO:0043226);; Cellular Component: membrane-bounded organelle (GO:0043227);; Cellular Component: non-membrane-bounded organelle (GO:00432…	Tropane, piperidine and pyridine alkaloid biosynthesis (ko00960)
rna-mrna.ZEAMMB73_Zm00001d048727	1	3	3	0	0	0	8	3	4	2	2	2	Cellular Component: plasma membrane (GO:0005886);; Cellular Component: integral component of membrane (GO:0016021);;	--
rna-mrna.ZEAMMB73_Zm00001d048728	52	58	35	8	21	32	37	37	26	45	26	27	Cellular Component: plasma membrane (GO:0005886);; Cellular Component: integral component of membrane (GO:0016021);;	--
rna-mrna.ZEAMMB73_Zm00001d048729	1	1	4	0	2	2	0	1	0	1	3	1	Cellular Component: plasma membrane (GO:0005886);; Cellular Component: integral component of membrane (GO:0016021);;	--
rna-mrna.ZEAMMB73_Zm00001d048730	6	3	2	2	8	4	3	0	0	2	4	8	Molecular Function: hydrolase activity (GO:0016787);;	Starch and sucrose metabolism (ko00500)
rna-mrna.ZEAMMB73_Zm00001d048731	5	4	2	3	5	8	20	0	0	11	4	0	Molecular Function: microtubule motor activity (GO:0003777);; Molecular Function: ATP binding (GO:0005524);; Biological Process: microtubule-based movement (GO:0007018);; Molecular Function: microtubule binding (GO:0008017);;	--
rna-mrna.ZEAMMB73_Zm00001d048731_1	0	0	0	0	5	5	17	19	17	60	26	58	Molecular Function: microtubule motor activity (GO:0003777);; Molecular Function: ATP binding (GO:0005524);; Biological Process: microtubule-based movement (GO:0007018);; Molecular Function: microtubule binding (GO:0008017);;	--
rna-mrna.ZEAMMB73_Zm00001d048731_10	0	0	0	8	0	4	0	0	0	0	0	0	Molecular Function: microtubule motor activity (GO:0003777);; Molecular Function: ATP binding (GO:0005524);; Cellular Component: kinesin complex (GO:0005871);; Cellular Component: microtubule (GO:0005874);; Biological Process: microtubule-based movement (GO:0007018);; Molecular Function: microtubule binding (GO:0008017);; Molecular Function: ATPase activity (GO:0016887);;	--
rna-mrna.ZEAMMB73_Zm00001d048731_11	0	0	0	0	0	0	0	0	0	0	0	0	Molecular Function: microtubule motor activity (GO:0003777);; Molecular Function: ATP binding (GO:0005524);; Biological Process: microtubule-based movement (GO:0007018);; Molecular Function: microtubule binding (GO:0008017);;	--
rna-mrna.ZEAMMB73_Zm00001d048731_2	0	0	0	0	0	0	6	25	25	18	14	3	Molecular Function: microtubule motor activity (GO:0003777);; Molecular Function: ATP binding (GO:0005524);; Biological Process: microtubule-based movement (GO:0007018);; Molecular Function: microtubule binding (GO:0008017);;	--
rna-mrna.ZEAMMB73_Zm00001d048731_3	0	0	0	0	0	0	0	0	0	3	0	0	Molecular Function: microtubule motor activity (GO:0003777);; Molecular Function: ATP binding (GO:0005524);; Biological Process: microtubule-based movement (GO:0007018);; Molecular Function: microtubule binding (GO:0008017);;	--
rna-mrna.ZEAMMB73_Zm00001d048731_4	0	0	0	0	0	0	0	0	0	0	0	0	Molecular Function: microtubule motor activity (GO:0003777);; Molecular Function: ATP binding (GO:0005524);; Biological Process: microtubule-based movement (GO:0007018);; Molecular Function: microtubule binding (GO:0008017);;	--
rna-mrna.ZEAMMB73_Zm00001d048731_5	0	0	0	0	0	0	0	0	0	0	0	0	Molecular Function: microtubule motor activity (GO:0003777);; Molecular Function: ATP binding (GO:0005524);; Biological Process: microtubule-based movement (GO:0007018);; Molecular Function: microtubule binding (GO:0008017);;	--
rna-mrna.ZEAMMB73_Zm00001d048731_6	0	0	0	0	0	0	0	0	0	0	0	0	Molecular Function: microtubule motor activity (GO:0003777);; Molecular Function: ATP binding (GO:0005524);; Biological Process: microtubule-based movement (GO:0007018);; Molecular Function: microtubule binding (GO:0008017);;	--
rna-mrna.ZEAMMB73_Zm00001d048731_7	0	0	0	0	0	0	0	0	0	0	0	0	Molecular Function: microtubule motor activity (GO:0003777);; Molecular Function: ATP binding (GO:0005524);; Biological Process: microtubule-based movement (GO:0007018);; Molecular Function: microtubule binding (GO:0008017);;	--
rna-mrna.ZEAMMB73_Zm00001d048731_8	0	0	0	0	0	0	0	0	0	0	0	0	Molecular Function: microtubule motor activity (GO:0003777);; Molecular Function: ATP binding (GO:0005524);; Biological Process: microtubule-based movement (GO:0007018);; Molecular Function: microtubule binding (GO:0008017);;	--
rna-mrna.ZEAMMB73_Zm00001d048731_9	0	0	0	0	0	0	0	0	0	0	0	0	Molecular Function: microtubule motor activity (GO:0003777);; Molecular Function: ATP binding (GO:0005524);; Biological Process: microtubule-based movement (GO:0007018);; Molecular Function: microtubule binding (GO:0008017);;	--
rna-mrna.ZEAMMB73_Zm00001d048732	2	3	0	0	0	0	0	5	1	0	0	0	Biological Process: regulation of pH (GO:0006885);; Molecular Function: sodium:proton antiporter activity (GO:0015385);; Cellular Component: integral component of membrane (GO:0016021);;	--
rna-mrna.ZEAMMB73_Zm00001d048732_1	0	0	0	3	2	0	0	0	0	1	1	2	Biological Process: regulation of pH (GO:0006885);; Molecular Function: sodium:proton antiporter activity (GO:0015385);; Cellular Component: integral component of membrane (GO:0016021);;	--
rna-mrna.ZEAMMB73_Zm00001d048732_2	28	22	25	0	8	23	11	65	59	37	38	73	Cellular Component: plasma membrane (GO:0005886);; Molecular Function: sodium:proton antiporter activity (GO:0015385);; Molecular Function: potassium:proton antiporter activity (GO:0015386);; Cellular Component: integral component of membrane (GO:0016021);; Biological Process: regulation of intracellular pH (GO:0051453);; Biological Process: potassium ion transmembrane transport (GO:0071805);; Bi…	--
rna-mrna.ZEAMMB73_Zm00001d048732_3	0	0	0	0	0	0	0	0	0	0	0	0	Cellular Component: plasma membrane (GO:0005886);; Molecular Function: sodium:proton antiporter activity (GO:0015385);; Molecular Function: potassium:proton antiporter activity (GO:0015386);; Cellular Component: integral component of membrane (GO:0016021);; Biological Process: regulation of intracellular pH (GO:0051453);; Biological Process: potassium ion transmembrane transport (GO:0071805);; Bi…	--
rna-mrna.ZEAMMB73_Zm00001d048732_4	4	17	0	54	52	33	37	0	0	31	11	0	Cellular Component: plasma membrane (GO:0005886);; Molecular Function: sodium:proton antiporter activity (GO:0015385);; Molecular Function: potassium:proton antiporter activity (GO:0015386);; Cellular Component: integral component of membrane (GO:0016021);; Biological Process: regulation of intracellular pH (GO:0051453);; Biological Process: potassium ion transmembrane transport (GO:0071805);; Bi…	--
rna-mrna.ZEAMMB73_Zm00001d048734	15	33	30	42	34	37	24	28	14	24	25	15	Molecular Function: single-stranded DNA binding (GO:0003697);; Cellular Component: nucleus (GO:0005634);; Biological Process: flower development (GO:0009908);;	--
rna-mrna.ZEAMMB73_Zm00001d048734_1	0	0	0	212	0	0	0	0	0	0	0	0	Molecular Function: single-stranded DNA binding (GO:0003697);; Biological Process: flower development (GO:0009908);;	--
rna-mrna.ZEAMMB73_Zm00001d048734_10	0	0	0	0	0	0	0	0	0	0	0	0	Molecular Function: single-stranded DNA binding (GO:0003697);; Cellular Component: nucleus (GO:0005634);; Biological Process: flower development (GO:0009908);;	--
rna-mrna.ZEAMMB73_Zm00001d048734_11	0	0	0	0	0	0	0	0	0	0	0	0	Molecular Function: single-stranded DNA binding (GO:0003697);; Cellular Component: nucleus (GO:0005634);; Biological Process: flower development (GO:0009908);;	--
rna-mrna.ZEAMMB73_Zm00001d048734_12	0	0	0	0	0	0	0	0	0	0	0	0	Molecular Function: single-stranded DNA binding (GO:0003697);; Cellular Component: nucleus (GO:0005634);; Biological Process: flower development (GO:0009908);;	--
rna-mrna.ZEAMMB73_Zm00001d048734_13	0	0	0	0	0	0	1	0	0	0	3	1	Molecular Function: single-stranded DNA binding (GO:0003697);; Biological Process: flower development (GO:0009908);;	--
rna-mrna.ZEAMMB73_Zm00001d048734_14	0	0	0	4	0	0	0	0	1	0	0	0	Molecular Function: single-stranded DNA binding (GO:0003697);; Biological Process: flower development (GO:0009908);;	--
rna-mrna.ZEAMMB73_Zm00001d048734_15	0	0	0	0	0	0	0	0	0	0	0	0	Molecular Function: single-stranded DNA binding (GO:0003697);; Cellular Component: nucleus (GO:0005634);; Biological Process: flower development (GO:0009908);;	--
rna-mrna.ZEAMMB73_Zm00001d048734_2	24	0	56	0	0	0	0	23	0	133	0	49	Molecular Function: single-stranded DNA binding (GO:0003697);; Cellular Component: nucleus (GO:0005634);; Biological Process: flower development (GO:0009908);;	--
rna-mrna.ZEAMMB73_Zm00001d048734_3	0	0	0	29	7	0	33	5	47	74	5	8	Molecular Function: single-stranded DNA binding (GO:0003697);; Cellular Component: nucleus (GO:0005634);; Biological Process: flower development (GO:0009908);;	--
rna-mrna.ZEAMMB73_Zm00001d048734_4	29	62	26	0	171	164	0	0	0	0	173	127	Molecular Function: single-stranded DNA binding (GO:0003697);; Cellular Component: nucleus (GO:0005634);; Biological Process: flower development (GO:0009908);;	--
rna-mrna.ZEAMMB73_Zm00001d048734_5	0	0	0	0	0	0	0	0	4	0	0	0	Molecular Function: single-stranded DNA binding (GO:0003697);; Cellular Component: nucleus (GO:0005634);; Biological Process: flower development (GO:0009908);;	--
rna-mrna.ZEAMMB73_Zm00001d048734_6	0	0	0	0	0	23	0	0	0	0	0	0	Molecular Function: single-stranded DNA binding (GO:0003697);; Cellular Component: nucleus (GO:0005634);; Biological Process: flower development (GO:0009908);;	--
rna-mrna.ZEAMMB73_Zm00001d048734_7	16	0	0	0	0	0	23	0	44	0	0	9	Molecular Function: single-stranded DNA binding (GO:0003697);; Cellular Component: nucleus (GO:0005634);; Biological Process: flower development (GO:0009908);;	--
rna-mrna.ZEAMMB73_Zm00001d048734_8	0	0	0	0	0	0	0	0	0	0	0	0	Molecular Function: single-stranded DNA binding (GO:0003697);; Cellular Component: nucleus (GO:0005634);; Biological Process: flower development (GO:0009908);;	--
rna-mrna.ZEAMMB73_Zm00001d048734_9	1	0	0	1	0	0	0	0	0	0	1	0	Molecular Function: single-stranded DNA binding (GO:0003697);; Cellular Component: nucleus (GO:0005634);; Biological Process: flower development (GO:0009908);;	--
rna-mrna.ZEAMMB73_Zm00001d048736	0	2	0	7	0	5	0	0	0	0	0	0	Biological Process: cellular amino acid metabolic process (GO:0006520);; Molecular Function: transaminase activity (GO:0008483);; Biological Process: biosynthetic process (GO:0009058);; Molecular Function: lyase activity (GO:0016829);; Molecular Function: pyridoxal phosphate binding (GO:0030170);;	Ubiquinone and other terpenoid-quinone biosynthesis (ko00130);; Cysteine and methionine metabolism (ko00270);; Tyrosine metabolism (ko00350);; Phenylalanine metabolism (ko00360);; Phenylalanine, tyrosine and tryptophan biosynthesis (ko00400);; Isoquinoline alkaloid biosynthesis (ko00950);; Tropane, piperidine and pyridine alkaloid biosynthesis (ko00960)
rna-mrna.ZEAMMB73_Zm00001d048737	35	55	99	93	47	53	39	20	40	39	52	51	Cellular Component: integral component of membrane (GO:0016021);;	--
rna-mrna.ZEAMMB73_Zm00001d048738	0	0	0	0	0	0	0	0	0	0	0	0	Molecular Function: O-methyltransferase activity (GO:0008171);; Molecular Function: RNA methyltransferase activity (GO:0008173);; Molecular Function: oxidoreductase activity (GO:0016491);; Molecular Function: snRNA binding (GO:0017069);; Biological Process: snRNA modification (GO:0040031);;	--
rna-mrna.ZEAMMB73_Zm00001d048739	0	0	0	1	1	1	0	0	0	0	0	0	Molecular Function: transmembrane receptor protein serine/threonine kinase activity (GO:0004675);; Molecular Function: ATP binding (GO:0005524);; Cellular Component: plasma membrane (GO:0005886);; Biological Process: protein phosphorylation (GO:0006468);;	--
rna-mrna.ZEAMMB73_Zm00001d048740	0	0	0	0	0	0	0	0	0	0	0	0	--	--
ONT.46.2	1	5	5	1	0	0	2	6	0	2	1	4	Cellular Component: nuclear pore (GO:0005643);; Molecular Function: structural constituent of nuclear pore (GO:0017056);;	RNA transport (ko03013)
rna-mrna.ZEAMMB73_Zm00001d048741	0	0	0	0	0	0	0	0	0	0	0	0	Biological Process: mRNA export from nucleus (GO:0006406);; Biological Process: protein import into nucleus (GO:0006606);; Molecular Function: structural constituent of nuclear pore (GO:0017056);; Cellular Component: nuclear pore outer ring (GO:0031080);; Cellular Component: nuclear membrane (GO:0031965);;	RNA transport (ko03013)
rna-mrna.ZEAMMB73_Zm00001d048741_1	71	93	72	214	132	117	53	0	39	121	145	90	Biological Process: mRNA export from nucleus (GO:0006406);; Biological Process: protein import into nucleus (GO:0006606);; Molecular Function: structural constituent of nuclear pore (GO:0017056);; Cellular Component: nuclear pore outer ring (GO:0031080);; Cellular Component: nuclear membrane (GO:0031965);;	RNA transport (ko03013)
rna-mrna.ZEAMMB73_Zm00001d048741_10	23	16	15	20	2	14	17	30	18	9	2	19	Biological Process: mRNA export from nucleus (GO:0006406);; Biological Process: protein import into nucleus (GO:0006606);; Molecular Function: structural constituent of nuclear pore (GO:0017056);; Cellular Component: nuclear pore outer ring (GO:0031080);; Cellular Component: nuclear membrane (GO:0031965);;	RNA transport (ko03013)
rna-mrna.ZEAMMB73_Zm00001d048741_11	0	0	0	0	0	0	0	0	0	0	0	0	Biological Process: mRNA export from nucleus (GO:0006406);; Biological Process: protein import into nucleus (GO:0006606);; Molecular Function: structural constituent of nuclear pore (GO:0017056);; Cellular Component: nuclear pore outer ring (GO:0031080);; Cellular Component: nuclear membrane (GO:0031965);;	RNA transport (ko03013)
rna-mrna.ZEAMMB73_Zm00001d048741_12	0	0	0	0	0	0	0	0	0	0	0	0	Biological Process: mRNA export from nucleus (GO:0006406);; Biological Process: protein import into nucleus (GO:0006606);; Molecular Function: structural constituent of nuclear pore (GO:0017056);; Cellular Component: nuclear pore outer ring (GO:0031080);; Cellular Component: nuclear membrane (GO:0031965);;	RNA transport (ko03013)
rna-mrna.ZEAMMB73_Zm00001d048741_13	0	1	0	0	0	0	0	0	0	1	0	0	Biological Process: mRNA export from nucleus (GO:0006406);; Biological Process: protein import into nucleus (GO:0006606);; Molecular Function: structural constituent of nuclear pore (GO:0017056);; Cellular Component: nuclear pore outer ring (GO:0031080);; Cellular Component: nuclear membrane (GO:0031965);;	RNA transport (ko03013)
rna-mrna.ZEAMMB73_Zm00001d048741_14	0	0	0	0	0	0	0	0	0	0	0	0	Biological Process: mRNA export from nucleus (GO:0006406);; Biological Process: protein import into nucleus (GO:0006606);; Molecular Function: structural constituent of nuclear pore (GO:0017056);; Cellular Component: nuclear pore outer ring (GO:0031080);; Cellular Component: nuclear membrane (GO:0031965);;	RNA transport (ko03013)
rna-mrna.ZEAMMB73_Zm00001d048741_15	5	2	0	0	0	0	0	1	0	1	0	0	Biological Process: mRNA export from nucleus (GO:0006406);; Biological Process: protein import into nucleus (GO:0006606);; Molecular Function: structural constituent of nuclear pore (GO:0017056);; Cellular Component: nuclear pore outer ring (GO:0031080);; Cellular Component: nuclear membrane (GO:0031965);;	RNA transport (ko03013)
rna-mrna.ZEAMMB73_Zm00001d048741_16	0	0	0	0	0	0	0	0	0	0	0	0	Biological Process: mRNA export from nucleus (GO:0006406);; Biological Process: protein import into nucleus (GO:0006606);; Molecular Function: structural constituent of nuclear pore (GO:0017056);; Cellular Component: nuclear pore outer ring (GO:0031080);; Cellular Component: nuclear membrane (GO:0031965);;	RNA transport (ko03013)
rna-mrna.ZEAMMB73_Zm00001d048741_17	0	0	0	0	0	0	0	0	0	0	0	0	Biological Process: mRNA export from nucleus (GO:0006406);; Biological Process: protein import into nucleus (GO:0006606);; Molecular Function: structural constituent of nuclear pore (GO:0017056);; Cellular Component: nuclear pore outer ring (GO:0031080);; Cellular Component: nuclear membrane (GO:0031965);;	RNA transport (ko03013)
rna-mrna.ZEAMMB73_Zm00001d048741_18	0	0	0	0	0	0	0	0	0	0	0	0	Biological Process: mRNA export from nucleus (GO:0006406);; Biological Process: protein import into nucleus (GO:0006606);; Molecular Function: structural constituent of nuclear pore (GO:0017056);; Cellular Component: nuclear pore outer ring (GO:0031080);; Cellular Component: nuclear membrane (GO:0031965);;	RNA transport (ko03013)
rna-mrna.ZEAMMB73_Zm00001d048741_19	0	0	0	0	0	0	0	0	0	0	0	0	Biological Process: mRNA export from nucleus (GO:0006406);; Biological Process: protein import into nucleus (GO:0006606);; Molecular Function: structural constituent of nuclear pore (GO:0017056);; Cellular Component: nuclear pore outer ring (GO:0031080);; Cellular Component: nuclear membrane (GO:0031965);;	RNA transport (ko03013)
rna-mrna.ZEAMMB73_Zm00001d048741_2	0	0	0	0	0	0	0	4	0	0	0	0	Biological Process: mRNA export from nucleus (GO:0006406);; Biological Process: protein import into nucleus (GO:0006606);; Molecular Function: structural constituent of nuclear pore (GO:0017056);; Cellular Component: nuclear pore outer ring (GO:0031080);; Cellular Component: nuclear membrane (GO:0031965);;	RNA transport (ko03013)
rna-mrna.ZEAMMB73_Zm00001d048741_20	0	0	0	0	0	0	0	0	0	0	0	0	Cellular Component: nuclear pore (GO:0005643);; Molecular Function: structural constituent of nuclear pore (GO:0017056);;	RNA transport (ko03013)
rna-mrna.ZEAMMB73_Zm00001d048741_21	0	0	0	0	0	0	0	0	0	0	0	0	Biological Process: mRNA export from nucleus (GO:0006406);; Biological Process: protein import into nucleus (GO:0006606);; Molecular Function: structural constituent of nuclear pore (GO:0017056);; Cellular Component: nuclear pore outer ring (GO:0031080);; Cellular Component: nuclear membrane (GO:0031965);;	RNA transport (ko03013)
rna-mrna.ZEAMMB73_Zm00001d048741_22	0	0	0	0	0	0	0	0	0	0	0	0	Biological Process: mRNA export from nucleus (GO:0006406);; Biological Process: protein import into nucleus (GO:0006606);; Molecular Function: structural constituent of nuclear pore (GO:0017056);; Cellular Component: nuclear pore outer ring (GO:0031080);; Cellular Component: nuclear membrane (GO:0031965);;	RNA transport (ko03013)
rna-mrna.ZEAMMB73_Zm00001d048741_23	1	1	1	3	1	0	0	1	1	3	1	2	Biological Process: mRNA export from nucleus (GO:0006406);; Biological Process: protein import into nucleus (GO:0006606);; Molecular Function: structural constituent of nuclear pore (GO:0017056);; Cellular Component: nuclear pore outer ring (GO:0031080);; Cellular Component: nuclear membrane (GO:0031965);;	RNA transport (ko03013)
rna-mrna.ZEAMMB73_Zm00001d048741_24	0	0	0	0	0	0	0	0	0	0	0	0	Biological Process: mRNA export from nucleus (GO:0006406);; Biological Process: protein import into nucleus (GO:0006606);; Molecular Function: structural constituent of nuclear pore (GO:0017056);; Cellular Component: nuclear pore outer ring (GO:0031080);; Cellular Component: nuclear membrane (GO:0031965);;	RNA transport (ko03013)
rna-mrna.ZEAMMB73_Zm00001d048741_25	0	0	0	0	0	0	0	0	0	0	0	0	Biological Process: mRNA export from nucleus (GO:0006406);; Biological Process: protein import into nucleus (GO:0006606);; Molecular Function: structural constituent of nuclear pore (GO:0017056);; Cellular Component: nuclear pore outer ring (GO:0031080);; Cellular Component: nuclear membrane (GO:0031965);;	RNA transport (ko03013)
rna-mrna.ZEAMMB73_Zm00001d048741_26	0	0	0	0	0	0	0	0	0	0	0	0	Biological Process: mRNA export from nucleus (GO:0006406);; Biological Process: protein import into nucleus (GO:0006606);; Molecular Function: structural constituent of nuclear pore (GO:0017056);; Cellular Component: nuclear pore outer ring (GO:0031080);; Cellular Component: nuclear membrane (GO:0031965);;	RNA transport (ko03013)
rna-mrna.ZEAMMB73_Zm00001d048741_27	0	0	0	0	0	0	0	0	0	0	0	0	Biological Process: mRNA export from nucleus (GO:0006406);; Biological Process: protein import into nucleus (GO:0006606);; Molecular Function: structural constituent of nuclear pore (GO:0017056);; Cellular Component: nuclear pore outer ring (GO:0031080);; Cellular Component: nuclear membrane (GO:0031965);;	RNA transport (ko03013)
rna-mrna.ZEAMMB73_Zm00001d048741_28	0	0	0	0	0	0	0	0	0	0	0	0	Biological Process: mRNA export from nucleus (GO:0006406);; Biological Process: protein import into nucleus (GO:0006606);; Molecular Function: structural constituent of nuclear pore (GO:0017056);; Cellular Component: nuclear pore outer ring (GO:0031080);; Cellular Component: nuclear membrane (GO:0031965);;	RNA transport (ko03013)
rna-mrna.ZEAMMB73_Zm00001d048741_29	0	0	0	0	0	0	0	0	0	0	0	0	Biological Process: mRNA export from nucleus (GO:0006406);; Biological Process: protein import into nucleus (GO:0006606);; Molecular Function: structural constituent of nuclear pore (GO:0017056);; Cellular Component: nuclear pore outer ring (GO:0031080);; Cellular Component: nuclear membrane (GO:0031965);;	RNA transport (ko03013)
rna-mrna.ZEAMMB73_Zm00001d048741_3	0	0	0	0	0	0	0	0	0	0	0	0	Cellular Component: nuclear pore (GO:0005643);; Molecular Function: structural constituent of nuclear pore (GO:0017056);;	RNA transport (ko03013)
rna-mrna.ZEAMMB73_Zm00001d048741_30	0	0	0	0	0	0	0	0	0	0	0	0	Biological Process: mRNA export from nucleus (GO:0006406);; Biological Process: protein import into nucleus (GO:0006606);; Molecular Function: structural constituent of nuclear pore (GO:0017056);; Cellular Component: nuclear pore outer ring (GO:0031080);; Cellular Component: nuclear membrane (GO:0031965);;	RNA transport (ko03013)
rna-mrna.ZEAMMB73_Zm00001d048741_31	0	0	0	0	0	0	0	0	0	0	0	0	Biological Process: mRNA export from nucleus (GO:0006406);; Biological Process: protein import into nucleus (GO:0006606);; Molecular Function: structural constituent of nuclear pore (GO:0017056);; Cellular Component: nuclear pore outer ring (GO:0031080);; Cellular Component: nuclear membrane (GO:0031965);;	RNA transport (ko03013)
rna-mrna.ZEAMMB73_Zm00001d048741_32	0	0	0	0	0	0	0	0	0	0	0	0	Biological Process: mRNA export from nucleus (GO:0006406);; Biological Process: protein import into nucleus (GO:0006606);; Molecular Function: structural constituent of nuclear pore (GO:0017056);; Cellular Component: nuclear pore outer ring (GO:0031080);; Cellular Component: nuclear membrane (GO:0031965);;	RNA transport (ko03013)
rna-mrna.ZEAMMB73_Zm00001d048741_33	0	0	0	0	0	0	0	0	0	0	0	0	Biological Process: mRNA export from nucleus (GO:0006406);; Biological Process: protein import into nucleus (GO:0006606);; Molecular Function: structural constituent of nuclear pore (GO:0017056);; Cellular Component: nuclear pore outer ring (GO:0031080);; Cellular Component: nuclear membrane (GO:0031965);;	RNA transport (ko03013)
rna-mrna.ZEAMMB73_Zm00001d048741_34	0	0	0	0	0	0	0	0	0	0	0	0	Biological Process: mRNA export from nucleus (GO:0006406);; Biological Process: protein import into nucleus (GO:0006606);; Molecular Function: structural constituent of nuclear pore (GO:0017056);; Cellular Component: nuclear pore outer ring (GO:0031080);; Cellular Component: nuclear membrane (GO:0031965);;	RNA transport (ko03013)
rna-mrna.ZEAMMB73_Zm00001d048741_35	0	0	0	0	0	0	0	0	0	0	0	0	Biological Process: mRNA export from nucleus (GO:0006406);; Biological Process: protein import into nucleus (GO:0006606);; Molecular Function: structural constituent of nuclear pore (GO:0017056);; Cellular Component: nuclear pore outer ring (GO:0031080);; Cellular Component: nuclear membrane (GO:0031965);;	RNA transport (ko03013)
rna-mrna.ZEAMMB73_Zm00001d048741_36	0	0	0	0	0	0	0	0	0	0	0	0	Biological Process: mRNA export from nucleus (GO:0006406);; Biological Process: protein import into nucleus (GO:0006606);; Molecular Function: structural constituent of nuclear pore (GO:0017056);; Cellular Component: nuclear pore outer ring (GO:0031080);; Cellular Component: nuclear membrane (GO:0031965);;	RNA transport (ko03013)
rna-mrna.ZEAMMB73_Zm00001d048741_37	0	0	0	0	0	0	0	0	0	0	0	0	Biological Process: mRNA export from nucleus (GO:0006406);; Biological Process: protein import into nucleus (GO:0006606);; Molecular Function: structural constituent of nuclear pore (GO:0017056);; Cellular Component: nuclear pore outer ring (GO:0031080);; Cellular Component: nuclear membrane (GO:0031965);;	RNA transport (ko03013)
rna-mrna.ZEAMMB73_Zm00001d048741_38	0	7	0	0	0	0	0	0	0	0	0	0	Biological Process: mRNA export from nucleus (GO:0006406);; Biological Process: protein import into nucleus (GO:0006606);; Molecular Function: structural constituent of nuclear pore (GO:0017056);; Cellular Component: nuclear pore outer ring (GO:0031080);; Cellular Component: nuclear membrane (GO:0031965);;	RNA transport (ko03013)
rna-mrna.ZEAMMB73_Zm00001d048741_39	0	0	0	0	0	0	0	0	0	0	0	0	Biological Process: mRNA export from nucleus (GO:0006406);; Biological Process: protein import into nucleus (GO:0006606);; Molecular Function: structural constituent of nuclear pore (GO:0017056);; Cellular Component: nuclear pore outer ring (GO:0031080);; Cellular Component: nuclear membrane (GO:0031965);;	RNA transport (ko03013)
rna-mrna.ZEAMMB73_Zm00001d048741_4	0	0	0	0	0	0	0	0	0	0	0	0	Biological Process: posttranscriptional tethering of RNA polymerase II gene DNA at nuclear periphery (GO:0000973);; Biological Process: regulation of transcription, DNA-templated (GO:0006355);; Biological Process: mRNA export from nucleus (GO:0006406);; Biological Process: protein import into nucleus (GO:0006606);; Molecular Function: structural constituent of nuclear pore (GO:0017056);; Cellular…	RNA transport (ko03013)
rna-mrna.ZEAMMB73_Zm00001d048741_40	0	0	0	0	0	0	0	0	0	0	0	0	Biological Process: mRNA export from nucleus (GO:0006406);; Biological Process: protein import into nucleus (GO:0006606);; Molecular Function: structural constituent of nuclear pore (GO:0017056);; Cellular Component: nuclear pore outer ring (GO:0031080);; Cellular Component: nuclear membrane (GO:0031965);;	RNA transport (ko03013)
rna-mrna.ZEAMMB73_Zm00001d048741_41	0	0	0	0	0	0	0	0	0	0	0	0	Biological Process: mRNA export from nucleus (GO:0006406);; Biological Process: protein import into nucleus (GO:0006606);; Molecular Function: structural constituent of nuclear pore (GO:0017056);; Cellular Component: nuclear pore outer ring (GO:0031080);; Cellular Component: nuclear membrane (GO:0031965);;	RNA transport (ko03013)
rna-mrna.ZEAMMB73_Zm00001d048741_42	1	1	1	7	1	0	0	2	0	0	0	0	Biological Process: mRNA export from nucleus (GO:0006406);; Biological Process: protein import into nucleus (GO:0006606);; Molecular Function: structural constituent of nuclear pore (GO:0017056);; Cellular Component: nuclear pore outer ring (GO:0031080);; Cellular Component: nuclear membrane (GO:0031965);;	RNA transport (ko03013)
rna-mrna.ZEAMMB73_Zm00001d048741_43	0	0	0	0	0	0	0	0	0	0	0	0	Biological Process: mRNA export from nucleus (GO:0006406);; Biological Process: protein import into nucleus (GO:0006606);; Molecular Function: structural constituent of nuclear pore (GO:0017056);; Cellular Component: nuclear pore outer ring (GO:0031080);; Cellular Component: nuclear membrane (GO:0031965);;	RNA transport (ko03013)
rna-mrna.ZEAMMB73_Zm00001d048741_44	0	0	0	0	0	0	0	0	0	0	0	0	Biological Process: mRNA export from nucleus (GO:0006406);; Biological Process: protein import into nucleus (GO:0006606);; Molecular Function: structural constituent of nuclear pore (GO:0017056);; Cellular Component: nuclear pore outer ring (GO:0031080);; Cellular Component: nuclear membrane (GO:0031965);;	RNA transport (ko03013)
rna-mrna.ZEAMMB73_Zm00001d048741_45	0	0	0	0	0	0	0	0	0	0	0	0	Biological Process: mRNA export from nucleus (GO:0006406);; Biological Process: protein import into nucleus (GO:0006606);; Molecular Function: structural constituent of nuclear pore (GO:0017056);; Cellular Component: nuclear pore outer ring (GO:0031080);; Cellular Component: nuclear membrane (GO:0031965);;	RNA transport (ko03013)
rna-mrna.ZEAMMB73_Zm00001d048741_46	0	0	0	0	0	0	0	0	0	0	0	0	Biological Process: mRNA export from nucleus (GO:0006406);; Biological Process: protein import into nucleus (GO:0006606);; Molecular Function: structural constituent of nuclear pore (GO:0017056);; Cellular Component: nuclear pore outer ring (GO:0031080);; Cellular Component: nuclear membrane (GO:0031965);;	RNA transport (ko03013)
rna-mrna.ZEAMMB73_Zm00001d048741_47	0	0	0	0	0	0	0	0	0	0	0	0	Biological Process: mRNA export from nucleus (GO:0006406);; Biological Process: protein import into nucleus (GO:0006606);; Molecular Function: structural constituent of nuclear pore (GO:0017056);; Cellular Component: nuclear pore outer ring (GO:0031080);; Cellular Component: nuclear membrane (GO:0031965);;	RNA transport (ko03013)
rna-mrna.ZEAMMB73_Zm00001d048741_48	0	0	0	0	0	0	0	0	0	0	0	0	Biological Process: mRNA export from nucleus (GO:0006406);; Biological Process: protein import into nucleus (GO:0006606);; Molecular Function: structural constituent of nuclear pore (GO:0017056);; Cellular Component: nuclear pore outer ring (GO:0031080);; Cellular Component: nuclear membrane (GO:0031965);;	RNA transport (ko03013)
rna-mrna.ZEAMMB73_Zm00001d048741_49	0	0	0	1	0	0	0	0	0	0	0	0	Molecular Function: protein serine/threonine kinase activity (GO:0004674);; Molecular Function: ATP binding (GO:0005524);; Cellular Component: integral component of membrane (GO:0016021);;	Plant-pathogen interaction (ko04626)
rna-mrna.ZEAMMB73_Zm00001d048741_5	0	0	0	0	0	0	0	0	0	0	0	0	Biological Process: mRNA export from nucleus (GO:0006406);; Biological Process: protein import into nucleus (GO:0006606);; Molecular Function: structural constituent of nuclear pore (GO:0017056);; Cellular Component: nuclear pore outer ring (GO:0031080);; Cellular Component: nuclear membrane (GO:0031965);;	RNA transport (ko03013)
rna-mrna.ZEAMMB73_Zm00001d048741_50	0	0	0	0	0	0	0	0	0	0	0	0	Biological Process: mRNA export from nucleus (GO:0006406);; Biological Process: protein import into nucleus (GO:0006606);; Molecular Function: structural constituent of nuclear pore (GO:0017056);; Cellular Component: nuclear pore outer ring (GO:0031080);; Cellular Component: nuclear membrane (GO:0031965);;	RNA transport (ko03013)
rna-mrna.ZEAMMB73_Zm00001d048741_51	1	3	0	0	0	0	0	0	0	0	0	0	Biological Process: mRNA export from nucleus (GO:0006406);; Biological Process: protein import into nucleus (GO:0006606);; Molecular Function: structural constituent of nuclear pore (GO:0017056);; Cellular Component: nuclear pore outer ring (GO:0031080);; Cellular Component: nuclear membrane (GO:0031965);;	RNA transport (ko03013)
rna-mrna.ZEAMMB73_Zm00001d048741_52	0	0	0	0	0	0	0	0	0	0	0	0	Biological Process: mRNA export from nucleus (GO:0006406);; Biological Process: protein import into nucleus (GO:0006606);; Molecular Function: structural constituent of nuclear pore (GO:0017056);; Cellular Component: nuclear pore outer ring (GO:0031080);; Cellular Component: nuclear membrane (GO:0031965);;	RNA transport (ko03013)
rna-mrna.ZEAMMB73_Zm00001d048741_53	0	0	0	0	0	0	0	0	0	0	0	0	Biological Process: mRNA export from nucleus (GO:0006406);; Biological Process: protein import into nucleus (GO:0006606);; Molecular Function: structural constituent of nuclear pore (GO:0017056);; Cellular Component: nuclear pore outer ring (GO:0031080);; Cellular Component: nuclear membrane (GO:0031965);;	RNA transport (ko03013)
rna-mrna.ZEAMMB73_Zm00001d048741_54	1	3	0	0	0	0	0	0	0	0	0	0	Biological Process: mRNA export from nucleus (GO:0006406);; Biological Process: protein import into nucleus (GO:0006606);; Molecular Function: structural constituent of nuclear pore (GO:0017056);; Cellular Component: nuclear pore outer ring (GO:0031080);; Cellular Component: nuclear membrane (GO:0031965);;	RNA transport (ko03013)
rna-mrna.ZEAMMB73_Zm00001d048741_55	0	0	0	0	0	0	0	0	0	0	0	0	Biological Process: mRNA export from nucleus (GO:0006406);; Biological Process: protein import into nucleus (GO:0006606);; Molecular Function: structural constituent of nuclear pore (GO:0017056);; Cellular Component: nuclear pore outer ring (GO:0031080);; Cellular Component: nuclear membrane (GO:0031965);;	RNA transport (ko03013)
rna-mrna.ZEAMMB73_Zm00001d048741_56	0	7	0	0	0	2	0	0	0	0	0	0	Biological Process: mRNA export from nucleus (GO:0006406);; Biological Process: protein import into nucleus (GO:0006606);; Molecular Function: structural constituent of nuclear pore (GO:0017056);; Cellular Component: nuclear pore outer ring (GO:0031080);; Cellular Component: nuclear membrane (GO:0031965);;	RNA transport (ko03013)
rna-mrna.ZEAMMB73_Zm00001d048741_57	0	0	0	0	0	0	0	0	0	0	0	0	Cellular Component: nuclear pore (GO:0005643);; Molecular Function: structural constituent of nuclear pore (GO:0017056);;	RNA transport (ko03013)
rna-mrna.ZEAMMB73_Zm00001d048741_58	0	0	0	0	0	0	0	0	0	0	0	0	Biological Process: mRNA export from nucleus (GO:0006406);; Biological Process: protein import into nucleus (GO:0006606);; Molecular Function: structural constituent of nuclear pore (GO:0017056);; Cellular Component: nuclear pore outer ring (GO:0031080);; Cellular Component: nuclear membrane (GO:0031965);;	RNA transport (ko03013)
rna-mrna.ZEAMMB73_Zm00001d048741_59	0	0	0	0	0	0	0	0	0	0	0	0	Cellular Component: nuclear pore (GO:0005643);; Molecular Function: structural constituent of nuclear pore (GO:0017056);;	RNA transport (ko03013)
rna-mrna.ZEAMMB73_Zm00001d048741_6	0	0	0	1	0	0	0	0	0	0	0	0	Biological Process: mRNA export from nucleus (GO:0006406);; Biological Process: protein import into nucleus (GO:0006606);; Molecular Function: structural constituent of nuclear pore (GO:0017056);; Cellular Component: nuclear pore outer ring (GO:0031080);; Cellular Component: nuclear membrane (GO:0031965);;	RNA transport (ko03013)
rna-mrna.ZEAMMB73_Zm00001d048741_60	3	1	2	0	0	2	0	0	0	0	0	0	Biological Process: mRNA export from nucleus (GO:0006406);; Biological Process: protein import into nucleus (GO:0006606);; Molecular Function: structural constituent of nuclear pore (GO:0017056);; Cellular Component: nuclear pore outer ring (GO:0031080);; Cellular Component: nuclear membrane (GO:0031965);;	RNA transport (ko03013)
rna-mrna.ZEAMMB73_Zm00001d048741_61	0	0	2	0	0	0	0	0	0	0	0	0	Biological Process: mRNA export from nucleus (GO:0006406);; Biological Process: protein import into nucleus (GO:0006606);; Molecular Function: structural constituent of nuclear pore (GO:0017056);; Cellular Component: nuclear pore outer ring (GO:0031080);; Cellular Component: nuclear membrane (GO:0031965);;	RNA transport (ko03013)
rna-mrna.ZEAMMB73_Zm00001d048741_62	0	0	0	0	0	0	0	0	0	0	0	0	Biological Process: mRNA export from nucleus (GO:0006406);; Biological Process: protein import into nucleus (GO:0006606);; Molecular Function: structural constituent of nuclear pore (GO:0017056);; Cellular Component: nuclear pore outer ring (GO:0031080);; Cellular Component: nuclear membrane (GO:0031965);;	RNA transport (ko03013)
rna-mrna.ZEAMMB73_Zm00001d048741_63	0	0	0	0	0	0	0	0	0	0	0	0	Biological Process: mRNA export from nucleus (GO:0006406);; Biological Process: protein import into nucleus (GO:0006606);; Molecular Function: structural constituent of nuclear pore (GO:0017056);; Cellular Component: nuclear pore outer ring (GO:0031080);; Cellular Component: nuclear membrane (GO:0031965);;	RNA transport (ko03013)
rna-mrna.ZEAMMB73_Zm00001d048741_64	0	0	0	0	0	0	0	0	0	0	0	0	Biological Process: mRNA export from nucleus (GO:0006406);; Biological Process: protein import into nucleus (GO:0006606);; Molecular Function: structural constituent of nuclear pore (GO:0017056);; Cellular Component: nuclear pore outer ring (GO:0031080);; Cellular Component: nuclear membrane (GO:0031965);;	RNA transport (ko03013)
rna-mrna.ZEAMMB73_Zm00001d048741_65	0	0	0	0	0	0	0	0	0	0	0	0	Biological Process: mRNA export from nucleus (GO:0006406);; Biological Process: protein import into nucleus (GO:0006606);; Molecular Function: structural constituent of nuclear pore (GO:0017056);; Cellular Component: nuclear pore outer ring (GO:0031080);; Cellular Component: nuclear membrane (GO:0031965);;	RNA transport (ko03013)
rna-mrna.ZEAMMB73_Zm00001d048741_66	0	0	0	0	0	0	0	0	0	0	0	0	Biological Process: mRNA export from nucleus (GO:0006406);; Biological Process: protein import into nucleus (GO:0006606);; Molecular Function: structural constituent of nuclear pore (GO:0017056);; Cellular Component: nuclear pore outer ring (GO:0031080);; Cellular Component: nuclear membrane (GO:0031965);;	RNA transport (ko03013)
rna-mrna.ZEAMMB73_Zm00001d048741_67	0	0	0	0	0	0	0	0	0	0	0	0	Biological Process: mRNA export from nucleus (GO:0006406);; Biological Process: protein import into nucleus (GO:0006606);; Molecular Function: structural constituent of nuclear pore (GO:0017056);; Cellular Component: nuclear pore outer ring (GO:0031080);; Cellular Component: nuclear membrane (GO:0031965);;	RNA transport (ko03013)
rna-mrna.ZEAMMB73_Zm00001d048741_68	0	0	0	0	0	0	0	0	0	0	0	0	Biological Process: mRNA export from nucleus (GO:0006406);; Biological Process: protein import into nucleus (GO:0006606);; Molecular Function: structural constituent of nuclear pore (GO:0017056);; Cellular Component: nuclear pore outer ring (GO:0031080);; Cellular Component: nuclear membrane (GO:0031965);;	RNA transport (ko03013)
rna-mrna.ZEAMMB73_Zm00001d048741_69	0	0	0	0	0	0	0	0	0	0	0	0	Molecular Function: protein binding (GO:0005515);;	RNA transport (ko03013)
rna-mrna.ZEAMMB73_Zm00001d048741_7	0	0	0	1	0	0	0	0	0	0	0	0	Biological Process: mRNA export from nucleus (GO:0006406);; Biological Process: protein import into nucleus (GO:0006606);; Molecular Function: structural constituent of nuclear pore (GO:0017056);; Cellular Component: nuclear pore outer ring (GO:0031080);; Cellular Component: nuclear membrane (GO:0031965);;	RNA transport (ko03013)
rna-mrna.ZEAMMB73_Zm00001d048741_70	0	0	0	1	0	0	0	0	0	0	0	0	Biological Process: mRNA export from nucleus (GO:0006406);; Biological Process: protein import into nucleus (GO:0006606);; Molecular Function: structural constituent of nuclear pore (GO:0017056);; Cellular Component: nuclear pore outer ring (GO:0031080);; Cellular Component: nuclear membrane (GO:0031965);;	RNA transport (ko03013)
rna-mrna.ZEAMMB73_Zm00001d048741_71	0	0	1	0	0	0	0	0	0	0	0	0	Biological Process: mRNA export from nucleus (GO:0006406);; Biological Process: protein import into nucleus (GO:0006606);; Molecular Function: structural constituent of nuclear pore (GO:0017056);; Cellular Component: nuclear pore outer ring (GO:0031080);; Cellular Component: nuclear membrane (GO:0031965);;	RNA transport (ko03013)
rna-mrna.ZEAMMB73_Zm00001d048741_72	0	0	0	0	0	0	0	0	0	0	0	0	Biological Process: mRNA export from nucleus (GO:0006406);; Biological Process: protein import into nucleus (GO:0006606);; Molecular Function: structural constituent of nuclear pore (GO:0017056);; Cellular Component: nuclear pore outer ring (GO:0031080);; Cellular Component: nuclear membrane (GO:0031965);;	RNA transport (ko03013)
rna-mrna.ZEAMMB73_Zm00001d048741_73	3	0	3	0	0	0	0	0	0	0	0	0	Biological Process: mRNA export from nucleus (GO:0006406);; Biological Process: protein import into nucleus (GO:0006606);; Molecular Function: structural constituent of nuclear pore (GO:0017056);; Cellular Component: nuclear pore outer ring (GO:0031080);; Cellular Component: nuclear membrane (GO:0031965);;	RNA transport (ko03013)
rna-mrna.ZEAMMB73_Zm00001d048741_74	0	0	0	0	0	1	0	0	0	0	0	0	Biological Process: mRNA export from nucleus (GO:0006406);; Biological Process: protein import into nucleus (GO:0006606);; Molecular Function: structural constituent of nuclear pore (GO:0017056);; Cellular Component: nuclear pore outer ring (GO:0031080);; Cellular Component: nuclear membrane (GO:0031965);;	RNA transport (ko03013)
rna-mrna.ZEAMMB73_Zm00001d048741_75	0	0	0	0	0	0	0	0	0	0	0	0	Biological Process: mRNA export from nucleus (GO:0006406);; Biological Process: protein import into nucleus (GO:0006606);; Molecular Function: structural constituent of nuclear pore (GO:0017056);; Cellular Component: nuclear pore outer ring (GO:0031080);; Cellular Component: nuclear membrane (GO:0031965);;	RNA transport (ko03013)
rna-mrna.ZEAMMB73_Zm00001d048741_76	3	0	0	0	0	0	0	0	0	0	0	0	Biological Process: mRNA export from nucleus (GO:0006406);; Biological Process: protein import into nucleus (GO:0006606);; Molecular Function: structural constituent of nuclear pore (GO:0017056);; Cellular Component: nuclear pore outer ring (GO:0031080);; Cellular Component: nuclear membrane (GO:0031965);;	RNA transport (ko03013)
rna-mrna.ZEAMMB73_Zm00001d048741_77	0	0	0	0	0	0	0	0	0	0	0	0	Biological Process: mRNA export from nucleus (GO:0006406);; Biological Process: protein import into nucleus (GO:0006606);; Molecular Function: structural constituent of nuclear pore (GO:0017056);; Cellular Component: nuclear pore outer ring (GO:0031080);; Cellular Component: nuclear membrane (GO:0031965);;	RNA transport (ko03013)
rna-mrna.ZEAMMB73_Zm00001d048741_78	0	0	0	0	0	0	0	0	0	0	0	0	Biological Process: mRNA export from nucleus (GO:0006406);; Biological Process: protein import into nucleus (GO:0006606);; Molecular Function: structural constituent of nuclear pore (GO:0017056);; Cellular Component: nuclear pore outer ring (GO:0031080);; Cellular Component: nuclear membrane (GO:0031965);;	RNA transport (ko03013)
rna-mrna.ZEAMMB73_Zm00001d048741_79	0	0	0	0	0	0	0	0	0	0	0	0	Biological Process: mRNA export from nucleus (GO:0006406);; Biological Process: protein import into nucleus (GO:0006606);; Molecular Function: structural constituent of nuclear pore (GO:0017056);; Cellular Component: nuclear pore outer ring (GO:0031080);; Cellular Component: nuclear membrane (GO:0031965);;	RNA transport (ko03013)
rna-mrna.ZEAMMB73_Zm00001d048741_8	0	0	0	0	0	0	0	0	0	0	0	0	Biological Process: mRNA export from nucleus (GO:0006406);; Biological Process: protein import into nucleus (GO:0006606);; Molecular Function: structural constituent of nuclear pore (GO:0017056);; Cellular Component: nuclear pore outer ring (GO:0031080);; Cellular Component: nuclear membrane (GO:0031965);;	RNA transport (ko03013)
rna-mrna.ZEAMMB73_Zm00001d048741_80	1	1	0	1	1	0	0	0	0	0	0	0	Biological Process: mRNA export from nucleus (GO:0006406);; Biological Process: protein import into nucleus (GO:0006606);; Molecular Function: structural constituent of nuclear pore (GO:0017056);; Cellular Component: nuclear pore outer ring (GO:0031080);; Cellular Component: nuclear membrane (GO:0031965);;	RNA transport (ko03013)
rna-mrna.ZEAMMB73_Zm00001d048741_81	0	0	6	0	0	1	0	0	1	0	0	1	Biological Process: mRNA export from nucleus (GO:0006406);; Biological Process: protein import into nucleus (GO:0006606);; Molecular Function: structural constituent of nuclear pore (GO:0017056);; Cellular Component: nuclear pore outer ring (GO:0031080);; Cellular Component: nuclear membrane (GO:0031965);;	RNA transport (ko03013)
rna-mrna.ZEAMMB73_Zm00001d048741_82	0	0	0	0	0	0	0	0	0	0	0	0	Biological Process: mRNA export from nucleus (GO:0006406);; Biological Process: protein import into nucleus (GO:0006606);; Molecular Function: structural constituent of nuclear pore (GO:0017056);; Cellular Component: nuclear pore outer ring (GO:0031080);; Cellular Component: nuclear membrane (GO:0031965);;	RNA transport (ko03013)
rna-mrna.ZEAMMB73_Zm00001d048741_83	0	2	0	0	0	0	0	0	0	0	0	0	Molecular Function: protein serine/threonine kinase activity (GO:0004674);; Molecular Function: ATP binding (GO:0005524);; Cellular Component: integral component of membrane (GO:0016021);;	Plant-pathogen interaction (ko04626)
rna-mrna.ZEAMMB73_Zm00001d048741_84	1	0	0	0	0	0	0	0	0	1	0	2	Biological Process: mRNA export from nucleus (GO:0006406);; Biological Process: protein import into nucleus (GO:0006606);; Molecular Function: structural constituent of nuclear pore (GO:0017056);; Cellular Component: nuclear pore outer ring (GO:0031080);; Cellular Component: nuclear membrane (GO:0031965);;	RNA transport (ko03013)
rna-mrna.ZEAMMB73_Zm00001d048741_85	0	0	0	0	0	0	0	0	0	0	0	0	Biological Process: mRNA export from nucleus (GO:0006406);; Biological Process: protein import into nucleus (GO:0006606);; Molecular Function: structural constituent of nuclear pore (GO:0017056);; Cellular Component: nuclear pore outer ring (GO:0031080);; Cellular Component: nuclear membrane (GO:0031965);;	RNA transport (ko03013)
rna-mrna.ZEAMMB73_Zm00001d048741_86	0	0	0	0	0	0	0	0	0	0	0	0	Biological Process: mRNA export from nucleus (GO:0006406);; Biological Process: protein import into nucleus (GO:0006606);; Molecular Function: structural constituent of nuclear pore (GO:0017056);; Cellular Component: nuclear pore outer ring (GO:0031080);; Cellular Component: nuclear membrane (GO:0031965);;	RNA transport (ko03013)
rna-mrna.ZEAMMB73_Zm00001d048741_87	0	0	0	0	0	0	0	0	0	0	0	0	Molecular Function: protein serine/threonine kinase activity (GO:0004674);; Molecular Function: ATP binding (GO:0005524);; Cellular Component: integral component of membrane (GO:0016021);;	Plant-pathogen interaction (ko04626)
rna-mrna.ZEAMMB73_Zm00001d048741_88	1	1	1	0	0	0	0	0	0	0	0	0	Molecular Function: protein kinase activity (GO:0004672);; Molecular Function: ATP binding (GO:0005524);; Cellular Component: integral component of membrane (GO:0016021);;	Plant-pathogen interaction (ko04626)
rna-mrna.ZEAMMB73_Zm00001d048741_9	0	0	0	0	0	0	0	0	0	0	0	0	Biological Process: mRNA export from nucleus (GO:0006406);; Biological Process: protein import into nucleus (GO:0006606);; Molecular Function: structural constituent of nuclear pore (GO:0017056);; Cellular Component: nuclear pore outer ring (GO:0031080);; Cellular Component: nuclear membrane (GO:0031965);;	RNA transport (ko03013)
rna-mrna.ZEAMMB73_Zm00001d048742	0	0	0	1	0	0	0	0	0	1	2	0	Cellular Component: ribosome (GO:0005840);;	Ribosome (ko03010)
rna-mrna.ZEAMMB73_Zm00001d048742_1	0	1	0	0	3	2	0	0	0	0	0	1	Molecular Function: structural constituent of ribosome (GO:0003735);; Cellular Component: ribosome (GO:0005840);;	Ribosome (ko03010)
rna-mrna.ZEAMMB73_Zm00001d048743	0	0	0	0	0	0	0	0	0	0	0	0	Molecular Function: fumarate hydratase activity (GO:0004333);; Cellular Component: mitochondrion (GO:0005739);; Biological Process: tricarboxylic acid cycle (GO:0006099);; Biological Process: fumarate metabolic process (GO:0006106);; Biological Process: malate metabolic process (GO:0006108);; Cellular Component: tricarboxylic acid cycle enzyme complex (GO:0045239);;	Citrate cycle (TCA cycle) (ko00020);; Pyruvate metabolism (ko00620);; Carbon metabolism (ko01200)
rna-mrna.ZEAMMB73_Zm00001d048745	0	0	0	0	0	0	0	0	0	0	0	0	Molecular Function: protein binding (GO:0005515);;	MAPK signaling pathway - plant (ko04016);; Plant-pathogen interaction (ko04626)
rna-mrna.ZEAMMB73_Zm00001d048746	0	0	0	0	0	0	0	0	0	0	0	0	Cellular Component: P-body (GO:0000932);; Molecular Function: nucleic acid binding (GO:0003676);; Molecular Function: poly(A)-specific ribonuclease activity (GO:0004535);; Biological Process: negative regulation of translation (GO:0017148);; Cellular Component: CCR4-NOT core complex (GO:0030015);; Biological Process: exonucleolytic nuclear-transcribed mRNA catabolic process involved in deadenylat…	RNA degradation (ko03018)
rna-mrna.ZEAMMB73_Zm00001d048747	0	0	0	0	0	0	0	0	0	0	0	0	Cellular Component: ubiquitin ligase complex (GO:0000151);; Cellular Component: nuclear ubiquitin ligase complex (GO:0000152);; Molecular Function: molecular_function (GO:0003674);; Molecular Function: binding (GO:0005488);; Molecular Function: protein binding (GO:0005515);; Cellular Component: cellular_component (GO:0005575);; Cellular Component: intracellular (GO:0005622);; Cellular Component: …	--
rna-mrna.ZEAMMB73_Zm00001d048747_1	0	0	0	0	0	0	0	0	0	0	0	0	Cellular Component: mitochondrial matrix (GO:0005759);; Cellular Component: chloroplast (GO:0009507);; Cellular Component: plastid (GO:0009536);; Molecular Function: metal ion binding (GO:0046872);; Molecular Function: unfolded protein binding (GO:0051082);; Biological Process: chaperone mediated protein folding requiring cofactor (GO:0051085);; Molecular Function: chaperone binding (GO:0051087);;	--
rna-mrna.ZEAMMB73_Zm00001d048748	0	0	0	0	0	0	0	0	0	0	0	0	Cellular Component: P-body (GO:0000932);; Molecular Function: nucleic acid binding (GO:0003676);; Molecular Function: poly(A)-specific ribonuclease activity (GO:0004535);; Biological Process: negative regulation of translation (GO:0017148);; Cellular Component: CCR4-NOT core complex (GO:0030015);; Biological Process: exonucleolytic nuclear-transcribed mRNA catabolic process involved in deadenylat…	RNA degradation (ko03018)
rna-mrna.ZEAMMB73_Zm00001d048752	0	0	0	0	0	0	0	0	0	0	0	0	Cellular Component: P-body (GO:0000932);; Molecular Function: nucleic acid binding (GO:0003676);; Molecular Function: poly(A)-specific ribonuclease activity (GO:0004535);; Biological Process: negative regulation of translation (GO:0017148);; Cellular Component: CCR4-NOT core complex (GO:0030015);; Biological Process: exonucleolytic nuclear-transcribed mRNA catabolic process involved in deadenylat…	RNA degradation (ko03018)
rna-mrna.ZEAMMB73_Zm00001d048753	0	0	0	0	0	0	0	0	0	0	0	0	Cellular Component: integral component of membrane (GO:0016021);;	--
rna-mrna.ZEAMMB73_Zm00001d048753_1	0	0	0	0	0	0	0	0	0	0	0	0	Biological Process: microtubule cytoskeleton organization (GO:0000226);; Biological Process: mitotic cell cycle (GO:0000278);; Biological Process: cell morphogenesis (GO:0000902);; Molecular Function: molecular_function (GO:0003674);; Molecular Function: binding (GO:0005488);; Molecular Function: protein binding (GO:0005515);; Cellular Component: cellular_component (GO:0005575);; Cellular Compone…	--
rna-mrna.ZEAMMB73_Zm00001d048753_2	0	0	0	0	0	0	0	0	0	0	0	0	Biological Process: microtubule cytoskeleton organization (GO:0000226);; Cellular Component: cytoplasmic microtubule (GO:0005881);; Molecular Function: microtubule binding (GO:0008017);; Cellular Component: integral component of membrane (GO:0016021);;	--
rna-mrna.ZEAMMB73_Zm00001d048753_3	0	0	0	0	0	0	0	0	0	0	0	0	Biological Process: microtubule cytoskeleton organization (GO:0000226);; Biological Process: mitotic cell cycle (GO:0000278);; Biological Process: cell morphogenesis (GO:0000902);; Molecular Function: molecular_function (GO:0003674);; Molecular Function: binding (GO:0005488);; Molecular Function: protein binding (GO:0005515);; Cellular Component: cellular_component (GO:0005575);; Cellular Compone…	--
rna-mrna.ZEAMMB73_Zm00001d048754	0	0	0	0	0	0	0	0	0	0	0	0	Cellular Component: P-body (GO:0000932);; Molecular Function: nucleic acid binding (GO:0003676);; Molecular Function: poly(A)-specific ribonuclease activity (GO:0004535);; Biological Process: negative regulation of translation (GO:0017148);; Cellular Component: CCR4-NOT core complex (GO:0030015);; Biological Process: exonucleolytic nuclear-transcribed mRNA catabolic process involved in deadenylat…	RNA degradation (ko03018)
rna-mrna.ZEAMMB73_Zm00001d048755	0	0	0	0	0	0	0	0	0	0	0	0	Biological Process: microtubule cytoskeleton organization (GO:0000226);; Cellular Component: cytoplasmic microtubule (GO:0005881);; Molecular Function: microtubule binding (GO:0008017);;	--
rna-mrna.ZEAMMB73_Zm00001d048757	0	0	0	0	0	0	0	0	0	0	0	0	Cellular Component: P-body (GO:0000932);; Molecular Function: nucleic acid binding (GO:0003676);; Molecular Function: poly(A)-specific ribonuclease activity (GO:0004535);; Biological Process: negative regulation of translation (GO:0017148);; Cellular Component: CCR4-NOT core complex (GO:0030015);; Biological Process: exonucleolytic nuclear-transcribed mRNA catabolic process involved in deadenylat…	RNA degradation (ko03018)
rna-mrna.ZEAMMB73_Zm00001d048758	0	1	2	3	0	2	0	0	1	0	2	1	Cellular Component: cytoplasm (GO:0005737);; Biological Process: cellular amino acid metabolic process (GO:0006520);; Molecular Function: carboxy-lyase activity (GO:0016831);; Molecular Function: pyridoxal phosphate binding (GO:0030170);;	Tyrosine metabolism (ko00350);; Phenylalanine metabolism (ko00360);; Tryptophan metabolism (ko00380);; Isoquinoline alkaloid biosynthesis (ko00950);; Betalain biosynthesis (ko00965)
rna-mrna.ZEAMMB73_Zm00001d048759	3	4	6	9	1	3	6	1	3	2	18	4	Molecular Function: ferroxidase activity (GO:0004322);; Molecular Function: copper ion binding (GO:0005507);; Cellular Component: plasma membrane (GO:0005886);; Biological Process: iron ion transport (GO:0006826);; Biological Process: iron ion homeostasis (GO:0055072);;	--
rna-mrna.ZEAMMB73_Zm00001d048760	38	69	43	5	11	23	13	23	10	9	15	27	--	--
rna-mrna.ZEAMMB73_Zm00001d048761	0	1	0	0	0	1	3	0	0	0	1	0	Cellular Component: plasma membrane (GO:0005886);; Cellular Component: integral component of membrane (GO:0016021);;	--
rna-mrna.ZEAMMB73_Zm00001d048763	175	202	269	252	284	251	229	152	198	278	230	216	Cellular Component: GID complex (GO:0034657);; Biological Process: proteasome-mediated ubiquitin-dependent protein catabolic process (GO:0043161);;	--
rna-mrna.ZEAMMB73_Zm00001d048764	2	1	3	5	11	5	0	0	0	0	0	0	--	--
rna-mrna.ZEAMMB73_Zm00001d048765	6	7	2	0	2	2	0	0	0	0	0	0	--	--
rna-mrna.ZEAMMB73_Zm00001d048766	0	0	0	0	0	8	3	3	0	0	0	0	Molecular Function: 1-acylglycerol-3-phosphate O-acyltransferase activity (GO:0003841);; Cellular Component: endomembrane system (GO:0012505);; Cellular Component: integral component of membrane (GO:0016021);; Molecular Function: transferase activity, transferring acyl groups (GO:0016746);;	Glycerolipid metabolism (ko00561);; Glycerophospholipid metabolism (ko00564)
rna-mrna.ZEAMMB73_Zm00001d048766_1	0	0	0	0	0	0	0	0	0	0	0	0	Molecular Function: 1-acylglycerol-3-phosphate O-acyltransferase activity (GO:0003841);; Cellular Component: endomembrane system (GO:0012505);; Cellular Component: integral component of membrane (GO:0016021);; Molecular Function: transferase activity, transferring acyl groups (GO:0016746);;	Glycerolipid metabolism (ko00561);; Glycerophospholipid metabolism (ko00564)
rna-mrna.ZEAMMB73_Zm00001d048766_2	122	107	96	191	171	137	247	158	209	257	276	209	Molecular Function: 1-acylglycerol-3-phosphate O-acyltransferase activity (GO:0003841);; Cellular Component: endomembrane system (GO:0012505);; Cellular Component: integral component of membrane (GO:0016021);; Molecular Function: transferase activity, transferring acyl groups (GO:0016746);;	Glycerolipid metabolism (ko00561);; Glycerophospholipid metabolism (ko00564)
rna-mrna.ZEAMMB73_Zm00001d048766_3	0	2	0	0	0	0	0	1	0	0	0	0	Molecular Function: 1-acylglycerol-3-phosphate O-acyltransferase activity (GO:0003841);; Cellular Component: endomembrane system (GO:0012505);; Cellular Component: integral component of membrane (GO:0016021);; Molecular Function: transferase activity, transferring acyl groups (GO:0016746);;	Glycerolipid metabolism (ko00561);; Glycerophospholipid metabolism (ko00564)
rna-mrna.ZEAMMB73_Zm00001d048766_4	0	0	0	0	0	0	0	0	0	0	0	0	Molecular Function: 1-acylglycerol-3-phosphate O-acyltransferase activity (GO:0003841);; Cellular Component: endomembrane system (GO:0012505);; Cellular Component: integral component of membrane (GO:0016021);; Molecular Function: transferase activity, transferring acyl groups (GO:0016746);;	Glycerolipid metabolism (ko00561);; Glycerophospholipid metabolism (ko00564)
rna-mrna.ZEAMMB73_Zm00001d048767	0	0	0	0	0	0	0	0	0	0	0	0	--	--
ONT.52.1	5	22	12	44	61	33	7	0	0	76	0	65	Molecular Function: protein binding (GO:0005515);;	--
ONT.52.2	25	0	18	11	0	24	19	29	32	0	80	0	Molecular Function: protein binding (GO:0005515);;	--
ONT.52.3	0	0	2	2	1	0	0	0	3	0	0	0	Molecular Function: protein binding (GO:0005515);;	--
rna-mrna.ZEAMMB73_Zm00001d048769	12	14	25	93	57	30	10	7	15	53	36	35	Molecular Function: protein binding (GO:0005515);;	--
rna-mrna.ZEAMMB73_Zm00001d048769_1	2	0	0	0	0	0	0	0	0	0	0	0	Molecular Function: protein binding (GO:0005515);;	--
ONT.54.1	8	13	16	13	16	8	0	0	0	0	0	1	Cellular Component: endoplasmic reticulum (GO:0005783);; Biological Process: protein glycosylation (GO:0006486);; Cellular Component: integral component of membrane (GO:0016021);; Biological Process: endoplasmic reticulum unfolded protein response (GO:0030968);;	--
ONT.54.2	0	0	0	0	23	37	0	0	0	0	0	0	Cellular Component: endoplasmic reticulum (GO:0005783);; Biological Process: protein glycosylation (GO:0006486);; Cellular Component: integral component of membrane (GO:0016021);; Biological Process: endoplasmic reticulum unfolded protein response (GO:0030968);;	--
ONT.54.3	6	8	1	42	159	91	1	0	0	0	0	0	Cellular Component: endoplasmic reticulum (GO:0005783);; Biological Process: protein glycosylation (GO:0006486);; Cellular Component: integral component of membrane (GO:0016021);; Biological Process: endoplasmic reticulum unfolded protein response (GO:0030968);;	--
ONT.54.5	0	0	0	0	0	0	0	0	0	0	0	0	Cellular Component: endoplasmic reticulum (GO:0005783);; Biological Process: protein glycosylation (GO:0006486);; Cellular Component: integral component of membrane (GO:0016021);; Biological Process: endoplasmic reticulum unfolded protein response (GO:0030968);;	--
ONT.54.6	0	0	0	0	0	0	0	0	0	0	0	0	Cellular Component: endoplasmic reticulum (GO:0005783);; Biological Process: protein glycosylation (GO:0006486);; Cellular Component: integral component of membrane (GO:0016021);; Biological Process: endoplasmic reticulum unfolded protein response (GO:0030968);;	--
rna-mrna.ZEAMMB73_Zm00001d048770	47	33	38	346	700	695	0	0	0	0	0	0	Cellular Component: endoplasmic reticulum (GO:0005783);; Biological Process: protein glycosylation (GO:0006486);; Cellular Component: integral component of membrane (GO:0016021);; Biological Process: endoplasmic reticulum unfolded protein response (GO:0030968);;	--
ONT.55.2	0	0	1	15	32	26	0	1	0	13	4	4	--	--
ONT.55.3	1	1	0	6	11	6	0	0	0	0	0	0	--	--
rna-mrna.ZEAMMB73_Zm00001d048771	10	6	4	14	13	21	2	3	1	15	5	12	Molecular Function: sugar:proton symporter activity (GO:0005351);; Cellular Component: integral component of plasma membrane (GO:0005887);; Biological Process: glucose import (GO:0046323);;	--
rna-mrna.ZEAMMB73_Zm00001d048772	0	2	1	0	1	1	1	0	0	0	2	1	Cellular Component: membrane (GO:0016020);; Cellular Component: integral component of membrane (GO:0016021);;	--
rna-mrna.ZEAMMB73_Zm00001d048773	0	0	0	0	1	0	0	0	0	0	3	0	Molecular Function: sugar:proton symporter activity (GO:0005351);; Cellular Component: integral component of plasma membrane (GO:0005887);; Biological Process: glucose import (GO:0046323);;	--
rna-mrna.ZEAMMB73_Zm00001d048774	0	0	0	0	0	0	0	0	0	0	0	0	Molecular Function: sugar:proton symporter activity (GO:0005351);; Cellular Component: integral component of plasma membrane (GO:0005887);; Biological Process: glucose import (GO:0046323);;	--
rna-mrna.ZEAMMB73_Zm00001d048775	0	0	0	0	1	1	0	0	0	0	0	0	Molecular Function: sugar:proton symporter activity (GO:0005351);; Cellular Component: integral component of plasma membrane (GO:0005887);; Biological Process: glucose import (GO:0046323);;	--
ONT.57.2	0	0	0	0	0	0	0	0	0	2	3	2	--	--
rna-mrna.ZEAMMB73_Zm00001d048776	5	8	6	56	36	24	7	0	2	10	15	14	Molecular Function: sugar:proton symporter activity (GO:0005351);; Cellular Component: integral component of plasma membrane (GO:0005887);; Biological Process: glucose import (GO:0046323);;	--
ONT.58.11	0	0	0	0	0	0	0	0	0	0	0	0	Cellular Component: commitment complex (GO:0000243);; Molecular Function: molecular_function (GO:0003674);; Molecular Function: nucleic acid binding (GO:0003676);; Molecular Function: RNA binding (GO:0003723);; Molecular Function: single-stranded RNA binding (GO:0003727);; Molecular Function: binding (GO:0005488);; Cellular Component: cellular_component (GO:0005575);; Cellular Component: intracel…	Spliceosome (ko03040)
ONT.58.12	0	0	0	0	0	0	0	0	0	3	0	0	--	--
rna-mrna.ZEAMMB73_Zm00001d048777	3	2	2	0	0	0	0	0	0	0	0	0	Molecular Function: RNA binding (GO:0003723);; Cellular Component: nucleus (GO:0005634);; Biological Process: mRNA processing (GO:0006397);; Biological Process: RNA splicing (GO:0008380);;	Spliceosome (ko03040)
rna-mrna.ZEAMMB73_Zm00001d048777_1	4	16	7	72	37	35	25	12	20	79	131	139	Cellular Component: commitment complex (GO:0000243);; Biological Process: mRNA processing (GO:0006397);; Molecular Function: poly-pyrimidine tract binding (GO:0008187);; Cellular Component: nuclear speck (GO:0016607);; Molecular Function: pre-mRNA 3'-splice site binding (GO:0030628);; Cellular Component: U2-type prespliceosome (GO:0071004);; Cellular Component: U2AF (GO:0089701);;	Spliceosome (ko03040)
rna-mrna.ZEAMMB73_Zm00001d048777_10	0	1	0	0	0	0	0	0	0	0	0	0	Molecular Function: RNA binding (GO:0003723);; Cellular Component: nucleus (GO:0005634);; Biological Process: mRNA processing (GO:0006397);; Biological Process: RNA splicing (GO:0008380);;	Spliceosome (ko03040)
rna-mrna.ZEAMMB73_Zm00001d048777_11	0	0	0	0	0	0	0	0	0	0	0	0	Molecular Function: RNA binding (GO:0003723);; Cellular Component: nucleus (GO:0005634);; Biological Process: mRNA processing (GO:0006397);; Biological Process: RNA splicing (GO:0008380);;	Spliceosome (ko03040)
rna-mrna.ZEAMMB73_Zm00001d048777_12	34	21	10	0	0	0	2	2	17	0	0	0	Molecular Function: RNA binding (GO:0003723);; Cellular Component: nucleus (GO:0005634);; Biological Process: mRNA processing (GO:0006397);; Biological Process: RNA splicing (GO:0008380);;	Spliceosome (ko03040)
rna-mrna.ZEAMMB73_Zm00001d048777_13	0	0	0	0	0	0	0	0	0	0	0	0	Molecular Function: RNA binding (GO:0003723);; Cellular Component: nucleus (GO:0005634);; Biological Process: mRNA processing (GO:0006397);; Biological Process: RNA splicing (GO:0008380);;	Spliceosome (ko03040)
rna-mrna.ZEAMMB73_Zm00001d048777_14	0	7	0	0	0	0	0	0	5	0	0	0	Molecular Function: RNA binding (GO:0003723);; Cellular Component: nucleus (GO:0005634);; Biological Process: mRNA processing (GO:0006397);; Biological Process: RNA splicing (GO:0008380);;	Spliceosome (ko03040)
rna-mrna.ZEAMMB73_Zm00001d048777_15	0	0	0	0	0	0	0	0	0	0	2	2	Molecular Function: RNA binding (GO:0003723);; Cellular Component: nucleus (GO:0005634);; Biological Process: mRNA processing (GO:0006397);; Biological Process: RNA splicing (GO:0008380);;	Spliceosome (ko03040)
rna-mrna.ZEAMMB73_Zm00001d048777_16	27	13	44	21	7	12	51	0	44	40	19	25	Molecular Function: RNA binding (GO:0003723);; Cellular Component: nucleus (GO:0005634);; Biological Process: mRNA processing (GO:0006397);; Biological Process: RNA splicing (GO:0008380);;	Spliceosome (ko03040)
rna-mrna.ZEAMMB73_Zm00001d048777_17	0	0	0	0	0	0	0	0	0	0	0	0	Molecular Function: RNA binding (GO:0003723);; Cellular Component: nucleus (GO:0005634);; Biological Process: mRNA processing (GO:0006397);; Biological Process: RNA splicing (GO:0008380);;	Spliceosome (ko03040)
rna-mrna.ZEAMMB73_Zm00001d048777_18	0	0	0	0	0	0	0	0	0	0	0	0	Molecular Function: RNA binding (GO:0003723);; Cellular Component: nucleus (GO:0005634);; Biological Process: mRNA processing (GO:0006397);; Biological Process: RNA splicing (GO:0008380);;	Spliceosome (ko03040)
rna-mrna.ZEAMMB73_Zm00001d048777_19	0	0	0	0	0	0	0	0	0	0	0	0	Molecular Function: RNA binding (GO:0003723);; Cellular Component: nucleus (GO:0005634);; Biological Process: mRNA processing (GO:0006397);; Biological Process: RNA splicing (GO:0008380);;	Spliceosome (ko03040)
rna-mrna.ZEAMMB73_Zm00001d048777_2	0	0	0	0	0	0	0	0	0	3	0	0	Molecular Function: RNA binding (GO:0003723);; Cellular Component: nucleus (GO:0005634);; Biological Process: mRNA processing (GO:0006397);; Biological Process: RNA splicing (GO:0008380);;	Spliceosome (ko03040)
rna-mrna.ZEAMMB73_Zm00001d048777_20	0	0	0	0	0	0	0	0	0	0	0	0	Molecular Function: RNA binding (GO:0003723);; Cellular Component: nucleus (GO:0005634);; Biological Process: mRNA processing (GO:0006397);; Biological Process: RNA splicing (GO:0008380);;	Spliceosome (ko03040)
rna-mrna.ZEAMMB73_Zm00001d048777_21	0	1	2	1	1	0	0	0	1	0	0	0	Molecular Function: RNA binding (GO:0003723);; Cellular Component: nucleus (GO:0005634);; Biological Process: mRNA processing (GO:0006397);; Biological Process: RNA splicing (GO:0008380);;	Spliceosome (ko03040)
rna-mrna.ZEAMMB73_Zm00001d048777_22	0	0	0	0	0	0	0	0	0	0	0	0	Molecular Function: RNA binding (GO:0003723);; Cellular Component: nucleus (GO:0005634);; Biological Process: mRNA processing (GO:0006397);; Biological Process: RNA splicing (GO:0008380);;	Spliceosome (ko03040)
rna-mrna.ZEAMMB73_Zm00001d048777_23	0	0	0	0	0	0	0	0	0	0	0	0	Molecular Function: RNA binding (GO:0003723);; Cellular Component: nucleus (GO:0005634);; Biological Process: mRNA processing (GO:0006397);; Biological Process: RNA splicing (GO:0008380);;	Spliceosome (ko03040)
rna-mrna.ZEAMMB73_Zm00001d048777_3	55	84	54	19	27	93	88	67	111	34	79	113	Molecular Function: RNA binding (GO:0003723);; Cellular Component: nucleus (GO:0005634);; Biological Process: mRNA processing (GO:0006397);; Biological Process: RNA splicing (GO:0008380);;	Spliceosome (ko03040)
rna-mrna.ZEAMMB73_Zm00001d048777_4	0	0	0	0	0	0	0	0	0	0	0	0	Cellular Component: commitment complex (GO:0000243);; Biological Process: mRNA processing (GO:0006397);; Molecular Function: poly-pyrimidine tract binding (GO:0008187);; Cellular Component: nuclear speck (GO:0016607);; Molecular Function: pre-mRNA 3'-splice site binding (GO:0030628);; Cellular Component: U2-type prespliceosome (GO:0071004);; Cellular Component: U2AF (GO:0089701);;	Spliceosome (ko03040)
rna-mrna.ZEAMMB73_Zm00001d048777_5	0	0	0	0	0	0	0	1	0	0	0	0	Molecular Function: RNA binding (GO:0003723);; Cellular Component: nucleus (GO:0005634);; Biological Process: mRNA processing (GO:0006397);; Biological Process: RNA splicing (GO:0008380);;	Spliceosome (ko03040)
rna-mrna.ZEAMMB73_Zm00001d048777_6	35	37	43	119	79	68	19	20	49	116	40	26	Molecular Function: RNA binding (GO:0003723);; Cellular Component: nucleus (GO:0005634);; Biological Process: mRNA processing (GO:0006397);; Biological Process: RNA splicing (GO:0008380);;	Spliceosome (ko03040)
rna-mrna.ZEAMMB73_Zm00001d048777_7	0	0	0	0	0	0	0	0	0	0	0	0	Molecular Function: RNA binding (GO:0003723);; Cellular Component: nucleus (GO:0005634);; Biological Process: mRNA processing (GO:0006397);; Biological Process: RNA splicing (GO:0008380);;	Spliceosome (ko03040)
rna-mrna.ZEAMMB73_Zm00001d048777_8	0	0	0	0	0	3	0	0	0	0	0	0	Molecular Function: RNA binding (GO:0003723);; Cellular Component: nucleus (GO:0005634);; Biological Process: mRNA processing (GO:0006397);; Biological Process: RNA splicing (GO:0008380);;	Spliceosome (ko03040)
rna-mrna.ZEAMMB73_Zm00001d048777_9	0	0	13	70	110	65	0	19	0	70	90	87	Molecular Function: RNA binding (GO:0003723);; Cellular Component: nucleus (GO:0005634);; Biological Process: mRNA processing (GO:0006397);; Biological Process: RNA splicing (GO:0008380);;	Spliceosome (ko03040)
rna-mrna.ZEAMMB73_Zm00001d048781	0	0	0	0	0	0	0	0	0	0	0	0	--	--
rna-mrna.ZEAMMB73_Zm00001d048782	0	0	0	0	0	0	0	0	0	0	1	0	Biological Process: mRNA splicing, via spliceosome (GO:0000398);; Biological Process: maturation of LSU-rRNA (GO:0000470);; Molecular Function: RNA binding (GO:0003723);; Cellular Component: ribosome (GO:0005840);; Biological Process: maturation of SSU-rRNA (GO:0030490);; Cellular Component: box C/D snoRNP complex (GO:0031428);; Cellular Component: small-subunit processome (GO:0032040);; Cellular…	Ribosome biogenesis in eukaryotes (ko03008);; Spliceosome (ko03040)
rna-mrna.ZEAMMB73_Zm00001d048783	0	1	0	0	0	0	0	0	0	0	0	0	Molecular Function: beta-galactosidase activity (GO:0004565);; Cellular Component: cell wall (GO:0005618);; Cellular Component: vacuole (GO:0005773);; Biological Process: carbohydrate metabolic process (GO:0005975);; Cellular Component: integral component of membrane (GO:0016021);;	Galactose metabolism (ko00052);; Other glycan degradation (ko00511);; Glycosaminoglycan degradation (ko00531);; Sphingolipid metabolism (ko00600);; Glycosphingolipid biosynthesis - ganglio series (ko00604)
rna-mrna.ZEAMMB73_Zm00001d048783_1	0	0	0	0	0	0	0	0	0	0	0	0	Molecular Function: beta-galactosidase activity (GO:0004565);; Biological Process: carbohydrate metabolic process (GO:0005975);;	Galactose metabolism (ko00052);; Other glycan degradation (ko00511);; Glycosaminoglycan degradation (ko00531);; Sphingolipid metabolism (ko00600);; Glycosphingolipid biosynthesis - ganglio series (ko00604)
rna-mrna.ZEAMMB73_Zm00001d048783_2	0	0	0	0	0	0	0	0	0	0	0	0	Molecular Function: beta-galactosidase activity (GO:0004565);; Biological Process: carbohydrate metabolic process (GO:0005975);;	Galactose metabolism (ko00052);; Other glycan degradation (ko00511);; Glycosaminoglycan degradation (ko00531);; Sphingolipid metabolism (ko00600);; Glycosphingolipid biosynthesis - ganglio series (ko00604)
rna-mrna.ZEAMMB73_Zm00001d048783_3	0	0	0	0	0	0	0	0	0	0	0	0	--	--
rna-mrna.ZEAMMB73_Zm00001d048783_4	0	0	0	0	0	0	0	0	0	0	0	0	--	--
rna-mrna.ZEAMMB73_Zm00001d048783_5	0	0	0	0	0	0	0	0	0	0	0	0	Molecular Function: hydrolase activity, hydrolyzing O-glycosyl compounds (GO:0004553);; Biological Process: carbohydrate metabolic process (GO:0005975);;	Galactose metabolism (ko00052);; Other glycan degradation (ko00511);; Glycosaminoglycan degradation (ko00531);; Sphingolipid metabolism (ko00600);; Glycosphingolipid biosynthesis - ganglio series (ko00604)
rna-mrna.ZEAMMB73_Zm00001d048783_6	0	0	0	0	0	0	0	0	0	0	0	0	Molecular Function: hydrolase activity, hydrolyzing O-glycosyl compounds (GO:0004553);; Biological Process: carbohydrate metabolic process (GO:0005975);;	Galactose metabolism (ko00052);; Other glycan degradation (ko00511);; Glycosaminoglycan degradation (ko00531);; Sphingolipid metabolism (ko00600);; Glycosphingolipid biosynthesis - ganglio series (ko00604)
rna-mrna.ZEAMMB73_Zm00001d048783_7	0	0	0	0	0	0	0	0	0	0	0	0	Molecular Function: hydrolase activity, hydrolyzing O-glycosyl compounds (GO:0004553);; Biological Process: carbohydrate metabolic process (GO:0005975);;	Galactose metabolism (ko00052);; Other glycan degradation (ko00511);; Glycosaminoglycan degradation (ko00531);; Sphingolipid metabolism (ko00600);; Glycosphingolipid biosynthesis - ganglio series (ko00604)
rna-mrna.ZEAMMB73_Zm00001d048783_8	0	0	0	0	0	0	0	0	0	0	0	0	--	--
rna-mrna.ZEAMMB73_Zm00001d048783_9	0	0	0	0	0	0	0	0	0	0	0	0	Molecular Function: hydrolase activity, hydrolyzing O-glycosyl compounds (GO:0004553);; Biological Process: carbohydrate metabolic process (GO:0005975);;	Galactose metabolism (ko00052);; Other glycan degradation (ko00511);; Glycosaminoglycan degradation (ko00531);; Sphingolipid metabolism (ko00600);; Glycosphingolipid biosynthesis - ganglio series (ko00604)
rna-mrna.ZEAMMB73_Zm00001d048784	1	6	3	9	10	9	0	1	1	12	10	7	--	--
rna-mrna.ZEAMMB73_Zm00001d048785	0	1	4	0	3	1	9	0	5	0	11	0	Biological Process: sulfate assimilation (GO:0000103);; Molecular Function: adenylylsulfate kinase activity (GO:0004020);; Molecular Function: ATP binding (GO:0005524);; Biological Process: hydrogen sulfide biosynthetic process (GO:0070814);;	Purine metabolism (ko00230);; Sulfur metabolism (ko00920)
rna-mrna.ZEAMMB73_Zm00001d048785_1	5	0	4	0	25	17	0	3	0	18	0	0	Biological Process: sulfate assimilation (GO:0000103);; Molecular Function: adenylylsulfate kinase activity (GO:0004020);; Molecular Function: ATP binding (GO:0005524);; Biological Process: hydrogen sulfide biosynthetic process (GO:0070814);;	Purine metabolism (ko00230);; Sulfur metabolism (ko00920)
rna-mrna.ZEAMMB73_Zm00001d048785_2	0	1	0	10	0	0	0	0	0	0	0	22	Molecular Function: kinase activity (GO:0016301);;	Purine metabolism (ko00230);; Sulfur metabolism (ko00920)
rna-mrna.ZEAMMB73_Zm00001d048785_3	0	0	0	0	0	0	0	0	0	0	0	0	Biological Process: sulfate assimilation (GO:0000103);; Molecular Function: adenylylsulfate kinase activity (GO:0004020);; Molecular Function: ATP binding (GO:0005524);; Biological Process: hydrogen sulfide biosynthetic process (GO:0070814);;	Purine metabolism (ko00230);; Sulfur metabolism (ko00920)
rna-mrna.ZEAMMB73_Zm00001d048786	0	0	1	0	0	0	2	0	1	0	0	0	Molecular Function: transcriptional activator activity, RNA polymerase II transcription regulatory region sequence-specific binding (GO:0001228);; Molecular Function: DNA binding (GO:0003677);; Cellular Component: nucleus (GO:0005634);; Molecular Function: protein dimerization activity (GO:0046983);;	Plant hormone signal transduction (ko04075);; Circadian rhythm - plant (ko04712)
ONT.1139.1	2671	2747	3623	5172	2500	3262	3429	1677	3334	4022	5043	4734	Molecular Function: structural constituent of ribosome (GO:0003735);; Cellular Component: ribosome (GO:0005840);; Biological Process: translation (GO:0006412);; Molecular Function: zinc ion binding (GO:0008270);;	Ribosome (ko03010)
ONT.1139.2	0	1	1	0	0	0	1	1	1	1	0	0	Molecular Function: structural constituent of ribosome (GO:0003735);; Cellular Component: ribosome (GO:0005840);; Biological Process: translation (GO:0006412);; Molecular Function: zinc ion binding (GO:0008270);;	--
rna-mrna.ZEAMMB73_Zm00001d048787	0	2	3	3	0	3	0	1	2	4	1	2	Molecular Function: structural constituent of ribosome (GO:0003735);; Biological Process: translation (GO:0006412);; Molecular Function: zinc ion binding (GO:0008270);; Cellular Component: cytosolic small ribosomal subunit (GO:0022627);;	Ribosome (ko03010)
rna-mrna.ZEAMMB73_Zm00001d048788	0	0	0	0	0	0	2	2	1	3	3	0	Cellular Component: nucleus (GO:0005634);; Biological Process: regulation of transcription, DNA-templated (GO:0006355);;	Fatty acid degradation (ko00071);; beta-Alanine metabolism (ko00410);; alpha-Linolenic acid metabolism (ko00592);; Propanoate metabolism (ko00640);; Biosynthesis of unsaturated fatty acids (ko01040);; Carbon metabolism (ko01200);; Fatty acid metabolism (ko01212);; Peroxisome (ko04146)
ONT.59.2	0	0	0	8	14	10	3	0	3	11	11	6	--	--
rna-mrna.ZEAMMB73_Zm00001d048789	47	33	28	18	12	26	46	75	47	36	29	37	--	--
rna-mrna.ZEAMMB73_Zm00001d048790	0	0	0	0	0	0	0	0	0	0	0	0	--	--
rna-mrna.ZEAMMB73_Zm00001d048792	0	0	0	0	0	0	2	0	2	1	0	0	Cellular Component: integral component of membrane (GO:0016021);;	--
rna-mrna.ZEAMMB73_Zm00001d048792_1	0	0	0	0	0	0	0	0	0	0	0	0	Cellular Component: integral component of membrane (GO:0016021);; Molecular Function: oxidative phosphorylation uncoupler activity (GO:0017077);; Biological Process: mitochondrial transmembrane transport (GO:1990542);;	--
rna-mrna.ZEAMMB73_Zm00001d048792_2	0	0	0	0	0	0	1	2	4	4	9	4	--	--
rna-mrna.ZEAMMB73_Zm00001d048792_3	0	0	0	0	0	0	0	0	0	0	0	0	Cellular Component: integral component of membrane (GO:0016021);;	--
rna-mrna.ZEAMMB73_Zm00001d048792_4	0	0	0	0	0	0	0	0	0	0	0	0	Cellular Component: integral component of membrane (GO:0016021);;	--
rna-mrna.ZEAMMB73_Zm00001d048792_5	0	0	0	0	0	0	0	0	0	0	0	0	--	--
rna-mrna.ZEAMMB73_Zm00001d048792_6	0	0	0	0	0	0	0	0	0	0	0	0	--	--
rna-mrna.ZEAMMB73_Zm00001d048792_7	0	0	0	0	0	0	0	0	0	0	0	0	--	--
rna-mrna.ZEAMMB73_Zm00001d048793	0	0	0	0	0	0	0	0	0	0	0	0	Molecular Function: protein kinase activity (GO:0004672);; Molecular Function: ATP binding (GO:0005524);;	--
ONT.60.2	28	30	33	24	44	0	0	0	0	0	0	0	Biological Process: sulfur amino acid metabolic process (GO:0000096);; Molecular Function: magnesium ion binding (GO:0000287);; Molecular Function: phosphoserine phosphatase activity (GO:0004647);; Cellular Component: cytoplasm (GO:0005737);; Biological Process: L-serine biosynthetic process (GO:0006564);; Cellular Component: chloroplast (GO:0009507);; Biological Process: pollen development (GO:0…	Glycine, serine and threonine metabolism (ko00260);; Carbon metabolism (ko01200);; Biosynthesis of amino acids (ko01230)
ONT.60.3	10	0	0	0	0	0	12	16	9	0	0	2	Biological Process: sulfur amino acid metabolic process (GO:0000096);; Molecular Function: magnesium ion binding (GO:0000287);; Molecular Function: phosphoserine phosphatase activity (GO:0004647);; Cellular Component: cytoplasm (GO:0005737);; Biological Process: L-serine biosynthetic process (GO:0006564);; Cellular Component: chloroplast (GO:0009507);; Biological Process: pollen development (GO:0…	Glycine, serine and threonine metabolism (ko00260);; Carbon metabolism (ko01200);; Biosynthesis of amino acids (ko01230)
ONT.60.5	13	10	0	11	0	34	4	1	0	0	0	0	Biological Process: sulfur amino acid metabolic process (GO:0000096);; Molecular Function: magnesium ion binding (GO:0000287);; Molecular Function: phosphoserine phosphatase activity (GO:0004647);; Cellular Component: cytoplasm (GO:0005737);; Biological Process: L-serine biosynthetic process (GO:0006564);; Cellular Component: chloroplast (GO:0009507);; Biological Process: pollen development (GO:0…	Glycine, serine and threonine metabolism (ko00260);; Carbon metabolism (ko01200);; Biosynthesis of amino acids (ko01230)
ONT.60.7	0	0	0	0	0	0	0	0	0	0	0	0	Biological Process: sulfur amino acid metabolic process (GO:0000096);; Molecular Function: magnesium ion binding (GO:0000287);; Molecular Function: phosphoserine phosphatase activity (GO:0004647);; Cellular Component: cytoplasm (GO:0005737);; Biological Process: L-serine biosynthetic process (GO:0006564);; Cellular Component: chloroplast (GO:0009507);; Biological Process: pollen development (GO:0…	Glycine, serine and threonine metabolism (ko00260);; Carbon metabolism (ko01200);; Biosynthesis of amino acids (ko01230)
ONT.60.8	0	0	0	0	0	0	0	0	0	0	0	0	Biological Process: sulfur amino acid metabolic process (GO:0000096);; Molecular Function: magnesium ion binding (GO:0000287);; Molecular Function: phosphoserine phosphatase activity (GO:0004647);; Cellular Component: cytoplasm (GO:0005737);; Biological Process: L-serine biosynthetic process (GO:0006564);; Cellular Component: chloroplast (GO:0009507);; Biological Process: pollen development (GO:0…	Glycine, serine and threonine metabolism (ko00260);; Carbon metabolism (ko01200);; Biosynthesis of amino acids (ko01230)
ONT.60.12	0	0	0	2	0	0	0	0	0	0	1	0	Biological Process: sulfur amino acid metabolic process (GO:0000096);; Molecular Function: magnesium ion binding (GO:0000287);; Molecular Function: phosphoserine phosphatase activity (GO:0004647);; Cellular Component: cytoplasm (GO:0005737);; Biological Process: L-serine biosynthetic process (GO:0006564);; Cellular Component: chloroplast (GO:0009507);; Biological Process: pollen development (GO:0…	Glycine, serine and threonine metabolism (ko00260);; Carbon metabolism (ko01200);; Biosynthesis of amino acids (ko01230)
rna-mrna.ZEAMMB73_Zm00001d048794	65	77	78	71	151	151	21	78	67	231	132	178	Biological Process: sulfur amino acid metabolic process (GO:0000096);; Molecular Function: magnesium ion binding (GO:0000287);; Molecular Function: phosphoserine phosphatase activity (GO:0004647);; Cellular Component: cytoplasm (GO:0005737);; Biological Process: L-serine biosynthetic process (GO:0006564);; Cellular Component: chloroplast (GO:0009507);; Biological Process: pollen development (GO:0…	Glycine, serine and threonine metabolism (ko00260);; Carbon metabolism (ko01200);; Biosynthesis of amino acids (ko01230)
rna-mrna.ZEAMMB73_Zm00001d048794_1	26	18	29	108	57	57	17	13	27	27	47	28	Biological Process: sulfur amino acid metabolic process (GO:0000096);; Molecular Function: magnesium ion binding (GO:0000287);; Molecular Function: phosphoserine phosphatase activity (GO:0004647);; Cellular Component: cytoplasm (GO:0005737);; Biological Process: L-serine biosynthetic process (GO:0006564);; Cellular Component: chloroplast (GO:0009507);; Biological Process: pollen development (GO:0…	Glycine, serine and threonine metabolism (ko00260);; Carbon metabolism (ko01200);; Biosynthesis of amino acids (ko01230)
rna-mrna.ZEAMMB73_Zm00001d048794_2	0	0	0	0	0	0	0	0	0	0	0	0	Biological Process: sulfur amino acid metabolic process (GO:0000096);; Molecular Function: magnesium ion binding (GO:0000287);; Molecular Function: phosphoserine phosphatase activity (GO:0004647);; Cellular Component: cytoplasm (GO:0005737);; Biological Process: L-serine biosynthetic process (GO:0006564);; Cellular Component: chloroplast (GO:0009507);; Biological Process: pollen development (GO:0…	Glycine, serine and threonine metabolism (ko00260);; Carbon metabolism (ko01200);; Biosynthesis of amino acids (ko01230)
rna-mrna.ZEAMMB73_Zm00001d048794_3	1	1	0	7	29	17	18	8	12	3	3	7	Biological Process: sulfur amino acid metabolic process (GO:0000096);; Molecular Function: magnesium ion binding (GO:0000287);; Molecular Function: phosphoserine phosphatase activity (GO:0004647);; Cellular Component: cytoplasm (GO:0005737);; Biological Process: L-serine biosynthetic process (GO:0006564);; Cellular Component: chloroplast (GO:0009507);; Biological Process: pollen development (GO:0…	Glycine, serine and threonine metabolism (ko00260);; Carbon metabolism (ko01200);; Biosynthesis of amino acids (ko01230)
rna-mrna.ZEAMMB73_Zm00001d048794_4	0	0	0	0	0	0	0	0	0	0	0	0	Biological Process: reproduction (GO:0000003);; Molecular Function: magnesium ion binding (GO:0000287);; Biological Process: developmental process involved in reproduction (GO:0003006);; Molecular Function: molecular_function (GO:0003674);; Molecular Function: catalytic activity (GO:0003824);; Molecular Function: phosphoserine phosphatase activity (GO:0004647);; Molecular Function: binding (GO:00…	Glycine, serine and threonine metabolism (ko00260);; Carbon metabolism (ko01200);; Biosynthesis of amino acids (ko01230)
rna-mrna.ZEAMMB73_Zm00001d048795	63	78	117	877	1124	941	250	166	219	979	733	604	Cellular Component: cortical microtubule, transverse to long axis (GO:0010005);; Biological Process: cortical microtubule organization (GO:0043622);;	--
ONT.1140.3	7	6	4	0	14	7	111	101	116	122	76	110	--	Peroxisome (ko04146)
ONT.1140.7	0	0	0	0	0	0	0	0	0	0	0	0	--	--
rna-mrna.ZEAMMB73_Zm00001d048796	280	250	168	152	262	200	115	180	163	220	123	156	Molecular Function: ubiquitin-protein transferase activity (GO:0004842);;	Peroxisome (ko04146)
rna-mrna.ZEAMMB73_Zm00001d048796_1	21	20	3	20	28	27	4	0	1	8	5	0	--	Peroxisome (ko04146)
rna-mrna.ZEAMMB73_Zm00001d048796_2	0	2	0	0	0	0	27	53	48	20	18	13	Molecular Function: ubiquitin-protein transferase activity (GO:0004842);;	Peroxisome (ko04146)
rna-mrna.ZEAMMB73_Zm00001d048796_3	1	4	4	4	4	4	4	5	6	8	2	9	--	--
rna-mrna.ZEAMMB73_Zm00001d048796_4	0	0	0	0	0	0	0	1	1	1	0	0	--	--
rna-mrna.ZEAMMB73_Zm00001d048797	0	0	0	0	0	0	0	0	0	0	0	0	Cellular Component: kinetochore (GO:0000776);; Cellular Component: spindle pole (GO:0000922);; Biological Process: mitotic spindle organization (GO:0007052);; Molecular Function: microtubule binding (GO:0008017);; Biological Process: establishment or maintenance of microtubule cytoskeleton polarity (GO:0030951);; Biological Process: microtubule polymerization (GO:0046785);; Molecular Function: mi…	--
rna-mrna.ZEAMMB73_Zm00001d048798	0	0	0	1	4	4	0	0	0	1	1	3	Biological Process: mRNA splicing, via spliceosome (GO:0000398);; Molecular Function: nucleic acid binding (GO:0003676);; Molecular Function: RNA binding (GO:0003723);; Cellular Component: nucleus (GO:0005634);;	Glycerophospholipid metabolism (ko00564);; Ether lipid metabolism (ko00565)
rna-mrna.ZEAMMB73_Zm00001d048799	40	40	37	57	79	62	48	24	46	81	58	61	Biological Process: metal ion transport (GO:0030001);; Molecular Function: metal ion binding (GO:0046872);;	--
rna-mrna.ZEAMMB73_Zm00001d048800	0	0	0	0	0	0	0	0	0	0	0	0	Molecular Function: oxidoreductase activity (GO:0016491);; Molecular Function: metal ion binding (GO:0046872);;	Flavonoid biosynthesis (ko00941)
ONT.1142.1	6	10	5	36	25	17	3	0	1	5	11	12	Biological Process: entrainment of circadian clock (GO:0009649);; Biological Process: positive regulation of circadian rhythm (GO:0042753);;	--
rna-mrna.ZEAMMB73_Zm00001d048801	0	0	0	0	0	0	0	1	0	0	0	0	Biological Process: entrainment of circadian clock (GO:0009649);; Biological Process: positive regulation of circadian rhythm (GO:0042753);;	--
ONT.63.1	0	0	0	0	0	0	131	151	64	16	56	103	Cellular Component: cellular_component (GO:0005575);; Cellular Component: cell (GO:0005623);; Cellular Component: plasma membrane (GO:0005886);; Biological Process: response to stress (GO:0006950);; Biological Process: response to osmotic stress (GO:0006970);; Biological Process: biological_process (GO:0008150);; Biological Process: response to abiotic stimulus (GO:0009628);; Biological Process: …	--
ONT.63.2	0	0	0	0	0	0	0	0	0	0	0	0	--	--
ONT.63.3	33	29	28	51	91	105	54	17	75	193	138	89	--	--
rna-mrna.ZEAMMB73_Zm00001d048802	0	3	0	2	0	0	13	12	10	10	21	10	Cellular Component: integral component of membrane (GO:0016021);;	Endocytosis (ko04144)
rna-mrna.ZEAMMB73_Zm00001d048802_1	0	27	43	0	0	0	0	28	0	0	0	0	Cellular Component: cellular_component (GO:0005575);; Cellular Component: cell (GO:0005623);; Cellular Component: plasma membrane (GO:0005886);; Biological Process: response to stress (GO:0006950);; Biological Process: response to osmotic stress (GO:0006970);; Biological Process: biological_process (GO:0008150);; Biological Process: response to abiotic stimulus (GO:0009628);; Biological Process: …	--
rna-mrna.ZEAMMB73_Zm00001d048802_2	0	0	0	0	0	10	11	0	0	0	0	0	Cellular Component: cellular_component (GO:0005575);; Cellular Component: cell (GO:0005623);; Cellular Component: plasma membrane (GO:0005886);; Biological Process: response to stress (GO:0006950);; Biological Process: response to osmotic stress (GO:0006970);; Biological Process: biological_process (GO:0008150);; Biological Process: response to abiotic stimulus (GO:0009628);; Biological Process: …	--
rna-mrna.ZEAMMB73_Zm00001d048802_3	36	0	0	5	0	0	22	14	4	0	4	0	Cellular Component: cellular_component (GO:0005575);; Cellular Component: cell (GO:0005623);; Cellular Component: plasma membrane (GO:0005886);; Biological Process: response to stress (GO:0006950);; Biological Process: response to osmotic stress (GO:0006970);; Biological Process: biological_process (GO:0008150);; Biological Process: response to abiotic stimulus (GO:0009628);; Biological Process: …	--
rna-mrna.ZEAMMB73_Zm00001d048802_4	0	0	0	0	0	0	0	46	0	0	0	0	Cellular Component: cellular_component (GO:0005575);; Cellular Component: cell (GO:0005623);; Cellular Component: plasma membrane (GO:0005886);; Biological Process: response to stress (GO:0006950);; Biological Process: response to osmotic stress (GO:0006970);; Biological Process: biological_process (GO:0008150);; Biological Process: response to abiotic stimulus (GO:0009628);; Biological Process: …	--
rna-mrna.ZEAMMB73_Zm00001d048802_5	0	2	0	0	0	0	0	15	5	0	0	0	Cellular Component: cellular_component (GO:0005575);; Cellular Component: cell (GO:0005623);; Cellular Component: plasma membrane (GO:0005886);; Biological Process: response to stress (GO:0006950);; Biological Process: response to osmotic stress (GO:0006970);; Biological Process: biological_process (GO:0008150);; Biological Process: response to abiotic stimulus (GO:0009628);; Biological Process: …	--
ONT.64.1	0	0	0	0	0	0	0	0	0	12	7	0	Cellular Component: integral component of membrane (GO:0016021);;	--
rna-mrna.ZEAMMB73_Zm00001d048804	0	0	0	0	1	0	23	21	20	59	64	46	Cellular Component: integral component of membrane (GO:0016021);;	--
rna-mrna.ZEAMMB73_Zm00001d048804_1	18	18	15	73	61	48	0	0	0	0	0	0	Cellular Component: integral component of membrane (GO:0016021);;	--
rna-mrna.ZEAMMB73_Zm00001d048806	0	0	0	0	0	0	0	0	0	0	0	0	Molecular Function: nutrient reservoir activity (GO:0045735);;	--
rna-mrna.ZEAMMB73_Zm00001d048807	0	0	0	0	0	0	0	0	0	0	0	0	Molecular Function: nutrient reservoir activity (GO:0045735);;	--
rna-mrna.ZEAMMB73_Zm00001d048808	0	0	0	0	0	0	0	0	0	0	0	0	Molecular Function: nutrient reservoir activity (GO:0045735);;	--
rna-mrna.ZEAMMB73_Zm00001d048809	0	0	0	0	0	0	0	0	0	0	0	0	Molecular Function: nutrient reservoir activity (GO:0045735);;	--
rna-mrna.ZEAMMB73_Zm00001d048810	0	0	0	0	0	0	0	0	0	0	0	0	Molecular Function: nutrient reservoir activity (GO:0045735);;	--
rna-mrna.ZEAMMB73_Zm00001d048812	0	0	0	0	0	0	0	0	0	0	0	0	Molecular Function: nutrient reservoir activity (GO:0045735);;	--
rna-mrna.ZEAMMB73_Zm00001d048813	0	0	0	0	0	0	0	0	0	0	0	0	Molecular Function: nutrient reservoir activity (GO:0045735);;	--
rna-mrna.ZEAMMB73_Zm00001d048814	21	10	15	9	14	28	43	250	49	205	118	173	Cellular Component: apoplast (GO:0048046);;	Aminoacyl-tRNA biosynthesis (ko00970)
rna-mrna.ZEAMMB73_Zm00001d048815	0	0	0	0	0	0	0	0	0	0	0	0	Molecular Function: DNA binding (GO:0003677);; Cellular Component: nucleus (GO:0005634);;	--
rna-mrna.ZEAMMB73_Zm00001d048816	0	0	0	0	0	0	0	0	0	0	0	0	Molecular Function: nutrient reservoir activity (GO:0045735);;	--
rna-mrna.ZEAMMB73_Zm00001d048817	0	0	0	0	0	0	0	0	0	0	0	0	Molecular Function: nutrient reservoir activity (GO:0045735);;	--
rna-mrna.ZEAMMB73_Zm00001d048818	0	0	0	0	0	0	0	0	0	0	0	0	Molecular Function: nutrient reservoir activity (GO:0045735);;	--
rna-mrna.ZEAMMB73_Zm00001d048819	1	0	0	0	1	1	1	1	6	4	2	2	Molecular Function: monooxygenase activity (GO:0004497);; Molecular Function: iron ion binding (GO:0005506);; Biological Process: sterol metabolic process (GO:0016125);; Molecular Function: oxidoreductase activity (GO:0016491);; Molecular Function: oxidoreductase activity, acting on paired donors, with incorporation or reduction of molecular oxygen (GO:0016705);; Molecular Function: heme binding …	--
rna-mrna.ZEAMMB73_Zm00001d048822	0	0	0	0	0	0	0	0	0	0	0	0	Molecular Function: protein kinase activity (GO:0004672);; Molecular Function: ATP binding (GO:0005524);; Cellular Component: integral component of membrane (GO:0016021);;	Thiamine metabolism (ko00730)
rna-mrna.ZEAMMB73_Zm00001d048823	3	3	9	49	62	51	1	1	4	13	8	0	Cellular Component: integral component of membrane (GO:0016021);; Molecular Function: transmembrane transporter activity (GO:0022857);;	--
rna-mrna.ZEAMMB73_Zm00001d048823_1	0	0	0	0	0	0	0	0	0	0	0	0	Cellular Component: integral component of membrane (GO:0016021);; Molecular Function: transmembrane transporter activity (GO:0022857);;	--
rna-mrna.ZEAMMB73_Zm00001d048823_2	0	0	0	0	0	0	0	0	0	0	0	0	Cellular Component: integral component of membrane (GO:0016021);; Molecular Function: transmembrane transporter activity (GO:0022857);;	--
rna-mrna.ZEAMMB73_Zm00001d048823_3	0	0	0	0	0	0	0	1	0	0	0	0	Cellular Component: integral component of membrane (GO:0016021);; Molecular Function: transmembrane transporter activity (GO:0022857);;	--
rna-mrna.ZEAMMB73_Zm00001d048823_4	0	0	0	0	4	0	0	0	2	0	5	0	Cellular Component: integral component of membrane (GO:0016021);; Molecular Function: transmembrane transporter activity (GO:0022857);;	--
rna-mrna.ZEAMMB73_Zm00001d048823_5	1	5	0	3	1	2	0	0	1	3	1	0	Cellular Component: integral component of membrane (GO:0016021);; Molecular Function: transmembrane transporter activity (GO:0022857);;	--
rna-mrna.ZEAMMB73_Zm00001d048823_6	1	0	5	9	3	7	1	1	0	6	0	8	Molecular Function: sugar:proton symporter activity (GO:0005351);; Cellular Component: integral component of plasma membrane (GO:0005887);; Biological Process: glucose import (GO:0046323);;	--
ONT.66.2	0	0	0	0	0	0	0	0	0	0	0	0	Molecular Function: mRNA binding (GO:0003729);;	--
rna-mrna.ZEAMMB73_Zm00001d048824	3	7	19	5	15	5	14	31	13	27	20	21	Molecular Function: nucleic acid binding (GO:0003676);;	--
rna-mrna.ZEAMMB73_Zm00001d048824_1	206	209	115	235	309	262	159	200	244	242	250	212	Molecular Function: mRNA binding (GO:0003729);;	--
rna-mrna.ZEAMMB73_Zm00001d048824_2	5	5	10	2	5	14	55	28	24	26	0	14	Molecular Function: RNA binding (GO:0003723);; Cellular Component: integral component of membrane (GO:0016021);;	--
rna-mrna.ZEAMMB73_Zm00001d048824_3	0	0	0	0	0	0	0	0	0	0	0	0	Molecular Function: RNA binding (GO:0003723);;	--
rna-mrna.ZEAMMB73_Zm00001d048824_4	3	5	6	0	1	2	4	8	6	2	4	11	Molecular Function: RNA binding (GO:0003723);;	--
rna-mrna.ZEAMMB73_Zm00001d048824_5	0	0	0	0	0	0	0	0	0	0	0	3	Molecular Function: RNA binding (GO:0003723);;	--
rna-mrna.ZEAMMB73_Zm00001d048824_6	0	0	0	0	0	0	0	0	0	0	0	0	Molecular Function: RNA binding (GO:0003723);;	--
ONT.67.2	17	27	28	0	0	0	25	16	14	1	1	1	Molecular Function: serine-type peptidase activity (GO:0008236);; Cellular Component: membrane (GO:0016020);;	Protein export (ko03060)
rna-mrna.ZEAMMB73_Zm00001d048825	174	198	225	379	234	251	191	119	219	318	331	322	Biological Process: protein processing involved in protein targeting to mitochondrion (GO:0006627);; Molecular Function: serine-type peptidase activity (GO:0008236);; Cellular Component: mitochondrial inner membrane peptidase complex (GO:0042720);;	Protein export (ko03060)
rna-mrna.ZEAMMB73_Zm00001d048825_1	0	0	0	0	0	0	0	0	0	0	2	0	Biological Process: protein processing involved in protein targeting to mitochondrion (GO:0006627);; Molecular Function: serine-type peptidase activity (GO:0008236);; Cellular Component: mitochondrial inner membrane peptidase complex (GO:0042720);;	Protein export (ko03060)
rna-mrna.ZEAMMB73_Zm00001d048825_2	9	3	11	36	21	13	2	3	8	22	23	11	Biological Process: protein processing involved in protein targeting to mitochondrion (GO:0006627);; Molecular Function: serine-type peptidase activity (GO:0008236);; Cellular Component: mitochondrial inner membrane peptidase complex (GO:0042720);;	Protein export (ko03060)
rna-mrna.ZEAMMB73_Zm00001d048826	3	8	6	4	1	3	1	0	0	0	0	0	Biological Process: defense response (GO:0006952);;	--
rna-mrna.ZEAMMB73_Zm00001d048829	2	2	0	2	1	2	0	0	0	0	3	1	--	--
ONT.1145.2	0	0	0	0	0	0	0	0	0	2	0	6	--	--
ONT.1145.3	0	0	0	0	0	0	79	59	98	78	108	74	Cellular Component: plastid (GO:0009536);;	--
ONT.1145.4	0	0	0	0	0	0	0	0	0	0	0	0	Cellular Component: plastid (GO:0009536);;	--
ONT.1145.7	9	16	12	15	12	18	0	0	0	0	0	1	Cellular Component: plastid (GO:0009536);;	--
rna-mrna.ZEAMMB73_Zm00001d048831	36	31	52	38	28	23	4	5	5	1	0	1	Cellular Component: plastid (GO:0009536);;	--
rna-mrna.ZEAMMB73_Zm00001d048832	0	0	0	0	0	0	0	0	1	0	1	2	Molecular Function: protein serine/threonine kinase activity (GO:0004674);; Molecular Function: ATP binding (GO:0005524);; Cellular Component: plasma membrane (GO:0005886);; Cellular Component: integral component of membrane (GO:0016021);;	--
rna-mrna.ZEAMMB73_Zm00001d048833	14	11	7	122	150	118	75	48	43	165	166	131	Molecular Function: transcription coactivator activity (GO:0003713);; Cellular Component: nucleus (GO:0005634);; Biological Process: cell proliferation (GO:0008283);; Biological Process: positive regulation of transcription, DNA-templated (GO:0045893);; Biological Process: positive regulation of transcription from RNA polymerase II promoter (GO:0045944);; Biological Process: leaf development (GO:…	--
rna-mrna.ZEAMMB73_Zm00001d048833_1	7	8	14	15	16	15	24	16	15	17	4	13	Molecular Function: transcription coactivator activity (GO:0003713);; Cellular Component: nucleus (GO:0005634);; Biological Process: cell proliferation (GO:0008283);; Biological Process: positive regulation of transcription, DNA-templated (GO:0045893);; Biological Process: positive regulation of transcription from RNA polymerase II promoter (GO:0045944);; Biological Process: leaf development (GO:…	--
rna-mrna.ZEAMMB73_Zm00001d048833_2	0	1	0	6	8	13	2	8	5	8	6	10	--	--
ONT.1146.3	0	0	0	0	0	0	0	0	0	0	0	0	Biological Process: RNA polymerase I transcriptional preinitiation complex assembly (GO:0001188);; Molecular Function: DNA binding (GO:0003677);; Cellular Component: DNA-directed RNA polymerase I complex (GO:0005736);; Biological Process: transcription elongation from RNA polymerase I promoter (GO:0006362);; Cellular Component: host cell nucleus (GO:0042025);; Biological Process: transcription of…	RNA polymerase (ko03020)
rna-mrna.ZEAMMB73_Zm00001d048834	1	1	0	0	0	0	0	0	0	0	0	0	Biological Process: RNA polymerase I transcriptional preinitiation complex assembly (GO:0001188);; Molecular Function: DNA binding (GO:0003677);; Cellular Component: DNA-directed RNA polymerase I complex (GO:0005736);; Biological Process: transcription elongation from RNA polymerase I promoter (GO:0006362);; Cellular Component: host cell nucleus (GO:0042025);; Biological Process: transcription of…	RNA polymerase (ko03020)
rna-mrna.ZEAMMB73_Zm00001d048834_1	37	30	27	72	48	54	27	28	32	74	53	63	Molecular Function: DNA binding (GO:0003677);; Biological Process: transcription, DNA-templated (GO:0006351);; Cellular Component: host cell nucleus (GO:0042025);;	RNA polymerase (ko03020)
rna-mrna.ZEAMMB73_Zm00001d048834_2	1	2	6	0	3	2	11	2	1	4	20	2	Molecular Function: DNA binding (GO:0003677);; Biological Process: transcription, DNA-templated (GO:0006351);; Cellular Component: host cell nucleus (GO:0042025);;	RNA polymerase (ko03020)
ONT.1147.3	0	0	0	0	0	0	0	0	0	0	0	0	Molecular Function: phosphatidate phosphatase activity (GO:0008195);; Biological Process: cellular lipid metabolic process (GO:0044255);;	Glycerolipid metabolism (ko00561);; Glycerophospholipid metabolism (ko00564)
rna-mrna.ZEAMMB73_Zm00001d048835	0	0	42	30	35	58	6	3	12	0	34	32	--	Glycerolipid metabolism (ko00561);; Glycerophospholipid metabolism (ko00564)
rna-mrna.ZEAMMB73_Zm00001d048835_1	30	50	16	80	56	49	43	51	69	111	74	64	--	Glycerolipid metabolism (ko00561);; Glycerophospholipid metabolism (ko00564)
rna-mrna.ZEAMMB73_Zm00001d048835_10	0	0	0	0	3	0	0	0	0	5	0	0	--	Glycerolipid metabolism (ko00561);; Glycerophospholipid metabolism (ko00564)
rna-mrna.ZEAMMB73_Zm00001d048835_11	0	0	0	0	0	0	0	0	0	0	0	0	--	Glycerolipid metabolism (ko00561);; Glycerophospholipid metabolism (ko00564)
rna-mrna.ZEAMMB73_Zm00001d048835_12	0	0	0	0	0	0	0	0	0	0	0	0	--	Glycerolipid metabolism (ko00561);; Glycerophospholipid metabolism (ko00564)
rna-mrna.ZEAMMB73_Zm00001d048835_13	0	0	0	0	0	0	0	0	0	0	0	0	--	Glycerolipid metabolism (ko00561);; Glycerophospholipid metabolism (ko00564)
rna-mrna.ZEAMMB73_Zm00001d048835_14	0	0	0	0	0	0	0	0	0	0	0	0	--	Glycerolipid metabolism (ko00561);; Glycerophospholipid metabolism (ko00564)
rna-mrna.ZEAMMB73_Zm00001d048835_15	0	0	0	0	0	0	0	0	0	0	0	0	--	Glycerolipid metabolism (ko00561);; Glycerophospholipid metabolism (ko00564)
rna-mrna.ZEAMMB73_Zm00001d048835_16	1	1	1	2	0	0	0	0	0	1	0	4	--	Glycerolipid metabolism (ko00561);; Glycerophospholipid metabolism (ko00564)
rna-mrna.ZEAMMB73_Zm00001d048835_17	0	0	0	0	7	0	0	0	3	0	0	0	--	Glycerolipid metabolism (ko00561);; Glycerophospholipid metabolism (ko00564)
rna-mrna.ZEAMMB73_Zm00001d048835_18	0	0	0	0	6	7	0	0	0	3	0	0	--	Glycerolipid metabolism (ko00561);; Glycerophospholipid metabolism (ko00564)
rna-mrna.ZEAMMB73_Zm00001d048835_19	0	0	0	0	0	0	0	0	0	0	0	0	--	Glycerolipid metabolism (ko00561);; Glycerophospholipid metabolism (ko00564)
rna-mrna.ZEAMMB73_Zm00001d048835_2	0	34	0	0	0	0	0	4	0	0	0	0	--	Glycerolipid metabolism (ko00561);; Glycerophospholipid metabolism (ko00564)
rna-mrna.ZEAMMB73_Zm00001d048835_20	0	0	0	0	0	0	0	0	0	0	0	0	--	Glycerolipid metabolism (ko00561);; Glycerophospholipid metabolism (ko00564)
rna-mrna.ZEAMMB73_Zm00001d048835_21	0	0	0	0	0	0	0	0	0	0	0	0	--	Glycerolipid metabolism (ko00561);; Glycerophospholipid metabolism (ko00564)
rna-mrna.ZEAMMB73_Zm00001d048835_22	0	0	0	0	0	0	0	0	0	0	0	0	--	Glycerolipid metabolism (ko00561);; Glycerophospholipid metabolism (ko00564)
rna-mrna.ZEAMMB73_Zm00001d048835_23	0	0	0	0	0	0	0	0	0	0	0	0	--	Glycerolipid metabolism (ko00561);; Glycerophospholipid metabolism (ko00564)
rna-mrna.ZEAMMB73_Zm00001d048835_24	0	0	0	0	0	0	0	0	0	0	0	0	--	Glycerolipid metabolism (ko00561);; Glycerophospholipid metabolism (ko00564)
rna-mrna.ZEAMMB73_Zm00001d048835_25	0	0	0	0	0	0	0	1	0	0	0	0	--	Glycerolipid metabolism (ko00561);; Glycerophospholipid metabolism (ko00564)
rna-mrna.ZEAMMB73_Zm00001d048835_26	0	0	0	0	0	0	0	0	0	3	0	0	--	Glycerolipid metabolism (ko00561);; Glycerophospholipid metabolism (ko00564)
rna-mrna.ZEAMMB73_Zm00001d048835_27	0	0	0	0	0	0	0	0	0	0	0	0	--	Glycerolipid metabolism (ko00561);; Glycerophospholipid metabolism (ko00564)
rna-mrna.ZEAMMB73_Zm00001d048835_28	0	0	0	0	0	0	0	0	0	0	0	0	--	Glycerolipid metabolism (ko00561);; Glycerophospholipid metabolism (ko00564)
rna-mrna.ZEAMMB73_Zm00001d048835_29	30	0	0	0	0	0	0	0	0	14	0	0	--	Glycerolipid metabolism (ko00561);; Glycerophospholipid metabolism (ko00564)
rna-mrna.ZEAMMB73_Zm00001d048835_3	0	0	0	0	0	0	0	0	0	0	0	0	--	Glycerolipid metabolism (ko00561);; Glycerophospholipid metabolism (ko00564)
rna-mrna.ZEAMMB73_Zm00001d048835_30	0	0	0	0	0	0	0	0	0	0	0	0	--	Glycerolipid metabolism (ko00561);; Glycerophospholipid metabolism (ko00564)
rna-mrna.ZEAMMB73_Zm00001d048835_31	0	0	0	0	0	0	0	0	0	0	0	0	--	Glycerolipid metabolism (ko00561);; Glycerophospholipid metabolism (ko00564)
rna-mrna.ZEAMMB73_Zm00001d048835_32	0	0	0	0	0	0	0	0	0	0	0	0	--	Glycerolipid metabolism (ko00561);; Glycerophospholipid metabolism (ko00564)
rna-mrna.ZEAMMB73_Zm00001d048835_33	0	0	0	1	0	0	0	0	0	0	0	0	--	Glycerolipid metabolism (ko00561);; Glycerophospholipid metabolism (ko00564)
rna-mrna.ZEAMMB73_Zm00001d048835_34	0	0	0	0	0	0	0	0	0	0	0	0	--	Glycerolipid metabolism (ko00561);; Glycerophospholipid metabolism (ko00564)
rna-mrna.ZEAMMB73_Zm00001d048835_35	0	0	0	0	0	0	0	0	0	0	0	0	--	Glycerolipid metabolism (ko00561);; Glycerophospholipid metabolism (ko00564)
rna-mrna.ZEAMMB73_Zm00001d048835_36	0	0	0	0	0	0	1	0	0	0	0	0	--	Glycerolipid metabolism (ko00561);; Glycerophospholipid metabolism (ko00564)
rna-mrna.ZEAMMB73_Zm00001d048835_37	0	0	0	0	0	0	0	0	0	0	0	0	--	Glycerolipid metabolism (ko00561);; Glycerophospholipid metabolism (ko00564)
rna-mrna.ZEAMMB73_Zm00001d048835_38	0	0	0	0	0	0	0	0	0	0	0	0	--	Glycerolipid metabolism (ko00561);; Glycerophospholipid metabolism (ko00564)
rna-mrna.ZEAMMB73_Zm00001d048835_39	0	0	0	0	0	0	0	0	0	0	0	0	--	Glycerolipid metabolism (ko00561);; Glycerophospholipid metabolism (ko00564)
rna-mrna.ZEAMMB73_Zm00001d048835_4	0	0	0	4	0	0	0	0	0	0	0	0	--	Glycerolipid metabolism (ko00561);; Glycerophospholipid metabolism (ko00564)
rna-mrna.ZEAMMB73_Zm00001d048835_40	0	0	0	0	0	0	0	0	0	0	0	0	--	Glycerolipid metabolism (ko00561);; Glycerophospholipid metabolism (ko00564)
rna-mrna.ZEAMMB73_Zm00001d048835_41	0	0	0	0	0	0	0	0	0	0	0	0	--	Glycerolipid metabolism (ko00561);; Glycerophospholipid metabolism (ko00564)
rna-mrna.ZEAMMB73_Zm00001d048835_42	0	0	0	0	0	0	0	0	0	0	0	0	--	Glycerolipid metabolism (ko00561);; Glycerophospholipid metabolism (ko00564)
rna-mrna.ZEAMMB73_Zm00001d048835_43	0	0	0	0	0	0	0	0	0	0	0	0	--	Glycerolipid metabolism (ko00561);; Glycerophospholipid metabolism (ko00564)
rna-mrna.ZEAMMB73_Zm00001d048835_5	0	0	0	0	0	0	0	0	0	0	0	0	--	Glycerolipid metabolism (ko00561);; Glycerophospholipid metabolism (ko00564)
rna-mrna.ZEAMMB73_Zm00001d048835_6	0	0	0	0	0	0	0	0	0	0	0	0	--	Glycerolipid metabolism (ko00561);; Glycerophospholipid metabolism (ko00564)
rna-mrna.ZEAMMB73_Zm00001d048835_7	0	0	0	0	0	0	0	0	0	2	0	0	--	Glycerolipid metabolism (ko00561);; Glycerophospholipid metabolism (ko00564)
rna-mrna.ZEAMMB73_Zm00001d048835_8	0	0	0	0	0	0	0	0	0	0	0	0	--	Glycerolipid metabolism (ko00561);; Glycerophospholipid metabolism (ko00564)
rna-mrna.ZEAMMB73_Zm00001d048835_9	0	0	0	0	2	0	0	0	0	0	0	0	--	Glycerolipid metabolism (ko00561);; Glycerophospholipid metabolism (ko00564)
rna-mrna.ZEAMMB73_Zm00001d048836	48	50	38	62	61	46	31	30	36	41	43	42	--	--
rna-mrna.ZEAMMB73_Zm00001d048837	0	2	5	28	30	27	2	5	4	35	24	18	Molecular Function: cyclin-dependent protein serine/threonine kinase inhibitor activity (GO:0004861);; Cellular Component: nucleus (GO:0005634);; Biological Process: cell cycle arrest (GO:0007050);; Molecular Function: kinase activity (GO:0016301);;	--
ONT.1151.1	0	0	1	0	0	1	0	0	0	0	0	0	--	--
ONT.1151.4	20	14	12	7	12	8	0	0	0	0	0	0	--	--
ONT.1151.5	14	7	17	6	6	11	0	0	0	0	0	0	--	--
rna-mrna.ZEAMMB73_Zm00001d048839	33	31	73	90	59	58	0	0	0	0	0	0	--	--
rna-mrna.ZEAMMB73_Zm00001d048839_1	26	29	14	0	17	28	1	0	0	3	0	0	--	--
rna-mrna.ZEAMMB73_Zm00001d048839_2	0	6	0	39	0	0	0	0	0	0	0	0	--	--
rna-mrna.ZEAMMB73_Zm00001d048839_3	0	0	0	0	0	0	0	0	0	0	0	0	--	--
rna-mrna.ZEAMMB73_Zm00001d048839_4	4	1	4	0	0	0	0	0	0	0	0	0	--	--
rna-mrna.ZEAMMB73_Zm00001d048839_5	0	0	0	0	0	0	0	0	0	0	0	0	--	--
rna-mrna.ZEAMMB73_Zm00001d048839_6	4	3	4	0	0	0	0	0	0	0	0	0	--	--
rna-mrna.ZEAMMB73_Zm00001d048840	0	0	0	0	0	0	0	0	0	0	0	0	--	--
rna-mrna.ZEAMMB73_Zm00001d048841	114	64	17	104	40	67	29	26	44	51	31	47	Molecular Function: phospholipase activity (GO:0004620);; Biological Process: lipid catabolic process (GO:0016042);; Molecular Function: acylglycerol lipase activity (GO:0047372);;	--
rna-mrna.ZEAMMB73_Zm00001d048841_1	0	0	0	0	0	0	0	0	0	0	0	0	Biological Process: lipid catabolic process (GO:0016042);; Molecular Function: hydrolase activity (GO:0016787);;	--
rna-mrna.ZEAMMB73_Zm00001d048842	0	0	0	0	0	0	0	0	0	0	0	0	--	--
ONT.70.1	23	24	22	192	150	182	18	8	16	96	65	89	Molecular Function: protein binding (GO:0005515);;	--
rna-mrna.ZEAMMB73_Zm00001d048843	2	5	4	7	3	6	10	6	2	2	2	6	Molecular Function: protein binding (GO:0005515);;	--
rna-mrna.ZEAMMB73_Zm00001d048847	0	0	0	0	0	0	0	0	0	0	0	0	Molecular Function: nutrient reservoir activity (GO:0045735);;	--
rna-mrna.ZEAMMB73_Zm00001d048848	0	0	0	0	0	0	0	0	0	0	0	0	Molecular Function: nutrient reservoir activity (GO:0045735);;	--
rna-mrna.ZEAMMB73_Zm00001d048849	0	0	0	0	0	0	0	0	0	0	0	0	Molecular Function: nutrient reservoir activity (GO:0045735);;	--
rna-mrna.ZEAMMB73_Zm00001d048850	0	0	0	0	0	0	0	0	0	0	0	0	Molecular Function: nutrient reservoir activity (GO:0045735);;	--
rna-mrna.ZEAMMB73_Zm00001d048851	0	0	0	0	0	0	0	0	0	0	0	0	Molecular Function: nutrient reservoir activity (GO:0045735);;	--
rna-mrna.ZEAMMB73_Zm00001d048852	0	0	0	0	0	0	0	0	0	0	0	0	Molecular Function: nutrient reservoir activity (GO:0045735);;	--
ONT.1152.1	3	3	0	18	11	11	5	0	4	19	27	13	--	Aminoacyl-tRNA biosynthesis (ko00970)
rna-mrna.ZEAMMB73_Zm00001d048856	40	19	14	20	20	13	30	32	38	77	19	0	Molecular Function: serine-tRNA ligase activity (GO:0004828);; Molecular Function: ATP binding (GO:0005524);; Biological Process: seryl-tRNA aminoacylation (GO:0006434);;	Aminoacyl-tRNA biosynthesis (ko00970)
rna-mrna.ZEAMMB73_Zm00001d048856_1	0	0	0	0	0	0	5	0	0	0	0	27	Molecular Function: tRNA binding (GO:0000049);; Molecular Function: serine-tRNA ligase activity (GO:0004828);; Molecular Function: ATP binding (GO:0005524);; Cellular Component: mitochondrion (GO:0005739);; Biological Process: seryl-tRNA aminoacylation (GO:0006434);; Cellular Component: chloroplast (GO:0009507);; Biological Process: plant ovule development (GO:0048481);; Biological Process: mitoc…	Aminoacyl-tRNA biosynthesis (ko00970)
rna-mrna.ZEAMMB73_Zm00001d048856_2	0	20	14	33	20	41	0	0	0	25	56	36	Molecular Function: serine-tRNA ligase activity (GO:0004828);; Molecular Function: ATP binding (GO:0005524);; Biological Process: seryl-tRNA aminoacylation (GO:0006434);;	Aminoacyl-tRNA biosynthesis (ko00970)
rna-mrna.ZEAMMB73_Zm00001d048856_3	0	0	0	0	0	0	0	0	0	0	0	0	Molecular Function: tRNA binding (GO:0000049);; Molecular Function: serine-tRNA ligase activity (GO:0004828);; Molecular Function: ATP binding (GO:0005524);; Cellular Component: mitochondrion (GO:0005739);; Biological Process: seryl-tRNA aminoacylation (GO:0006434);; Cellular Component: chloroplast (GO:0009507);; Biological Process: plant ovule development (GO:0048481);; Biological Process: mitoc…	Aminoacyl-tRNA biosynthesis (ko00970)
rna-mrna.ZEAMMB73_Zm00001d048856_4	0	0	0	0	0	0	0	0	0	0	0	0	Molecular Function: serine-tRNA ligase activity (GO:0004828);; Molecular Function: ATP binding (GO:0005524);; Biological Process: seryl-tRNA aminoacylation (GO:0006434);;	Aminoacyl-tRNA biosynthesis (ko00970)
rna-mrna.ZEAMMB73_Zm00001d048856_5	0	0	0	0	0	0	0	0	0	0	0	1	Molecular Function: tRNA binding (GO:0000049);; Molecular Function: serine-tRNA ligase activity (GO:0004828);; Molecular Function: ATP binding (GO:0005524);; Cellular Component: mitochondrion (GO:0005739);; Biological Process: seryl-tRNA aminoacylation (GO:0006434);; Cellular Component: chloroplast (GO:0009507);; Biological Process: plant ovule development (GO:0048481);; Biological Process: mitoc…	Aminoacyl-tRNA biosynthesis (ko00970)
rna-mrna.ZEAMMB73_Zm00001d048856_6	0	0	0	0	1	1	0	0	0	2	0	1	Molecular Function: aminoacyl-tRNA ligase activity (GO:0004812);;	Aminoacyl-tRNA biosynthesis (ko00970)
rna-mrna.ZEAMMB73_Zm00001d048857	0	0	15	52	33	26	10	0	1	20	60	0	Cellular Component: integral component of membrane (GO:0016021);;	Protein processing in endoplasmic reticulum (ko04141)
rna-mrna.ZEAMMB73_Zm00001d048857_1	0	0	0	0	0	0	0	0	0	0	0	0	Biological Process: regulation of COPII vesicle coating (GO:0003400);; Molecular Function: Sar guanyl-nucleotide exchange factor activity (GO:0005090);; Molecular Function: GTPase activator activity (GO:0005096);; Biological Process: protein secretion (GO:0009306);; Cellular Component: integral component of endoplasmic reticulum membrane (GO:0030176);; Molecular Function: GTPase binding (GO:00510…	Protein processing in endoplasmic reticulum (ko04141)
rna-mrna.ZEAMMB73_Zm00001d048857_2	1	5	3	10	11	6	5	3	6	8	8	2	Biological Process: peptide secretion (GO:0002790);; Biological Process: regulation of COPII vesicle coating (GO:0003400);; Molecular Function: molecular_function (GO:0003674);; Molecular Function: guanyl-nucleotide exchange factor activity (GO:0005085);; Molecular Function: Sar guanyl-nucleotide exchange factor activity (GO:0005090);; Molecular Function: GTPase activator activity (GO:0005096);; …	Protein processing in endoplasmic reticulum (ko04141)
rna-mrna.ZEAMMB73_Zm00001d048857_3	2	1	3	2	4	0	5	0	20	2	3	1	Biological Process: peptide secretion (GO:0002790);; Biological Process: regulation of COPII vesicle coating (GO:0003400);; Molecular Function: molecular_function (GO:0003674);; Molecular Function: guanyl-nucleotide exchange factor activity (GO:0005085);; Molecular Function: Sar guanyl-nucleotide exchange factor activity (GO:0005090);; Molecular Function: GTPase activator activity (GO:0005096);; …	Protein processing in endoplasmic reticulum (ko04141)
rna-mrna.ZEAMMB73_Zm00001d048857_4	98	113	84	113	63	82	64	61	103	87	52	83	Biological Process: regulation of COPII vesicle coating (GO:0003400);; Molecular Function: Sar guanyl-nucleotide exchange factor activity (GO:0005090);; Molecular Function: GTPase activator activity (GO:0005096);; Biological Process: protein secretion (GO:0009306);; Cellular Component: integral component of endoplasmic reticulum membrane (GO:0030176);; Molecular Function: GTPase binding (GO:00510…	Protein processing in endoplasmic reticulum (ko04141)
rna-mrna.ZEAMMB73_Zm00001d048857_5	0	2	0	0	0	4	5	6	2	0	0	0	Cellular Component: integral component of membrane (GO:0016021);;	Protein processing in endoplasmic reticulum (ko04141)
rna-mrna.ZEAMMB73_Zm00001d048859	0	0	0	1	0	0	2	0	0	2	2	2	Cellular Component: integral component of membrane (GO:0016021);;	--
rna-mrna.ZEAMMB73_Zm00001d048860	4	4	3	4	3	4	5	3	3	1	4	7	Molecular Function: ATP binding (GO:0005524);; Cellular Component: plasma membrane (GO:0005886);; Cellular Component: integral component of membrane (GO:0016021);; Molecular Function: ATPase activity (GO:0016887);; Molecular Function: ATPase activity, coupled to transmembrane movement of substances (GO:0042626);; Biological Process: transmembrane transport (GO:0055085);;	ABC transporters (ko02010)
rna-mrna.ZEAMMB73_Zm00001d048860_1	0	0	0	0	0	0	0	0	0	1	0	0	Molecular Function: ATP binding (GO:0005524);; Cellular Component: integral component of membrane (GO:0016021);; Molecular Function: ATPase activity (GO:0016887);;	--
rna-mrna.ZEAMMB73_Zm00001d048861	0	0	0	0	0	0	0	0	0	0	0	0	Molecular Function: N,N-dimethylaniline monooxygenase activity (GO:0004499);; Molecular Function: flavin adenine dinucleotide binding (GO:0050660);; Molecular Function: NADP binding (GO:0050661);;	Tryptophan metabolism (ko00380)
rna-mrna.ZEAMMB73_Zm00001d048862	0	0	0	0	0	0	0	0	0	0	1	0	--	Sphingolipid metabolism (ko00600)
rna-mrna.ZEAMMB73_Zm00001d048862_1	0	0	0	0	0	0	0	0	0	0	0	0	Biological Process: lipid metabolic process (GO:0006629);;	Sphingolipid metabolism (ko00600)
rna-mrna.ZEAMMB73_Zm00001d048862_2	0	0	0	0	0	0	0	0	0	0	0	0	Molecular Function: molecular_function (GO:0003674);; Molecular Function: catalytic activity (GO:0003824);; Cellular Component: cellular_component (GO:0005575);; Cellular Component: intracellular (GO:0005622);; Cellular Component: cell (GO:0005623);; Cellular Component: cytoplasm (GO:0005737);; Cellular Component: vacuole (GO:0005773);; Cellular Component: vacuolar membrane (GO:0005774);; Cellula…	--
rna-mrna.ZEAMMB73_Zm00001d048862_3	0	0	0	0	0	0	0	0	0	0	0	0	Biological Process: lipid metabolic process (GO:0006629);;	Sphingolipid metabolism (ko00600)
rna-mrna.ZEAMMB73_Zm00001d048863	0	0	0	0	0	0	0	0	0	0	0	0	--	--
rna-mrna.ZEAMMB73_Zm00001d048864	0	0	0	0	1	0	0	0	0	0	0	0	Molecular Function: iron ion binding (GO:0005506);; Cellular Component: membrane (GO:0016020);; Molecular Function: oxidoreductase activity, acting on paired donors, with incorporation or reduction of molecular oxygen, NAD(P)H as one donor, and incorporation of one atom of oxygen (GO:0016709);; Molecular Function: heme binding (GO:0020037);;	--
rna-mrna.ZEAMMB73_Zm00001d048865	1	0	2	3	2	6	23	7	13	63	27	0	Molecular Function: iron ion binding (GO:0005506);; Cellular Component: membrane (GO:0016020);; Molecular Function: oxidoreductase activity, acting on paired donors, with incorporation or reduction of molecular oxygen, NAD(P)H as one donor, and incorporation of one atom of oxygen (GO:0016709);; Molecular Function: heme binding (GO:0020037);;	Diterpenoid biosynthesis (ko00904)
rna-mrna.ZEAMMB73_Zm00001d048866	0	0	0	1	0	3	0	0	0	0	0	0	Molecular Function: transferase activity, transferring acyl groups other than amino-acyl groups (GO:0016747);;	--
rna-mrna.ZEAMMB73_Zm00001d048867	0	0	0	0	0	0	0	0	0	1	0	0	Molecular Function: magnesium ion binding (GO:0000287);; Cellular Component: chloroplast (GO:0009507);; Biological Process: gibberellin biosynthetic process (GO:0009686);; Molecular Function: terpene synthase activity (GO:0010333);; Biological Process: diterpenoid biosynthetic process (GO:0016102);;	Diterpenoid biosynthesis (ko00904)
ONT.1154.1	0	0	0	0	0	12	11	0	16	97	124	28	--	--
ONT.1154.2	4	10	8	1	1	1	23	20	16	0	1	1	--	--
ONT.1154.3	121	154	135	230	214	192	346	318	348	339	290	318	--	--
ONT.1154.4	0	0	0	0	0	0	0	0	0	0	0	0	--	--
ONT.1154.5	0	0	0	0	0	0	0	0	0	0	0	0	--	--
rna-mrna.ZEAMMB73_Zm00001d048868	0	0	0	0	0	0	0	0	0	0	0	0	--	--
rna-mrna.ZEAMMB73_Zm00001d048868_1	3	7	2	0	1	1	2	1	2	1	0	0	--	--
rna-mrna.ZEAMMB73_Zm00001d048868_2	0	0	0	0	0	0	0	0	0	0	0	0	--	--
rna-mrna.ZEAMMB73_Zm00001d048868_3	0	4	18	0	5	0	0	5	1	2	0	0	--	--
rna-mrna.ZEAMMB73_Zm00001d048868_4	20	39	25	6	0	4	16	14	12	3	7	5	--	--
ONT.73.1	6	28	29	96	31	49	0	1	3	18	43	16	Molecular Function: transferase activity, transferring acyl groups other than amino-acyl groups (GO:0016747);;	Phenylpropanoid biosynthesis (ko00940);; Flavonoid biosynthesis (ko00941);; Stilbenoid, diarylheptanoid and gingerol biosynthesis (ko00945)
ONT.73.2	32	27	54	126	54	56	5	0	0	25	0	32	Molecular Function: transferase activity, transferring acyl groups other than amino-acyl groups (GO:0016747);;	Phenylpropanoid biosynthesis (ko00940);; Flavonoid biosynthesis (ko00941);; Stilbenoid, diarylheptanoid and gingerol biosynthesis (ko00945)
rna-mrna.ZEAMMB73_Zm00001d048870	0	0	1	0	0	0	1	1	0	0	1	0	Molecular Function: transferase activity, transferring acyl groups other than amino-acyl groups (GO:0016747);;	Phenylpropanoid biosynthesis (ko00940);; Flavonoid biosynthesis (ko00941);; Stilbenoid, diarylheptanoid and gingerol biosynthesis (ko00945)
rna-mrna.ZEAMMB73_Zm00001d048871	0	0	0	0	0	0	0	0	0	0	0	0	Molecular Function: transferase activity, transferring acyl groups other than amino-acyl groups (GO:0016747);;	Phenylpropanoid biosynthesis (ko00940);; Flavonoid biosynthesis (ko00941);; Stilbenoid, diarylheptanoid and gingerol biosynthesis (ko00945)
rna-mrna.ZEAMMB73_Zm00001d048872	0	0	0	0	0	0	0	0	0	0	0	0	Molecular Function: transferase activity, transferring acyl groups other than amino-acyl groups (GO:0016747);;	Phenylpropanoid biosynthesis (ko00940);; Flavonoid biosynthesis (ko00941);; Stilbenoid, diarylheptanoid and gingerol biosynthesis (ko00945)
rna-mrna.ZEAMMB73_Zm00001d048874	1	0	0	0	9	3	0	0	0	1	0	0	Molecular Function: magnesium ion binding (GO:0000287);; Cellular Component: chloroplast (GO:0009507);; Biological Process: gibberellin biosynthetic process (GO:0009686);; Molecular Function: terpene synthase activity (GO:0010333);; Biological Process: diterpenoid biosynthetic process (GO:0016102);;	Diterpenoid biosynthesis (ko00904)
rna-mrna.ZEAMMB73_Zm00001d048875	1	1	1	0	0	0	70	113	74	54	54	58	Molecular Function: iron ion binding (GO:0005506);; Cellular Component: membrane (GO:0016020);; Molecular Function: oxidoreductase activity, acting on paired donors, with incorporation or reduction of molecular oxygen, NAD(P)H as one donor, and incorporation of one atom of oxygen (GO:0016709);; Molecular Function: heme binding (GO:0020037);;	Diterpenoid biosynthesis (ko00904)
ONT.75.1	0	1	0	0	1	1	27	25	10	18	12	7	--	--
ONT.75.3	0	0	0	0	0	0	80	175	104	132	87	140	Molecular Function: protein serine/threonine kinase activity (GO:0004674);; Molecular Function: ATP binding (GO:0005524);; Cellular Component: plasma membrane (GO:0005886);; Biological Process: protein phosphorylation (GO:0006468);; Molecular Function: carbohydrate binding (GO:0030246);;	--
ONT.75.4	0	0	0	0	0	0	0	0	0	0	0	0	Molecular Function: protein kinase activity (GO:0004672);; Molecular Function: ATP binding (GO:0005524);; Molecular Function: carbohydrate binding (GO:0030246);;	--
rna-mrna.ZEAMMB73_Zm00001d048876	0	0	0	0	0	0	0	0	0	0	0	0	Molecular Function: protein kinase activity (GO:0004672);; Molecular Function: ATP binding (GO:0005524);; Molecular Function: carbohydrate binding (GO:0030246);;	--
rna-mrna.ZEAMMB73_Zm00001d048876_1	7	2	0	9	0	0	0	0	11	47	0	0	Molecular Function: carbohydrate binding (GO:0030246);;	--
rna-mrna.ZEAMMB73_Zm00001d048876_10	0	0	0	0	0	0	0	5	0	0	0	9	Molecular Function: protein kinase activity (GO:0004672);; Molecular Function: ATP binding (GO:0005524);;	Plant-pathogen interaction (ko04626)
rna-mrna.ZEAMMB73_Zm00001d048876_11	0	0	0	0	0	0	0	0	0	0	0	0	Molecular Function: carbohydrate binding (GO:0030246);;	--
rna-mrna.ZEAMMB73_Zm00001d048876_12	0	0	0	0	0	0	0	0	0	0	0	0	Molecular Function: protein kinase activity (GO:0004672);; Molecular Function: ATP binding (GO:0005524);;	--
rna-mrna.ZEAMMB73_Zm00001d048876_13	0	0	0	0	0	0	0	0	0	0	0	0	Molecular Function: carbohydrate binding (GO:0030246);;	--
rna-mrna.ZEAMMB73_Zm00001d048876_14	0	0	0	0	0	0	0	0	0	0	0	0	Molecular Function: protein kinase activity (GO:0004672);; Molecular Function: ATP binding (GO:0005524);; Molecular Function: carbohydrate binding (GO:0030246);;	Plant-pathogen interaction (ko04626)
rna-mrna.ZEAMMB73_Zm00001d048876_15	0	0	0	0	16	0	0	0	0	0	0	0	Molecular Function: protein kinase activity (GO:0004672);; Molecular Function: ATP binding (GO:0005524);; Molecular Function: carbohydrate binding (GO:0030246);;	Plant-pathogen interaction (ko04626)
rna-mrna.ZEAMMB73_Zm00001d048876_16	0	0	0	0	0	0	0	0	0	0	0	36	Molecular Function: protein kinase activity (GO:0004672);; Molecular Function: ATP binding (GO:0005524);; Molecular Function: carbohydrate binding (GO:0030246);;	Plant-pathogen interaction (ko04626)
rna-mrna.ZEAMMB73_Zm00001d048876_17	0	0	0	0	0	0	0	0	21	0	0	0	Molecular Function: protein kinase activity (GO:0004672);; Molecular Function: ATP binding (GO:0005524);;	Plant-pathogen interaction (ko04626)
rna-mrna.ZEAMMB73_Zm00001d048876_18	0	0	0	0	5	0	0	0	0	61	0	0	Molecular Function: protein kinase activity (GO:0004672);; Molecular Function: ATP binding (GO:0005524);;	Plant-pathogen interaction (ko04626)
rna-mrna.ZEAMMB73_Zm00001d048876_19	0	0	0	0	0	0	0	0	0	0	0	0	Molecular Function: protein kinase activity (GO:0004672);; Molecular Function: ATP binding (GO:0005524);;	Plant-pathogen interaction (ko04626)
rna-mrna.ZEAMMB73_Zm00001d048876_2	0	0	0	0	0	0	0	0	0	0	0	0	Molecular Function: protein kinase activity (GO:0004672);; Molecular Function: ATP binding (GO:0005524);; Molecular Function: carbohydrate binding (GO:0030246);;	Plant-pathogen interaction (ko04626)
rna-mrna.ZEAMMB73_Zm00001d048876_20	0	0	18	18	0	0	0	0	17	31	101	19	Molecular Function: carbohydrate binding (GO:0030246);;	--
rna-mrna.ZEAMMB73_Zm00001d048876_21	0	0	0	0	0	0	0	0	0	0	0	0	Molecular Function: carbohydrate binding (GO:0030246);;	--
rna-mrna.ZEAMMB73_Zm00001d048876_22	1	0	0	0	0	0	0	0	1	0	0	0	Molecular Function: protein kinase activity (GO:0004672);; Molecular Function: ATP binding (GO:0005524);; Molecular Function: carbohydrate binding (GO:0030246);;	Plant hormone signal transduction (ko04075)
rna-mrna.ZEAMMB73_Zm00001d048876_23	0	1	0	0	0	0	0	0	0	0	0	0	Molecular Function: protein kinase activity (GO:0004672);; Molecular Function: ATP binding (GO:0005524);; Molecular Function: carbohydrate binding (GO:0030246);;	Plant hormone signal transduction (ko04075)
rna-mrna.ZEAMMB73_Zm00001d048876_24	2	0	0	0	0	1	0	0	0	0	1	0	Molecular Function: protein serine/threonine kinase activity (GO:0004674);; Molecular Function: ATP binding (GO:0005524);; Cellular Component: plasma membrane (GO:0005886);; Biological Process: protein phosphorylation (GO:0006468);; Molecular Function: carbohydrate binding (GO:0030246);;	Plant-pathogen interaction (ko04626)
rna-mrna.ZEAMMB73_Zm00001d048876_25	0	0	0	0	0	0	0	0	0	0	0	0	Molecular Function: carbohydrate binding (GO:0030246);;	--
rna-mrna.ZEAMMB73_Zm00001d048876_26	0	0	0	0	0	0	0	0	0	0	0	0	Molecular Function: carbohydrate binding (GO:0030246);;	--
rna-mrna.ZEAMMB73_Zm00001d048876_27	0	0	0	0	0	0	0	0	0	0	0	0	Molecular Function: carbohydrate binding (GO:0030246);;	--
rna-mrna.ZEAMMB73_Zm00001d048876_28	0	3	0	0	0	0	6	10	4	46	24	18	Molecular Function: protein kinase activity (GO:0004672);; Molecular Function: ATP binding (GO:0005524);;	Plant-pathogen interaction (ko04626)
rna-mrna.ZEAMMB73_Zm00001d048876_29	0	0	0	0	0	0	0	0	0	0	0	0	Molecular Function: carbohydrate binding (GO:0030246);;	--
rna-mrna.ZEAMMB73_Zm00001d048876_3	0	0	0	0	0	0	0	0	3	0	1	0	Molecular Function: protein kinase activity (GO:0004672);; Molecular Function: ATP binding (GO:0005524);;	Plant-pathogen interaction (ko04626)
rna-mrna.ZEAMMB73_Zm00001d048876_30	0	0	0	0	0	5	1	1	0	0	1	0	Molecular Function: protein kinase activity (GO:0004672);; Molecular Function: ATP binding (GO:0005524);;	Plant-pathogen interaction (ko04626)
rna-mrna.ZEAMMB73_Zm00001d048876_31	0	0	0	0	0	12	0	4	0	0	2	0	Molecular Function: protein kinase activity (GO:0004672);; Molecular Function: ATP binding (GO:0005524);; Molecular Function: carbohydrate binding (GO:0030246);;	Plant-pathogen interaction (ko04626)
rna-mrna.ZEAMMB73_Zm00001d048876_32	0	0	0	0	0	0	0	0	0	0	0	0	Molecular Function: carbohydrate binding (GO:0030246);;	--
rna-mrna.ZEAMMB73_Zm00001d048876_33	0	0	0	0	0	0	0	0	0	0	0	0	Molecular Function: protein serine/threonine kinase activity (GO:0004674);; Molecular Function: ATP binding (GO:0005524);; Cellular Component: plasma membrane (GO:0005886);; Biological Process: protein phosphorylation (GO:0006468);; Molecular Function: carbohydrate binding (GO:0030246);;	Plant-pathogen interaction (ko04626)
rna-mrna.ZEAMMB73_Zm00001d048876_34	0	0	0	0	0	0	18	0	0	0	0	0	Molecular Function: carbohydrate binding (GO:0030246);;	--
rna-mrna.ZEAMMB73_Zm00001d048876_35	0	5	2	5	0	5	0	0	10	47	18	17	Molecular Function: protein kinase activity (GO:0004672);; Molecular Function: ATP binding (GO:0005524);; Molecular Function: carbohydrate binding (GO:0030246);;	Plant-pathogen interaction (ko04626)
rna-mrna.ZEAMMB73_Zm00001d048876_36	0	0	0	0	0	0	0	0	0	0	0	0	Molecular Function: carbohydrate binding (GO:0030246);;	--
rna-mrna.ZEAMMB73_Zm00001d048876_37	0	0	0	0	8	0	0	0	0	0	0	0	Molecular Function: protein kinase activity (GO:0004672);; Molecular Function: ATP binding (GO:0005524);; Molecular Function: carbohydrate binding (GO:0030246);;	Plant hormone signal transduction (ko04075)
rna-mrna.ZEAMMB73_Zm00001d048876_38	0	0	0	0	0	0	0	0	0	0	0	0	Molecular Function: protein kinase activity (GO:0004672);; Molecular Function: ATP binding (GO:0005524);; Molecular Function: carbohydrate binding (GO:0030246);;	Plant-pathogen interaction (ko04626)
rna-mrna.ZEAMMB73_Zm00001d048876_39	0	0	0	0	0	0	0	0	0	0	0	0	Molecular Function: protein kinase activity (GO:0004672);; Molecular Function: ATP binding (GO:0005524);; Molecular Function: carbohydrate binding (GO:0030246);;	Plant-pathogen interaction (ko04626)
rna-mrna.ZEAMMB73_Zm00001d048876_4	0	0	0	0	0	0	0	0	0	0	0	0	Molecular Function: protein kinase activity (GO:0004672);; Molecular Function: ATP binding (GO:0005524);; Molecular Function: carbohydrate binding (GO:0030246);;	Plant-pathogen interaction (ko04626)
rna-mrna.ZEAMMB73_Zm00001d048876_40	0	0	0	2	0	0	0	0	0	0	0	0	Molecular Function: protein kinase activity (GO:0004672);; Molecular Function: ATP binding (GO:0005524);;	Plant-pathogen interaction (ko04626)
rna-mrna.ZEAMMB73_Zm00001d048876_41	0	0	0	0	0	0	0	0	0	0	0	0	Molecular Function: carbohydrate binding (GO:0030246);;	--
rna-mrna.ZEAMMB73_Zm00001d048876_42	0	0	0	0	0	0	0	0	0	0	0	0	Molecular Function: carbohydrate binding (GO:0030246);;	--
rna-mrna.ZEAMMB73_Zm00001d048876_43	0	0	0	0	0	0	0	0	0	0	0	0	Molecular Function: protein serine/threonine kinase activity (GO:0004674);; Molecular Function: ATP binding (GO:0005524);; Cellular Component: plasma membrane (GO:0005886);; Biological Process: protein phosphorylation (GO:0006468);; Molecular Function: carbohydrate binding (GO:0030246);;	Plant hormone signal transduction (ko04075)
rna-mrna.ZEAMMB73_Zm00001d048876_44	0	0	0	0	0	0	0	0	0	0	0	0	Molecular Function: protein kinase activity (GO:0004672);; Molecular Function: ATP binding (GO:0005524);;	Plant-pathogen interaction (ko04626)
rna-mrna.ZEAMMB73_Zm00001d048876_45	0	0	0	0	0	0	0	0	0	0	0	0	Molecular Function: protein kinase activity (GO:0004672);; Molecular Function: ATP binding (GO:0005524);;	Plant-pathogen interaction (ko04626)
rna-mrna.ZEAMMB73_Zm00001d048876_46	0	0	0	0	0	0	0	0	0	0	0	0	Molecular Function: protein kinase activity (GO:0004672);; Molecular Function: ATP binding (GO:0005524);; Molecular Function: carbohydrate binding (GO:0030246);;	Plant hormone signal transduction (ko04075)
rna-mrna.ZEAMMB73_Zm00001d048876_47	1	0	0	0	0	0	0	1	2	0	0	1	Cellular Component: integral component of membrane (GO:0016021);;	--
rna-mrna.ZEAMMB73_Zm00001d048876_48	0	0	1	0	0	0	0	0	0	0	0	3	Molecular Function: protein kinase activity (GO:0004672);; Molecular Function: ATP binding (GO:0005524);;	--
rna-mrna.ZEAMMB73_Zm00001d048876_49	0	0	0	0	0	0	0	0	0	0	0	0	Molecular Function: carbohydrate binding (GO:0030246);;	--
rna-mrna.ZEAMMB73_Zm00001d048876_5	16	10	0	5	0	0	3	0	4	0	0	5	Molecular Function: protein kinase activity (GO:0004672);; Molecular Function: ATP binding (GO:0005524);; Molecular Function: carbohydrate binding (GO:0030246);;	Plant-pathogen interaction (ko04626)
rna-mrna.ZEAMMB73_Zm00001d048876_50	0	0	0	0	10	0	0	0	0	15	5	0	Cellular Component: integral component of membrane (GO:0016021);;	--
rna-mrna.ZEAMMB73_Zm00001d048876_6	4	1	0	0	0	0	0	1	0	0	0	0	Molecular Function: protein kinase activity (GO:0004672);; Molecular Function: ATP binding (GO:0005524);; Molecular Function: carbohydrate binding (GO:0030246);;	Plant-pathogen interaction (ko04626)
rna-mrna.ZEAMMB73_Zm00001d048876_7	0	0	0	4	9	0	0	0	0	0	0	0	Molecular Function: carbohydrate binding (GO:0030246);;	--
rna-mrna.ZEAMMB73_Zm00001d048876_8	0	0	7	0	0	16	25	5	0	0	34	0	Molecular Function: protein serine/threonine kinase activity (GO:0004674);; Molecular Function: ATP binding (GO:0005524);; Cellular Component: plasma membrane (GO:0005886);; Biological Process: protein phosphorylation (GO:0006468);; Molecular Function: carbohydrate binding (GO:0030246);;	Plant-pathogen interaction (ko04626)
rna-mrna.ZEAMMB73_Zm00001d048876_9	0	0	0	0	0	0	0	0	0	0	0	0	Molecular Function: carbohydrate binding (GO:0030246);;	--
rna-mrna.ZEAMMB73_Zm00001d048877	8	4	7	32	31	36	6	2	2	20	17	21	Molecular Function: protein serine/threonine kinase activity (GO:0004674);; Molecular Function: ATP binding (GO:0005524);; Cellular Component: plasma membrane (GO:0005886);; Biological Process: hormone-mediated signaling pathway (GO:0009755);; Cellular Component: integral component of membrane (GO:0016021);;	--
rna-mrna.ZEAMMB73_Zm00001d048877_1	0	2	0	0	0	0	0	0	0	4	0	0	Molecular Function: protein kinase activity (GO:0004672);; Molecular Function: ATP binding (GO:0005524);; Cellular Component: integral component of membrane (GO:0016021);;	--
rna-mrna.ZEAMMB73_Zm00001d048877_2	0	0	0	0	0	0	0	0	0	0	0	0	Molecular Function: protein kinase activity (GO:0004672);; Molecular Function: ATP binding (GO:0005524);; Cellular Component: integral component of membrane (GO:0016021);;	--
rna-mrna.ZEAMMB73_Zm00001d048877_3	0	0	0	0	0	0	0	0	0	0	0	0	Molecular Function: protein serine/threonine kinase activity (GO:0004674);; Molecular Function: ATP binding (GO:0005524);; Cellular Component: integral component of membrane (GO:0016021);;	--
rna-mrna.ZEAMMB73_Zm00001d048877_4	0	0	0	0	0	0	0	0	0	0	0	0	Molecular Function: protein kinase activity (GO:0004672);; Molecular Function: ATP binding (GO:0005524);; Cellular Component: integral component of membrane (GO:0016021);;	--
rna-mrna.ZEAMMB73_Zm00001d048878	0	0	0	0	0	0	0	0	0	0	0	0	--	--
rna-mrna.ZEAMMB73_Zm00001d048880	0	0	0	1	1	0	0	0	0	0	0	0	Molecular Function: molecular_function (GO:0003674);; Molecular Function: nucleic acid binding (GO:0003676);; Molecular Function: RNA binding (GO:0003723);; Molecular Function: catalytic activity (GO:0003824);; Molecular Function: nuclease activity (GO:0004518);; Molecular Function: endonuclease activity (GO:0004519);; Molecular Function: binding (GO:0005488);; Cellular Component: cellular_compon…	--
rna-mrna.ZEAMMB73_Zm00001d048883	0	3	0	0	0	0	0	1	2	0	0	0	Cellular Component: plasmodesma (GO:0009506);; Cellular Component: integral component of membrane (GO:0016021);; Cellular Component: anchored component of plasma membrane (GO:0046658);;	--
rna-mrna.ZEAMMB73_Zm00001d048884	0	0	0	0	0	0	0	0	1	0	0	0	Cellular Component: integral component of membrane (GO:0016021);;	--
rna-mrna.ZEAMMB73_Zm00001d048886	1	0	0	0	0	0	0	1	0	0	0	0	Cellular Component: integral component of membrane (GO:0016021);;	--
rna-mrna.ZEAMMB73_Zm00001d048887	0	0	0	0	0	0	0	1	0	0	0	0	Cellular Component: plasmodesma (GO:0009506);; Cellular Component: anchored component of plasma membrane (GO:0046658);;	--
rna-mrna.ZEAMMB73_Zm00001d048888	2	1	0	4	0	1	2	0	0	0	1	0	--	--
rna-mrna.ZEAMMB73_Zm00001d048889	0	0	0	0	0	0	0	0	0	0	0	0	--	--
rna-mrna.ZEAMMB73_Zm00001d048890	0	0	0	0	0	0	0	0	0	0	0	0	Molecular Function: acyl-CoA oxidase activity (GO:0003997);; Molecular Function: fatty acid binding (GO:0005504);; Cellular Component: peroxisome (GO:0005777);; Biological Process: fatty acid beta-oxidation using acyl-CoA oxidase (GO:0033540);; Molecular Function: flavin adenine dinucleotide binding (GO:0050660);; Biological Process: lipid homeostasis (GO:0055088);; Molecular Function: FAD bindin…	Fatty acid degradation (ko00071);; beta-Alanine metabolism (ko00410);; alpha-Linolenic acid metabolism (ko00592);; Propanoate metabolism (ko00640);; Biosynthesis of unsaturated fatty acids (ko01040);; Carbon metabolism (ko01200);; Fatty acid metabolism (ko01212);; Peroxisome (ko04146)
rna-mrna.ZEAMMB73_Zm00001d048890_1	18	18	11	70	23	58	25	35	34	31	46	42	Molecular Function: acyl-CoA oxidase activity (GO:0003997);; Cellular Component: peroxisome (GO:0005777);; Biological Process: fatty acid beta-oxidation (GO:0006635);; Molecular Function: FAD binding (GO:0071949);;	Fatty acid degradation (ko00071);; beta-Alanine metabolism (ko00410);; alpha-Linolenic acid metabolism (ko00592);; Propanoate metabolism (ko00640);; Biosynthesis of unsaturated fatty acids (ko01040);; Carbon metabolism (ko01200);; Fatty acid metabolism (ko01212);; Peroxisome (ko04146)
rna-mrna.ZEAMMB73_Zm00001d048890_2	0	0	0	0	0	0	0	0	0	0	0	0	Molecular Function: oxidoreductase activity, acting on the CH-CH group of donors (GO:0016627);; Molecular Function: flavin adenine dinucleotide binding (GO:0050660);;	Fatty acid degradation (ko00071);; beta-Alanine metabolism (ko00410);; alpha-Linolenic acid metabolism (ko00592);; Propanoate metabolism (ko00640);; Biosynthesis of unsaturated fatty acids (ko01040);; Carbon metabolism (ko01200);; Fatty acid metabolism (ko01212);; Peroxisome (ko04146)
rna-mrna.ZEAMMB73_Zm00001d048890_3	11	22	0	23	14	0	3	0	0	31	0	0	Molecular Function: acyl-CoA oxidase activity (GO:0003997);; Cellular Component: peroxisome (GO:0005777);; Biological Process: fatty acid beta-oxidation (GO:0006635);;	Fatty acid degradation (ko00071);; beta-Alanine metabolism (ko00410);; alpha-Linolenic acid metabolism (ko00592);; Propanoate metabolism (ko00640);; Biosynthesis of unsaturated fatty acids (ko01040);; Carbon metabolism (ko01200);; Fatty acid metabolism (ko01212);; Peroxisome (ko04146)
ONT.1155.1	0	0	0	1	0	0	0	0	0	0	0	0	--	Proteasome (ko03050)
rna-mrna.ZEAMMB73_Zm00001d048891	1	1	0	0	4	0	0	0	0	3	0	0	--	--
rna-mrna.ZEAMMB73_Zm00001d048891_1	10	13	11	22	11	19	16	4	20	20	30	23	--	--
rna-mrna.ZEAMMB73_Zm00001d048891_2	0	0	0	0	0	0	0	0	0	0	0	0	--	--
rna-mrna.ZEAMMB73_Zm00001d048891_3	0	0	0	0	0	0	0	0	0	0	0	1	--	--
rna-mrna.ZEAMMB73_Zm00001d048891_4	0	0	0	0	0	0	0	0	0	0	0	0	--	--
rna-mrna.ZEAMMB73_Zm00001d048891_5	0	0	0	0	0	0	1	0	0	0	0	0	Cellular Component: integral component of membrane (GO:0016021);;	--
rna-mrna.ZEAMMB73_Zm00001d048891_6	0	0	0	0	0	0	0	0	0	0	0	0	--	--
rna-mrna.ZEAMMB73_Zm00001d048891_7	0	0	0	0	0	0	0	0	0	0	0	0	--	--
rna-mrna.ZEAMMB73_Zm00001d048891_8	0	0	0	0	0	0	0	0	0	0	0	0	Cellular Component: integral component of membrane (GO:0016021);;	--
rna-mrna.ZEAMMB73_Zm00001d048891_9	0	0	0	0	0	0	0	0	0	0	0	0	--	--
rna-mrna.ZEAMMB73_Zm00001d048892	121	114	177	279	173	172	104	98	127	192	168	158	Biological Process: cell redox homeostasis (GO:0045454);;	--
rna-mrna.ZEAMMB73_Zm00001d048893	259	304	337	338	445	384	293	267	284	408	376	314	Molecular Function: zinc ion binding (GO:0008270);; Cellular Component: integral component of membrane (GO:0016021);;	--
rna-mrna.ZEAMMB73_Zm00001d048893_1	0	1	0	1	0	1	2	0	1	0	0	2	Molecular Function: zinc ion binding (GO:0008270);; Cellular Component: integral component of membrane (GO:0016021);;	--
rna-mrna.ZEAMMB73_Zm00001d048893_2	0	0	0	0	0	0	0	0	0	0	0	0	Molecular Function: zinc ion binding (GO:0008270);; Cellular Component: integral component of membrane (GO:0016021);;	--
rna-mrna.ZEAMMB73_Zm00001d048894	0	0	0	0	0	0	0	0	0	0	0	0	Molecular Function: transcription regulatory region sequence-specific DNA binding (GO:0000976);; Molecular Function: RNA polymerase II regulatory region sequence-specific DNA binding (GO:0000977);; Molecular Function: RNA polymerase II transcription factor activity, sequence-specific DNA binding (GO:0000981);; Molecular Function: core promoter proximal region sequence-specific DNA binding (GO:000…	--
rna-mrna.ZEAMMB73_Zm00001d048896	0	0	0	0	0	0	0	0	0	0	0	0	--	--
rna-mrna.ZEAMMB73_Zm00001d048896_1	0	0	0	0	0	0	0	0	0	0	0	0	--	--
rna-mrna.ZEAMMB73_Zm00001d048896_2	0	0	0	0	0	0	0	0	0	0	0	0	Cellular Component: integral component of membrane (GO:0016021);;	--
ONT.78.1	112	169	96	76	104	110	81	79	99	81	66	73	Molecular Function: protein binding (GO:0005515);;	--
ONT.78.2	0	0	0	0	0	0	0	0	0	0	0	0	--	--
ONT.78.3	3	6	5	10	15	12	3	4	8	8	6	9	--	--
ONT.78.4	0	0	0	0	0	0	0	0	0	0	0	0	--	--
rna-mrna.ZEAMMB73_Zm00001d048898	0	0	0	0	0	0	0	0	0	0	0	0	Molecular Function: protein binding (GO:0005515);;	--
ONT.1158.1	16	11	5	74	56	59	22	13	19	160	109	121	Cellular Component: integral component of membrane (GO:0016021);;	--
ONT.1158.2	0	0	0	0	0	0	0	0	0	0	0	0	Cellular Component: integral component of membrane (GO:0016021);;	--
ONT.1158.3	0	0	0	0	0	0	0	0	0	0	0	0	--	--
rna-mrna.ZEAMMB73_Zm00001d048899	0	0	0	0	0	1	0	0	0	0	0	0	Cellular Component: integral component of membrane (GO:0016021);;	--
ONT.79.2	0	0	0	0	0	0	0	1	7	1	3	0	Molecular Function: protein dimerization activity (GO:0046983);;	--
ONT.79.3	0	0	0	0	0	0	5	10	23	13	0	8	Molecular Function: protein dimerization activity (GO:0046983);;	--
rna-mrna.ZEAMMB73_Zm00001d048901	33	34	23	30	22	41	15	14	12	14	12	17	Molecular Function: protein dimerization activity (GO:0046983);;	--
rna-mrna.ZEAMMB73_Zm00001d048901_1	29	32	12	9	8	7	13	13	7	20	13	8	Molecular Function: protein dimerization activity (GO:0046983);;	--
rna-mrna.ZEAMMB73_Zm00001d048901_2	0	1	0	0	1	1	0	1	0	0	0	1	Molecular Function: molecular_function (GO:0003674);; Molecular Function: transcription factor activity, sequence-specific DNA binding (GO:0003700);; Cellular Component: cellular_component (GO:0005575);; Cellular Component: intracellular (GO:0005622);; Cellular Component: cell (GO:0005623);; Cellular Component: nucleus (GO:0005634);; Biological Process: regulation of transcription, DNA-templated …	--
ONT.1159.2	0	0	0	6	1	0	0	0	0	0	0	0	--	--
ONT.1159.6	0	0	0	0	1	0	0	1	0	0	0	0	Cellular Component: endoplasmic reticulum (GO:0005783);; Cellular Component: endomembrane system (GO:0012505);; Cellular Component: membrane (GO:0016020);; Cellular Component: integral component of membrane (GO:0016021);;	--
rna-mrna.ZEAMMB73_Zm00001d048902	1	0	0	0	0	0	0	0	0	0	0	0	Cellular Component: integral component of membrane (GO:0016021);;	--
rna-mrna.ZEAMMB73_Zm00001d048902_1	190	176	133	278	216	203	172	139	193	270	300	253	Cellular Component: endoplasmic reticulum (GO:0005783);; Cellular Component: endomembrane system (GO:0012505);; Cellular Component: membrane (GO:0016020);; Cellular Component: integral component of membrane (GO:0016021);;	--
rna-mrna.ZEAMMB73_Zm00001d048902_10	0	0	0	1	0	0	0	0	0	0	0	0	Cellular Component: integral component of membrane (GO:0016021);;	--
rna-mrna.ZEAMMB73_Zm00001d048902_11	0	1	0	0	0	0	0	0	0	0	0	0	Cellular Component: integral component of membrane (GO:0016021);;	--
rna-mrna.ZEAMMB73_Zm00001d048902_2	0	0	0	0	0	0	0	0	1	0	0	0	Cellular Component: integral component of membrane (GO:0016021);;	--
rna-mrna.ZEAMMB73_Zm00001d048902_3	0	3	7	0	4	2	2	1	6	0	0	0	Cellular Component: integral component of membrane (GO:0016021);;	--
rna-mrna.ZEAMMB73_Zm00001d048902_4	0	0	0	0	0	0	0	0	0	0	0	0	Cellular Component: integral component of membrane (GO:0016021);;	--
rna-mrna.ZEAMMB73_Zm00001d048902_5	0	26	12	10	13	4	0	0	0	2	7	14	Cellular Component: integral component of membrane (GO:0016021);;	--
rna-mrna.ZEAMMB73_Zm00001d048902_6	0	0	0	0	2	0	4	5	9	0	0	2	Cellular Component: integral component of membrane (GO:0016021);;	--
rna-mrna.ZEAMMB73_Zm00001d048902_7	0	0	0	0	0	0	0	0	0	0	0	0	Cellular Component: integral component of membrane (GO:0016021);;	--
rna-mrna.ZEAMMB73_Zm00001d048902_8	0	0	0	0	0	0	0	0	0	0	0	0	Cellular Component: integral component of membrane (GO:0016021);;	--
rna-mrna.ZEAMMB73_Zm00001d048902_9	11	0	10	0	0	0	8	10	4	0	0	0	Cellular Component: integral component of membrane (GO:0016021);;	--
ONT.80.1	124	130	112	108	38	89	6	5	2	3	8	3	Molecular Function: chitinase activity (GO:0004568);; Cellular Component: extracellular region (GO:0005576);; Biological Process: carbohydrate metabolic process (GO:0005975);;	Amino sugar and nucleotide sugar metabolism (ko00520)
rna-mrna.ZEAMMB73_Zm00001d048903	4	0	0	0	0	0	0	0	1	0	0	0	Molecular Function: chitinase activity (GO:0004568);; Cellular Component: extracellular region (GO:0005576);; Biological Process: carbohydrate metabolic process (GO:0005975);;	Amino sugar and nucleotide sugar metabolism (ko00520)
rna-mrna.ZEAMMB73_Zm00001d048904	0	0	0	0	0	0	0	0	0	0	0	0	--	--
rna-mrna.ZEAMMB73_Zm00001d048906	0	0	0	0	0	0	0	0	0	0	0	0	--	--
rna-mrna.ZEAMMB73_Zm00001d048906_1	0	0	0	0	0	0	0	0	0	0	0	0	--	--
ONT.1160.1	27	43	44	153	63	68	59	51	58	48	49	52	Molecular Function: mannose-6-phosphate isomerase activity (GO:0004476);; Biological Process: carbohydrate metabolic process (GO:0005975);; Molecular Function: zinc ion binding (GO:0008270);; Biological Process: GDP-mannose biosynthetic process (GO:0009298);;	Fructose and mannose metabolism (ko00051);; Amino sugar and nucleotide sugar metabolism (ko00520)
ONT.1160.2	0	0	0	0	0	0	0	0	0	0	0	0	Biological Process: cell wall mannoprotein biosynthetic process (GO:0000032);; Molecular Function: mannose-6-phosphate isomerase activity (GO:0004476);; Cellular Component: cytosol (GO:0005829);; Biological Process: carbohydrate metabolic process (GO:0005975);; Biological Process: protein glycosylation (GO:0006486);; Molecular Function: zinc ion binding (GO:0008270);; Biological Process: GDP-mann…	Fructose and mannose metabolism (ko00051);; Amino sugar and nucleotide sugar metabolism (ko00520)
rna-mrna.ZEAMMB73_Zm00001d048907	0	2	0	0	1	1	2	1	0	0	0	0	Biological Process: cell wall mannoprotein biosynthetic process (GO:0000032);; Molecular Function: mannose-6-phosphate isomerase activity (GO:0004476);; Cellular Component: cytosol (GO:0005829);; Biological Process: carbohydrate metabolic process (GO:0005975);; Biological Process: protein glycosylation (GO:0006486);; Molecular Function: zinc ion binding (GO:0008270);; Biological Process: GDP-mann…	Fructose and mannose metabolism (ko00051);; Amino sugar and nucleotide sugar metabolism (ko00520)
ONT.1161.5	16	11	4	0	1	1	0	1	1	0	1	0	Molecular Function: ubiquitin-protein transferase activity (GO:0004842);; Molecular Function: zinc ion binding (GO:0008270);; Cellular Component: membrane (GO:0016020);; Biological Process: protein ubiquitination (GO:0016567);;	--
rna-mrna.ZEAMMB73_Zm00001d048908	78	130	129	317	276	261	217	65	194	282	276	227	Molecular Function: zinc ion binding (GO:0008270);; Cellular Component: integral component of membrane (GO:0016021);;	--
rna-mrna.ZEAMMB73_Zm00001d048908_1	327	266	249	28	67	96	193	240	198	79	37	105	Molecular Function: ubiquitin-protein transferase activity (GO:0004842);; Molecular Function: zinc ion binding (GO:0008270);; Cellular Component: membrane (GO:0016020);; Cellular Component: integral component of membrane (GO:0016021);; Biological Process: protein ubiquitination (GO:0016567);;	Protein processing in endoplasmic reticulum (ko04141)
ONT.1162.1	10	6	3	33	67	54	2	1	4	39	19	32	--	--
ONT.1162.2	0	0	0	0	1	1	12	23	15	100	38	62	--	--
rna-mrna.ZEAMMB73_Zm00001d048909	0	0	0	0	0	0	0	0	2	5	1	7	--	--
rna-mrna.ZEAMMB73_Zm00001d048910	0	0	0	0	0	0	0	0	0	0	0	0	Molecular Function: catalytic activity (GO:0003824);;	--
rna-mrna.ZEAMMB73_Zm00001d048911	0	0	0	0	0	0	0	0	0	0	0	0	Molecular Function: RNA polymerase II core binding (GO:0000993);; Cellular Component: chromosome (GO:0005694);; Biological Process: transcription-coupled nucleotide-excision repair (GO:0006283);; Biological Process: response to UV (GO:0009411);;	--
rna-mrna.ZEAMMB73_Zm00001d048913	28	22	16	0	0	0	1	1	0	0	0	0	Molecular Function: calcium ion binding (GO:0005509);;	MAPK signaling pathway - plant (ko04016);; Phosphatidylinositol signaling system (ko04070);; Plant-pathogen interaction (ko04626)
rna-mrna.ZEAMMB73_Zm00001d048914	13	17	12	46	61	54	20	20	19	59	25	38	--	--
rna-mrna.ZEAMMB73_Zm00001d048919	0	0	0	0	0	0	0	0	0	0	0	0	Biological Process: ribosomal small subunit export from nucleus (GO:0000056);; Cellular Component: nucleus (GO:0005634);; Cellular Component: cytosol (GO:0005829);; Cellular Component: preribosome, small subunit precursor (GO:0030688);; Biological Process: ribosomal small subunit biogenesis (GO:0042274);;	--
rna-mrna.ZEAMMB73_Zm00001d048920	0	0	0	0	0	0	0	0	0	0	0	0	--	--
rna-mrna.ZEAMMB73_Zm00001d048921	0	0	0	0	0	0	0	0	0	0	0	0	--	--
rna-mrna.ZEAMMB73_Zm00001d048922	0	0	0	0	0	0	0	0	0	0	0	0	Biological Process: DNA repair (GO:0006281);; Molecular Function: DNA polymerase binding (GO:0070182);;	--
rna-mrna.ZEAMMB73_Zm00001d048923	0	0	0	1	1	1	0	0	0	0	0	0	Molecular Function: transferase activity (GO:0016740);;	Glutathione metabolism (ko00480)
ONT.83.1	2	0	0	0	0	0	0	0	0	0	4	0	Molecular Function: RNA binding (GO:0003723);; Molecular Function: RNA helicase activity (GO:0003724);; Molecular Function: ATP binding (GO:0005524);; Cellular Component: nucleus (GO:0005634);; Cellular Component: P granule (GO:0043186);;	--
rna-mrna.ZEAMMB73_Zm00001d048924	99	146	161	291	165	122	205	57	177	271	409	285	Molecular Function: RNA binding (GO:0003723);; Molecular Function: RNA helicase activity (GO:0003724);; Molecular Function: ATP binding (GO:0005524);; Cellular Component: nucleus (GO:0005634);; Cellular Component: P granule (GO:0043186);;	--
ONT.84.1	18	13	15	28	33	29	14	16	10	18	19	10	--	--
rna-mrna.ZEAMMB73_Zm00001d048925	0	1	0	0	0	0	0	0	0	0	1	0	Molecular Function: UDP-glycosyltransferase activity (GO:0008194);; Cellular Component: intracellular membrane-bounded organelle (GO:0043231);;	--
rna-mrna.ZEAMMB73_Zm00001d048926	0	0	0	0	0	0	0	0	0	0	0	0	--	--
rna-mrna.ZEAMMB73_Zm00001d048926_1	0	0	0	0	0	0	0	0	0	0	0	0	--	--
rna-mrna.ZEAMMB73_Zm00001d048926_2	0	0	0	0	0	0	0	0	0	0	0	0	--	--
rna-mrna.ZEAMMB73_Zm00001d048926_3	0	0	0	0	0	0	0	0	0	0	0	0	--	--
rna-mrna.ZEAMMB73_Zm00001d048927	0	1	1	4	0	1	0	0	1	4	1	3	--	--
rna-mrna.ZEAMMB73_Zm00001d048928	0	0	0	0	0	0	0	0	0	0	0	0	Molecular Function: microtubule motor activity (GO:0003777);; Molecular Function: ATP binding (GO:0005524);; Cellular Component: kinesin complex (GO:0005871);; Cellular Component: microtubule (GO:0005874);; Biological Process: microtubule-based movement (GO:0007018);; Molecular Function: microtubule binding (GO:0008017);; Molecular Function: ATPase activity (GO:0016887);;	--
rna-mrna.ZEAMMB73_Zm00001d048929	0	0	0	0	0	0	0	0	0	0	0	0	--	--
rna-mrna.ZEAMMB73_Zm00001d048930	1	0	1	1	0	0	0	0	2	4	1	1	Molecular Function: protein binding (GO:0005515);;	--
rna-mrna.ZEAMMB73_Zm00001d048931	0	0	0	0	0	0	0	0	0	0	0	0	Molecular Function: microtubule motor activity (GO:0003777);; Molecular Function: ATP binding (GO:0005524);; Cellular Component: kinesin complex (GO:0005871);; Cellular Component: microtubule (GO:0005874);; Biological Process: microtubule-based movement (GO:0007018);; Molecular Function: microtubule binding (GO:0008017);; Molecular Function: ATP-dependent microtubule motor activity, plus-end-dire…	--
rna-mrna.ZEAMMB73_Zm00001d048932	0	0	0	0	0	0	0	0	0	0	0	0	--	--
rna-mrna.ZEAMMB73_Zm00001d048936	0	0	0	0	0	0	0	0	0	0	0	0	Cellular Component: cellular_component (GO:0005575);; Cellular Component: cell wall (GO:0005618);; Cellular Component: intracellular (GO:0005622);; Cellular Component: cell (GO:0005623);; Cellular Component: cytoplasm (GO:0005737);; Cellular Component: external encapsulating structure (GO:0030312);; Cellular Component: intracellular part (GO:0044424);; Cellular Component: cell part (GO:0044464);;…	Pentose and glucuronate interconversions (ko00040)
rna-mrna.ZEAMMB73_Zm00001d048937	0	0	0	0	0	0	0	0	0	0	0	0	Molecular Function: serine C-palmitoyltransferase activity (GO:0004758);; Cellular Component: cytoplasm (GO:0005737);; Cellular Component: serine C-palmitoyltransferase complex (GO:0017059);; Molecular Function: pyridoxal phosphate binding (GO:0030170);; Biological Process: sphingosine biosynthetic process (GO:0046512);; Biological Process: ceramide biosynthetic process (GO:0046513);;	Sphingolipid metabolism (ko00600)
rna-mrna.ZEAMMB73_Zm00001d048939	0	0	0	0	0	0	0	0	0	0	0	0	--	--
rna-mrna.ZEAMMB73_Zm00001d048941	0	0	0	0	0	0	0	0	0	0	0	0	--	--
rna-mrna.ZEAMMB73_Zm00001d048942	0	0	0	0	0	0	0	0	0	0	0	0	Cellular Component: integral component of membrane (GO:0016021);;	--
rna-mrna.ZEAMMB73_Zm00001d048943	4	6	1	19	17	17	7	11	12	22	33	30	Cellular Component: plastid (GO:0009536);;	--
rna-mrna.ZEAMMB73_Zm00001d048944	0	0	0	5	8	7	0	0	1	6	7	14	Molecular Function: GTP binding (GO:0005525);; Molecular Function: metal ion binding (GO:0046872);;	--
rna-mrna.ZEAMMB73_Zm00001d048944_1	0	7	0	9	0	0	0	0	0	5	0	0	Molecular Function: GTP binding (GO:0005525);; Molecular Function: metal ion binding (GO:0046872);;	--
rna-mrna.ZEAMMB73_Zm00001d048944_2	0	0	2	0	5	0	1	1	0	6	0	0	Molecular Function: GTP binding (GO:0005525);; Cellular Component: cytoplasm (GO:0005737);; Cellular Component: chloroplast (GO:0009507);; Molecular Function: ribosome binding (GO:0043022);;	--
rna-mrna.ZEAMMB73_Zm00001d048944_3	0	0	0	0	0	0	0	0	0	0	0	0	Molecular Function: GTP binding (GO:0005525);;	--
rna-mrna.ZEAMMB73_Zm00001d048944_4	0	0	0	0	5	11	0	0	0	3	0	0	Molecular Function: GTP binding (GO:0005525);; Molecular Function: metal ion binding (GO:0046872);;	--
rna-mrna.ZEAMMB73_Zm00001d048944_5	3	0	0	0	0	0	4	3	2	0	0	0	Molecular Function: GTP binding (GO:0005525);;	--
rna-mrna.ZEAMMB73_Zm00001d048944_6	1	1	0	0	0	2	0	1	2	10	5	0	Molecular Function: GTP binding (GO:0005525);; Cellular Component: cytoplasm (GO:0005737);; Cellular Component: chloroplast (GO:0009507);; Molecular Function: ribosome binding (GO:0043022);;	--
rna-mrna.ZEAMMB73_Zm00001d048944_7	0	0	4	0	0	0	0	0	0	0	2	7	Molecular Function: GTP binding (GO:0005525);; Molecular Function: metal ion binding (GO:0046872);;	--
ONT.1163.5	6	7	0	0	0	0	11	33	10	0	0	1	--	--
rna-mrna.ZEAMMB73_Zm00001d048945	47	55	62	246	176	133	233	233	92	130	122	136	--	--
rna-mrna.ZEAMMB73_Zm00001d048946	0	0	0	0	0	0	0	1	0	0	0	0	Molecular Function: copper-transporting ATPase activity (GO:0043682);;	MAPK signaling pathway - plant (ko04016)
ONT.1164.1	0	1	3	96	143	80	0	0	0	10	5	0	Biological Process: defense response to bacterium (GO:0042742);; Biological Process: defense response to fungus (GO:0050832);;	--
ONT.1164.2	351	386	311	340	560	574	34	43	24	239	185	103	Biological Process: defense response to bacterium (GO:0042742);; Biological Process: defense response to fungus (GO:0050832);;	--
ONT.1164.3	0	5	0	0	0	9	87	52	31	3	15	45	Biological Process: defense response to bacterium (GO:0042742);; Biological Process: defense response to fungus (GO:0050832);;	--
ONT.1164.4	37	48	61	0	0	12	29	32	10	0	42	53	Biological Process: defense response to bacterium (GO:0042742);; Biological Process: defense response to fungus (GO:0050832);;	--
rna-mrna.ZEAMMB73_Zm00001d048947	0	0	0	0	0	0	0	0	0	0	0	0	Biological Process: defense response to bacterium (GO:0042742);; Biological Process: defense response to fungus (GO:0050832);;	--
rna-mrna.ZEAMMB73_Zm00001d048948	0	0	0	1	1	1	0	0	0	0	0	0	Biological Process: defense response to bacterium (GO:0042742);; Biological Process: defense response to fungus (GO:0050832);;	--
rna-mrna.ZEAMMB73_Zm00001d048949	73	66	40	42	9	45	7	9	1	11	1	1	Biological Process: defense response to bacterium (GO:0042742);; Biological Process: defense response to fungus (GO:0050832);;	--
rna-mrna.ZEAMMB73_Zm00001d048950	43	46	19	13	16	26	5	7	3	4	2	0	Biological Process: defense response to bacterium (GO:0042742);; Biological Process: defense response to fungus (GO:0050832);;	--
rna-mrna.ZEAMMB73_Zm00001d048953	2	3	7	8	38	18	3	1	2	4	2	2	Biological Process: fatty acid biosynthetic process (GO:0006633);; Cellular Component: integral component of membrane (GO:0016021);; Molecular Function: transferase activity, transferring acyl groups other than amino-acyl groups (GO:0016747);;	Fatty acid elongation (ko00062);; Plant-pathogen interaction (ko04626)
ONT.88.8	0	0	0	0	0	0	0	0	0	0	0	0	Molecular Function: GDP-mannose 3,5-epimerase activity (GO:0047918);; Molecular Function: NAD binding (GO:0051287);;	Ascorbate and aldarate metabolism (ko00053);; Amino sugar and nucleotide sugar metabolism (ko00520)
rna-mrna.ZEAMMB73_Zm00001d048954	405	462	406	550	274	373	401	245	362	495	566	420	Molecular Function: GDP-mannose 3,5-epimerase activity (GO:0047918);; Molecular Function: NAD binding (GO:0051287);;	Ascorbate and aldarate metabolism (ko00053);; Amino sugar and nucleotide sugar metabolism (ko00520)
rna-mrna.ZEAMMB73_Zm00001d048956	0	0	0	0	0	0	0	0	0	0	0	0	--	--
ONT.1166.3	18	16	14	5	9	6	53	66	76	22	18	9	--	--
ONT.1166.4	0	0	0	0	0	0	0	0	0	0	0	0	--	--
ONT.1166.5	30	47	34	2	3	4	25	16	26	4	0	2	--	--
ONT.1166.6	2	0	0	0	0	0	8	6	8	4	0	0	--	--
rna-mrna.ZEAMMB73_Zm00001d048957	51	39	74	68	63	30	363	344	277	201	171	153	--	--
rna-mrna.ZEAMMB73_Zm00001d048957_1	0	0	0	0	0	0	0	0	0	0	0	0	--	--
rna-mrna.ZEAMMB73_Zm00001d048957_2	478	548	611	674	821	811	393	523	445	693	712	564	--	--
rna-mrna.ZEAMMB73_Zm00001d048958	0	0	0	1	0	0	0	0	0	0	0	0	Cellular Component: integral component of membrane (GO:0016021);; Molecular Function: kinase activity (GO:0016301);;	--
rna-mrna.ZEAMMB73_Zm00001d048958_1	10	11	13	13	10	16	7	8	7	10	11	7	Molecular Function: protein kinase activity (GO:0004672);; Molecular Function: ATP binding (GO:0005524);; Cellular Component: integral component of membrane (GO:0016021);;	Plant-pathogen interaction (ko04626)
rna-mrna.ZEAMMB73_Zm00001d048958_2	0	1	1	4	3	4	0	0	1	0	0	0	Molecular Function: protein kinase activity (GO:0004672);; Molecular Function: ATP binding (GO:0005524);; Cellular Component: plasma membrane (GO:0005886);; Cellular Component: integral component of membrane (GO:0016021);;	Plant-pathogen interaction (ko04626)
rna-mrna.ZEAMMB73_Zm00001d048958_3	2	1	1	2	2	4	0	0	1	0	2	1	Cellular Component: integral component of membrane (GO:0016021);; Molecular Function: kinase activity (GO:0016301);;	--
rna-mrna.ZEAMMB73_Zm00001d048958_4	0	0	0	0	0	0	0	0	0	0	0	0	Cellular Component: integral component of membrane (GO:0016021);; Molecular Function: kinase activity (GO:0016301);;	--
rna-mrna.ZEAMMB73_Zm00001d048958_5	0	0	0	0	0	0	0	0	0	0	0	0	Cellular Component: integral component of membrane (GO:0016021);; Molecular Function: kinase activity (GO:0016301);;	--
rna-mrna.ZEAMMB73_Zm00001d048958_6	0	0	0	2	4	0	0	0	0	3	0	0	Molecular Function: protein kinase activity (GO:0004672);; Molecular Function: ATP binding (GO:0005524);; Cellular Component: integral component of membrane (GO:0016021);;	Plant-pathogen interaction (ko04626)
ONT.1167.1	287	287	211	340	380	394	133	109	109	186	135	168	Molecular Function: channel activity (GO:0015267);; Cellular Component: integral component of membrane (GO:0016021);;	--
rna-mrna.ZEAMMB73_Zm00001d048959	3	5	2	7	12	12	1	0	3	8	10	0	Molecular Function: channel activity (GO:0015267);; Cellular Component: integral component of membrane (GO:0016021);;	--
rna-mrna.ZEAMMB73_Zm00001d048959_1	1	0	2	0	0	0	0	0	0	0	0	0	Molecular Function: channel activity (GO:0015267);; Cellular Component: integral component of membrane (GO:0016021);;	--
ONT.90.1	5	6	7	25	20	16	11	4	4	16	41	21	Molecular Function: purine nucleobase transmembrane transporter activity (GO:0005345);; Cellular Component: plasma membrane (GO:0005886);; Biological Process: adenine transport (GO:0015853);; Biological Process: guanine transport (GO:0015854);; Cellular Component: integral component of membrane (GO:0016021);;	--
ONT.90.2	6	11	3	13	11	14	0	3	5	9	14	12	--	--
rna-mrna.ZEAMMB73_Zm00001d048960	0	4	1	0	0	0	5	1	3	0	4	2	Molecular Function: purine nucleobase transmembrane transporter activity (GO:0005345);; Cellular Component: plasma membrane (GO:0005886);; Biological Process: adenine transport (GO:0015853);; Biological Process: guanine transport (GO:0015854);; Cellular Component: integral component of membrane (GO:0016021);;	--
rna-mrna.ZEAMMB73_Zm00001d048961	0	0	0	0	0	0	0	0	0	0	0	0	--	--
ONT.1168.3	0	0	0	0	11	0	0	0	0	0	0	0	Molecular Function: protein serine/threonine kinase activity (GO:0004674);; Molecular Function: ATP binding (GO:0005524);; Cellular Component: plasma membrane (GO:0005886);; Cellular Component: integral component of membrane (GO:0016021);;	Thiamine metabolism (ko00730)
rna-mrna.ZEAMMB73_Zm00001d048962	26	22	25	70	150	144	107	122	173	150	85	115	Molecular Function: protein serine/threonine kinase activity (GO:0004674);; Molecular Function: ATP binding (GO:0005524);; Cellular Component: plasma membrane (GO:0005886);; Cellular Component: integral component of membrane (GO:0016021);;	--
rna-mrna.ZEAMMB73_Zm00001d048965	0	0	0	0	0	0	0	0	0	0	0	0	--	--
rna-mrna.ZEAMMB73_Zm00001d048968	1	0	1	5	2	2	2	1	0	5	5	1	Molecular Function: protein kinase activity (GO:0004672);; Molecular Function: ATP binding (GO:0005524);; Cellular Component: plasma membrane (GO:0005886);; Biological Process: hormone-mediated signaling pathway (GO:0009755);; Cellular Component: integral component of membrane (GO:0016021);;	--
ONT.1169.1	8	14	5	0	0	0	0	11	0	0	0	0	Molecular Function: metal ion binding (GO:0046872);;	--
ONT.1169.2	8	8	5	0	0	0	6	14	4	0	0	0	Molecular Function: metal ion binding (GO:0046872);;	--
rna-mrna.ZEAMMB73_Zm00001d048969	0	0	0	0	0	9	1	0	11	8	8	12	Molecular Function: metal ion binding (GO:0046872);;	--
rna-mrna.ZEAMMB73_Zm00001d048969_1	11	16	14	14	0	3	13	8	0	0	0	0	Molecular Function: metal ion binding (GO:0046872);;	--
rna-mrna.ZEAMMB73_Zm00001d048969_2	0	0	0	0	0	0	0	0	0	0	0	0	Molecular Function: metal ion binding (GO:0046872);;	--
rna-mrna.ZEAMMB73_Zm00001d048969_3	8	18	9	0	7	5	33	9	29	8	17	7	--	--
rna-mrna.ZEAMMB73_Zm00001d048969_4	17	9	18	0	1	1	13	10	11	0	1	1	Molecular Function: metal ion binding (GO:0046872);;	--
ONT.1170.1	0	0	0	0	1	0	0	0	0	0	0	0	Biological Process: lipid metabolic process (GO:0006629);; Molecular Function: phosphoric diester hydrolase activity (GO:0008081);;	--
ONT.1170.3	0	0	0	0	0	0	0	0	0	0	0	0	Biological Process: lipid metabolic process (GO:0006629);; Molecular Function: phosphoric diester hydrolase activity (GO:0008081);; Cellular Component: integral component of membrane (GO:0016021);;	--
ONT.1170.5	0	0	0	6	4	1	1	0	0	1	1	1	Biological Process: lipid metabolic process (GO:0006629);; Molecular Function: phosphoric diester hydrolase activity (GO:0008081);; Cellular Component: integral component of membrane (GO:0016021);;	--
ONT.1170.6	1	0	0	3	7	0	0	0	1	1	4	5	Biological Process: lipid metabolic process (GO:0006629);; Molecular Function: phosphoric diester hydrolase activity (GO:0008081);; Cellular Component: integral component of membrane (GO:0016021);;	--
ONT.1170.7	0	0	0	0	4	8	0	0	0	0	0	0	Biological Process: lipid metabolic process (GO:0006629);; Molecular Function: phosphoric diester hydrolase activity (GO:0008081);; Cellular Component: integral component of membrane (GO:0016021);;	--
ONT.1170.8	0	3	0	2	0	2	13	2	18	0	7	0	Biological Process: lipid metabolic process (GO:0006629);; Molecular Function: phosphoric diester hydrolase activity (GO:0008081);; Cellular Component: integral component of membrane (GO:0016021);;	--
ONT.1170.9	2	2	3	6	0	2	0	2	0	0	0	0	Biological Process: lipid metabolic process (GO:0006629);; Molecular Function: phosphoric diester hydrolase activity (GO:0008081);; Cellular Component: integral component of membrane (GO:0016021);;	--
rna-mrna.ZEAMMB73_Zm00001d048970	0	0	0	0	0	0	0	0	0	0	0	0	Biological Process: lipid metabolic process (GO:0006629);; Molecular Function: phosphoric diester hydrolase activity (GO:0008081);; Cellular Component: integral component of membrane (GO:0016021);;	--
rna-mrna.ZEAMMB73_Zm00001d048970_1	0	93	81	131	0	130	80	116	109	107	95	90	Biological Process: lipid metabolic process (GO:0006629);; Molecular Function: phosphoric diester hydrolase activity (GO:0008081);; Cellular Component: integral component of membrane (GO:0016021);;	--
rna-mrna.ZEAMMB73_Zm00001d048970_10	0	0	0	8	4	3	0	0	6	0	0	0	Biological Process: lipid metabolic process (GO:0006629);; Molecular Function: phosphoric diester hydrolase activity (GO:0008081);; Cellular Component: integral component of membrane (GO:0016021);;	--
rna-mrna.ZEAMMB73_Zm00001d048970_11	0	5	2	0	0	0	3	7	0	0	4	0	--	--
rna-mrna.ZEAMMB73_Zm00001d048970_12	0	0	0	3	4	0	0	0	4	0	0	0	Biological Process: lipid metabolic process (GO:0006629);; Molecular Function: phosphoric diester hydrolase activity (GO:0008081);; Cellular Component: integral component of membrane (GO:0016021);;	--
rna-mrna.ZEAMMB73_Zm00001d048970_13	0	0	0	0	0	0	0	0	0	0	0	0	--	--
rna-mrna.ZEAMMB73_Zm00001d048970_14	0	0	1	14	22	15	0	1	0	22	17	20	Biological Process: lipid metabolic process (GO:0006629);; Molecular Function: phosphoric diester hydrolase activity (GO:0008081);; Cellular Component: integral component of membrane (GO:0016021);;	--
rna-mrna.ZEAMMB73_Zm00001d048970_15	0	0	0	0	0	0	0	0	0	2	0	0	Biological Process: lipid metabolic process (GO:0006629);; Molecular Function: phosphoric diester hydrolase activity (GO:0008081);; Cellular Component: integral component of membrane (GO:0016021);;	--
rna-mrna.ZEAMMB73_Zm00001d048970_16	4	6	14	0	2	0	0	13	0	3	0	1	Biological Process: lipid metabolic process (GO:0006629);; Molecular Function: phosphoric diester hydrolase activity (GO:0008081);;	--
rna-mrna.ZEAMMB73_Zm00001d048970_2	87	0	0	0	93	0	0	0	0	0	0	0	Biological Process: lipid metabolic process (GO:0006629);; Molecular Function: phosphoric diester hydrolase activity (GO:0008081);; Cellular Component: integral component of membrane (GO:0016021);;	--
rna-mrna.ZEAMMB73_Zm00001d048970_3	0	0	0	0	0	0	0	0	0	0	0	0	Biological Process: lipid metabolic process (GO:0006629);; Molecular Function: phosphoric diester hydrolase activity (GO:0008081);; Cellular Component: integral component of membrane (GO:0016021);;	--
rna-mrna.ZEAMMB73_Zm00001d048970_4	0	0	5	0	12	7	11	4	14	17	3	0	Cellular Component: integral component of membrane (GO:0016021);;	--
rna-mrna.ZEAMMB73_Zm00001d048970_5	0	0	0	0	0	0	0	0	0	0	0	0	Biological Process: lipid metabolic process (GO:0006629);; Molecular Function: phosphoric diester hydrolase activity (GO:0008081);;	--
rna-mrna.ZEAMMB73_Zm00001d048970_6	6	12	0	0	2	6	7	6	7	4	6	5	--	--
rna-mrna.ZEAMMB73_Zm00001d048970_7	0	0	8	6	0	0	0	3	9	0	2	0	--	--
rna-mrna.ZEAMMB73_Zm00001d048970_8	0	0	0	0	0	0	2	0	0	0	0	0	--	--
rna-mrna.ZEAMMB73_Zm00001d048970_9	0	0	0	0	0	0	0	0	0	6	0	0	--	--
rna-mrna.ZEAMMB73_Zm00001d048972	0	0	0	0	0	0	0	0	0	0	0	0	--	--
rna-mrna.ZEAMMB73_Zm00001d048973	0	0	0	0	0	0	0	0	0	0	0	0	--	--
rna-mrna.ZEAMMB73_Zm00001d048974	0	0	0	0	0	0	0	0	0	0	0	0	Cellular Component: glycine cleavage complex (GO:0005960);; Biological Process: glycine decarboxylation via glycine cleavage system (GO:0019464);;	Glycine, serine and threonine metabolism (ko00260);; Glyoxylate and dicarboxylate metabolism (ko00630);; Carbon metabolism (ko01200)
rna-mrna.ZEAMMB73_Zm00001d048975	0	0	0	0	1	0	0	0	0	0	0	0	--	--
rna-mrna.ZEAMMB73_Zm00001d048977	0	0	0	0	0	0	0	0	0	0	1	0	--	--
rna-mrna.ZEAMMB73_Zm00001d048977_1	0	0	0	0	0	0	0	0	0	0	0	0	--	--
rna-mrna.ZEAMMB73_Zm00001d048977_2	0	0	0	0	0	0	0	0	0	0	0	0	--	--
rna-mrna.ZEAMMB73_Zm00001d048977_3	0	0	0	0	0	0	0	0	0	0	0	0	--	--
rna-mrna.ZEAMMB73_Zm00001d048978	0	0	0	0	0	0	0	0	0	0	0	0	Molecular Function: protein binding (GO:0005515);;	--
ONT.1171.1	6	3	9	4	12	11	10	3	9	18	9	12	--	--
rna-mrna.ZEAMMB73_Zm00001d048979	3	10	6	27	24	14	13	9	8	25	27	27	Cellular Component: plasma membrane (GO:0005886);; Molecular Function: sucrose-phosphate synthase activity (GO:0046524);;	Starch and sucrose metabolism (ko00500)
rna-mrna.ZEAMMB73_Zm00001d048980	0	0	0	0	0	0	0	0	0	0	0	0	Cellular Component: Golgi apparatus (GO:0005794);; Biological Process: trehalose biosynthetic process (GO:0005992);; Molecular Function: transferase activity (GO:0016740);;	Starch and sucrose metabolism (ko00500)
rna-mrna.ZEAMMB73_Zm00001d048981	0	0	0	0	0	0	0	0	0	1	0	0	Molecular Function: electron carrier activity (GO:0009055);; Molecular Function: iron-sulfur cluster binding (GO:0051536);;	--
ONT.91.1	4	4	6	8	11	21	11	6	10	15	16	16	Cellular Component: CCR4-NOT complex (GO:0030014);;	--
rna-mrna.ZEAMMB73_Zm00001d048982	0	0	0	0	0	0	0	0	0	0	0	0	--	--
rna-mrna.ZEAMMB73_Zm00001d048983	0	0	3	14	10	6	9	0	3	16	14	10	Cellular Component: CCR4-NOT complex (GO:0030014);;	--
rna-mrna.ZEAMMB73_Zm00001d048983_1	0	0	0	0	0	0	0	0	1	0	0	0	Cellular Component: CCR4-NOT complex (GO:0030014);;	--
rna-mrna.ZEAMMB73_Zm00001d048983_2	0	0	0	0	0	0	0	0	0	0	0	0	Cellular Component: CCR4-NOT complex (GO:0030014);;	--
ONT.92.1	0	0	0	7	2	2	0	0	0	1	7	5	--	--
rna-mrna.ZEAMMB73_Zm00001d048984	0	0	0	0	1	1	0	0	1	1	0	0	--	--
rna-mrna.ZEAMMB73_Zm00001d048985	59	33	37	61	135	167	279	399	324	263	222	339	--	--
ONT.93.2	0	0	0	11	5	6	1	0	1	11	20	12	--	--
rna-mrna.ZEAMMB73_Zm00001d048987	0	0	0	0	1	0	0	0	0	0	0	0	--	--
rna-mrna.ZEAMMB73_Zm00001d048988	0	0	0	0	0	0	0	0	0	0	0	0	Molecular Function: glucosylceramidase activity (GO:0004348);; Biological Process: glucosylceramide catabolic process (GO:0006680);; Molecular Function: beta-glucosidase activity (GO:0008422);; Cellular Component: membrane (GO:0016020);;	Other glycan degradation (ko00511);; Sphingolipid metabolism (ko00600)
rna-mrna.ZEAMMB73_Zm00001d048988_1	0	0	0	0	16	0	0	0	0	0	0	0	Molecular Function: glucosylceramidase activity (GO:0004348);; Biological Process: glucosylceramide catabolic process (GO:0006680);; Cellular Component: membrane (GO:0016020);;	Other glycan degradation (ko00511);; Sphingolipid metabolism (ko00600)
rna-mrna.ZEAMMB73_Zm00001d048988_10	1	0	0	0	2	0	0	1	4	0	0	0	Molecular Function: glucosylceramidase activity (GO:0004348);; Biological Process: glucosylceramide catabolic process (GO:0006680);; Molecular Function: beta-glucosidase activity (GO:0008422);; Cellular Component: membrane (GO:0016020);;	Other glycan degradation (ko00511);; Sphingolipid metabolism (ko00600)
rna-mrna.ZEAMMB73_Zm00001d048988_11	0	0	0	0	0	0	0	0	0	0	0	0	Molecular Function: glucosylceramidase activity (GO:0004348);; Biological Process: glucosylceramide catabolic process (GO:0006680);; Cellular Component: membrane (GO:0016020);;	Other glycan degradation (ko00511);; Sphingolipid metabolism (ko00600)
rna-mrna.ZEAMMB73_Zm00001d048988_12	0	0	0	0	0	0	0	0	1	0	0	0	Molecular Function: glucosylceramidase activity (GO:0004348);; Biological Process: glucosylceramide catabolic process (GO:0006680);; Cellular Component: membrane (GO:0016020);;	Other glycan degradation (ko00511);; Sphingolipid metabolism (ko00600)
rna-mrna.ZEAMMB73_Zm00001d048988_13	0	0	0	0	0	0	0	0	0	0	0	0	Molecular Function: glucosylceramidase activity (GO:0004348);; Biological Process: glucosylceramide catabolic process (GO:0006680);; Cellular Component: membrane (GO:0016020);;	Other glycan degradation (ko00511);; Sphingolipid metabolism (ko00600)
rna-mrna.ZEAMMB73_Zm00001d048988_14	1	0	0	0	1	0	0	0	1	0	0	0	Molecular Function: glucosylceramidase activity (GO:0004348);; Biological Process: glucosylceramide catabolic process (GO:0006680);; Cellular Component: membrane (GO:0016020);;	Other glycan degradation (ko00511);; Sphingolipid metabolism (ko00600)
rna-mrna.ZEAMMB73_Zm00001d048988_15	0	0	0	0	0	0	0	0	0	0	0	0	Molecular Function: hydrolase activity, hydrolyzing O-glycosyl compounds (GO:0004553);;	Other glycan degradation (ko00511);; Sphingolipid metabolism (ko00600)
rna-mrna.ZEAMMB73_Zm00001d048988_16	0	0	0	0	0	0	0	0	0	0	0	0	Molecular Function: glucosylceramidase activity (GO:0004348);; Biological Process: glucosylceramide catabolic process (GO:0006680);; Cellular Component: membrane (GO:0016020);;	Other glycan degradation (ko00511);; Sphingolipid metabolism (ko00600)
rna-mrna.ZEAMMB73_Zm00001d048988_17	0	0	0	0	0	0	0	0	0	0	0	0	Molecular Function: glucosylceramidase activity (GO:0004348);; Biological Process: glucosylceramide catabolic process (GO:0006680);; Cellular Component: membrane (GO:0016020);;	Other glycan degradation (ko00511);; Sphingolipid metabolism (ko00600)
rna-mrna.ZEAMMB73_Zm00001d048988_18	0	0	0	0	0	0	0	0	0	0	0	0	Molecular Function: hydrolase activity, hydrolyzing O-glycosyl compounds (GO:0004553);;	Other glycan degradation (ko00511);; Sphingolipid metabolism (ko00600)
rna-mrna.ZEAMMB73_Zm00001d048988_19	0	0	4	0	0	5	0	0	0	1	0	1	Molecular Function: hydrolase activity, hydrolyzing O-glycosyl compounds (GO:0004553);;	Other glycan degradation (ko00511);; Sphingolipid metabolism (ko00600)
rna-mrna.ZEAMMB73_Zm00001d048988_2	0	0	0	0	0	0	0	0	0	0	0	0	Molecular Function: glucosylceramidase activity (GO:0004348);; Biological Process: glucosylceramide catabolic process (GO:0006680);; Molecular Function: beta-glucosidase activity (GO:0008422);; Cellular Component: membrane (GO:0016020);;	Other glycan degradation (ko00511);; Sphingolipid metabolism (ko00600)
rna-mrna.ZEAMMB73_Zm00001d048988_20	2	0	0	0	0	2	14	1	0	0	7	3	Molecular Function: glucosylceramidase activity (GO:0004348);; Biological Process: glucosylceramide catabolic process (GO:0006680);; Cellular Component: membrane (GO:0016020);;	Other glycan degradation (ko00511);; Sphingolipid metabolism (ko00600)
rna-mrna.ZEAMMB73_Zm00001d048988_21	0	0	0	0	0	0	0	0	0	0	0	0	Molecular Function: glucosylceramidase activity (GO:0004348);; Biological Process: glucosylceramide catabolic process (GO:0006680);; Cellular Component: membrane (GO:0016020);;	Other glycan degradation (ko00511);; Sphingolipid metabolism (ko00600)
rna-mrna.ZEAMMB73_Zm00001d048988_22	0	0	0	0	0	0	0	0	0	0	0	0	Molecular Function: glucosylceramidase activity (GO:0004348);; Biological Process: glucosylceramide catabolic process (GO:0006680);; Cellular Component: membrane (GO:0016020);;	Other glycan degradation (ko00511);; Sphingolipid metabolism (ko00600)
rna-mrna.ZEAMMB73_Zm00001d048988_23	0	0	0	0	0	0	0	0	0	0	0	0	Molecular Function: glucosylceramidase activity (GO:0004348);; Biological Process: glucosylceramide catabolic process (GO:0006680);; Cellular Component: membrane (GO:0016020);;	Other glycan degradation (ko00511);; Sphingolipid metabolism (ko00600)
rna-mrna.ZEAMMB73_Zm00001d048988_24	0	0	0	0	0	0	0	0	0	0	0	0	Molecular Function: glucosylceramidase activity (GO:0004348);; Biological Process: glucosylceramide catabolic process (GO:0006680);; Cellular Component: membrane (GO:0016020);;	Other glycan degradation (ko00511);; Sphingolipid metabolism (ko00600)
rna-mrna.ZEAMMB73_Zm00001d048988_25	0	0	0	0	0	0	0	0	0	0	0	0	Molecular Function: glucosylceramidase activity (GO:0004348);; Biological Process: glucosylceramide catabolic process (GO:0006680);; Cellular Component: membrane (GO:0016020);;	Other glycan degradation (ko00511);; Sphingolipid metabolism (ko00600)
rna-mrna.ZEAMMB73_Zm00001d048988_26	0	0	0	0	0	0	0	0	0	0	0	0	Molecular Function: glucosylceramidase activity (GO:0004348);; Biological Process: glucosylceramide catabolic process (GO:0006680);; Molecular Function: beta-glucosidase activity (GO:0008422);; Cellular Component: membrane (GO:0016020);;	Other glycan degradation (ko00511);; Sphingolipid metabolism (ko00600)
rna-mrna.ZEAMMB73_Zm00001d048988_27	0	0	0	0	0	0	0	0	0	0	0	0	Molecular Function: glucosylceramidase activity (GO:0004348);; Biological Process: glucosylceramide catabolic process (GO:0006680);; Molecular Function: beta-glucosidase activity (GO:0008422);; Cellular Component: membrane (GO:0016020);;	Other glycan degradation (ko00511);; Sphingolipid metabolism (ko00600)
rna-mrna.ZEAMMB73_Zm00001d048988_28	0	0	0	0	0	0	0	0	0	0	0	0	Molecular Function: glucosylceramidase activity (GO:0004348);; Biological Process: glucosylceramide catabolic process (GO:0006680);; Molecular Function: beta-glucosidase activity (GO:0008422);; Cellular Component: membrane (GO:0016020);;	Other glycan degradation (ko00511);; Sphingolipid metabolism (ko00600)
rna-mrna.ZEAMMB73_Zm00001d048988_29	0	0	0	0	0	0	0	0	0	0	0	0	Molecular Function: glucosylceramidase activity (GO:0004348);; Biological Process: glucosylceramide catabolic process (GO:0006680);; Cellular Component: membrane (GO:0016020);;	Other glycan degradation (ko00511);; Sphingolipid metabolism (ko00600)
rna-mrna.ZEAMMB73_Zm00001d048988_3	3	3	0	15	0	0	0	0	0	0	0	0	Molecular Function: glucosylceramidase activity (GO:0004348);; Biological Process: glucosylceramide catabolic process (GO:0006680);; Molecular Function: beta-glucosidase activity (GO:0008422);; Cellular Component: membrane (GO:0016020);;	Other glycan degradation (ko00511);; Sphingolipid metabolism (ko00600)
rna-mrna.ZEAMMB73_Zm00001d048988_30	0	0	0	0	0	0	0	0	0	0	0	0	Molecular Function: glucosylceramidase activity (GO:0004348);; Biological Process: glucosylceramide catabolic process (GO:0006680);; Cellular Component: membrane (GO:0016020);;	Other glycan degradation (ko00511);; Sphingolipid metabolism (ko00600)
rna-mrna.ZEAMMB73_Zm00001d048988_31	0	0	0	0	0	0	0	0	0	0	0	0	Molecular Function: hydrolase activity, hydrolyzing O-glycosyl compounds (GO:0004553);;	Other glycan degradation (ko00511);; Sphingolipid metabolism (ko00600)
rna-mrna.ZEAMMB73_Zm00001d048988_32	0	0	0	0	0	0	0	0	0	0	0	0	Molecular Function: glucosylceramidase activity (GO:0004348);; Biological Process: glucosylceramide catabolic process (GO:0006680);; Cellular Component: membrane (GO:0016020);;	Other glycan degradation (ko00511);; Sphingolipid metabolism (ko00600)
rna-mrna.ZEAMMB73_Zm00001d048988_33	0	0	0	0	0	0	0	0	0	0	0	0	Molecular Function: hydrolase activity, hydrolyzing O-glycosyl compounds (GO:0004553);;	Other glycan degradation (ko00511);; Sphingolipid metabolism (ko00600)
rna-mrna.ZEAMMB73_Zm00001d048988_4	5	0	2	0	0	0	0	3	0	0	0	0	Molecular Function: glucosylceramidase activity (GO:0004348);; Biological Process: glucosylceramide catabolic process (GO:0006680);; Molecular Function: beta-glucosidase activity (GO:0008422);; Cellular Component: membrane (GO:0016020);;	Other glycan degradation (ko00511);; Sphingolipid metabolism (ko00600)
rna-mrna.ZEAMMB73_Zm00001d048988_5	30	33	31	74	83	67	65	56	61	106	95	95	Molecular Function: glucosylceramidase activity (GO:0004348);; Biological Process: glucosylceramide catabolic process (GO:0006680);; Molecular Function: beta-glucosidase activity (GO:0008422);; Cellular Component: membrane (GO:0016020);;	Other glycan degradation (ko00511);; Sphingolipid metabolism (ko00600)
rna-mrna.ZEAMMB73_Zm00001d048988_6	0	0	0	0	0	0	0	0	0	0	0	0	Molecular Function: glucosylceramidase activity (GO:0004348);; Biological Process: glucosylceramide catabolic process (GO:0006680);; Molecular Function: beta-glucosidase activity (GO:0008422);; Cellular Component: membrane (GO:0016020);;	Other glycan degradation (ko00511);; Sphingolipid metabolism (ko00600)
rna-mrna.ZEAMMB73_Zm00001d048988_7	0	3	0	0	0	0	1	0	0	0	0	0	Molecular Function: glucosylceramidase activity (GO:0004348);; Biological Process: glucosylceramide catabolic process (GO:0006680);; Cellular Component: membrane (GO:0016020);;	Other glycan degradation (ko00511);; Sphingolipid metabolism (ko00600)
rna-mrna.ZEAMMB73_Zm00001d048988_8	0	0	0	0	0	0	0	0	0	0	0	0	Molecular Function: glucosylceramidase activity (GO:0004348);; Biological Process: glucosylceramide catabolic process (GO:0006680);; Cellular Component: membrane (GO:0016020);;	Other glycan degradation (ko00511);; Sphingolipid metabolism (ko00600)
rna-mrna.ZEAMMB73_Zm00001d048988_9	0	0	0	0	0	0	0	0	0	0	0	0	Molecular Function: glucosylceramidase activity (GO:0004348);; Biological Process: glucosylceramide catabolic process (GO:0006680);; Cellular Component: membrane (GO:0016020);;	Other glycan degradation (ko00511);; Sphingolipid metabolism (ko00600)
rna-mrna.ZEAMMB73_Zm00001d048989	0	0	0	0	0	0	0	0	0	0	0	0	Molecular Function: protein serine/threonine phosphatase activity (GO:0004722);; Molecular Function: magnesium-dependent protein serine/threonine phosphatase activity (GO:0004724);; Molecular Function: metal ion binding (GO:0046872);;	--
rna-mrna.ZEAMMB73_Zm00001d048990	0	1	0	0	0	0	0	0	0	0	0	0	Molecular Function: protein serine/threonine phosphatase activity (GO:0004722);; Molecular Function: magnesium-dependent protein serine/threonine phosphatase activity (GO:0004724);; Molecular Function: metal ion binding (GO:0046872);;	--
rna-mrna.ZEAMMB73_Zm00001d048991	0	1	0	3	10	1	2	1	2	2	5	4	Molecular Function: DNA binding (GO:0003677);; Molecular Function: transcription factor activity, sequence-specific DNA binding (GO:0003700);; Cellular Component: nucleus (GO:0005634);;	--
rna-mrna.ZEAMMB73_Zm00001d048992	0	0	0	0	0	0	0	0	0	0	0	0	Molecular Function: phosphorelay response regulator activity (GO:0000156);; Biological Process: phosphorelay signal transduction system (GO:0000160);; Molecular Function: molecular_function (GO:0003674);; Molecular Function: transcription factor activity, sequence-specific DNA binding (GO:0003700);; Cellular Component: cellular_component (GO:0005575);; Cellular Component: intracellular (GO:000562…	--
ONT.95.1	7	11	10	20	23	24	62	73	82	54	30	51	Biological Process: L-arabinose metabolic process (GO:0046373);; Molecular Function: alpha-L-arabinofuranosidase activity (GO:0046556);;	Amino sugar and nucleotide sugar metabolism (ko00520)
ONT.95.2	0	0	0	0	0	0	0	0	0	25	12	12	Biological Process: L-arabinose metabolic process (GO:0046373);; Molecular Function: alpha-L-arabinofuranosidase activity (GO:0046556);;	Amino sugar and nucleotide sugar metabolism (ko00520)
ONT.95.3	0	0	0	0	0	0	0	0	0	0	0	0	Biological Process: L-arabinose metabolic process (GO:0046373);; Molecular Function: alpha-L-arabinofuranosidase activity (GO:0046556);;	Amino sugar and nucleotide sugar metabolism (ko00520)
ONT.95.4	0	0	0	0	0	0	0	0	0	0	0	0	--	Amino sugar and nucleotide sugar metabolism (ko00520)
rna-mrna.ZEAMMB73_Zm00001d048993	0	0	0	0	0	0	0	0	0	0	0	2	Biological Process: L-arabinose metabolic process (GO:0046373);; Molecular Function: alpha-L-arabinofuranosidase activity (GO:0046556);;	Amino sugar and nucleotide sugar metabolism (ko00520)
rna-mrna.ZEAMMB73_Zm00001d048994	0	0	1	0	0	2	0	0	0	0	0	0	Cellular Component: cyclin-dependent protein kinase holoenzyme complex (GO:0000307);; Cellular Component: nuclear chromatin (GO:0000790);; Molecular Function: cyclin-dependent protein serine/threonine kinase activity (GO:0004693);; Molecular Function: ATP binding (GO:0005524);; Cellular Component: nucleus (GO:0005634);; Biological Process: protein phosphorylation (GO:0006468);; Molecular Function…	--
rna-mrna.ZEAMMB73_Zm00001d048994_1	0	0	0	0	0	0	0	0	0	0	0	0	Molecular Function: protein kinase activity (GO:0004672);; Molecular Function: ATP binding (GO:0005524);;	--
rna-mrna.ZEAMMB73_Zm00001d048994_2	0	0	0	0	0	0	0	0	0	0	0	0	Molecular Function: protein kinase activity (GO:0004672);; Molecular Function: ATP binding (GO:0005524);;	--
rna-mrna.ZEAMMB73_Zm00001d048994_3	0	0	0	0	0	0	0	0	0	0	0	0	Cellular Component: cyclin-dependent protein kinase holoenzyme complex (GO:0000307);; Cellular Component: nuclear chromatin (GO:0000790);; Molecular Function: cyclin-dependent protein serine/threonine kinase activity (GO:0004693);; Molecular Function: ATP binding (GO:0005524);; Cellular Component: nucleus (GO:0005634);; Biological Process: protein phosphorylation (GO:0006468);; Molecular Function…	--
rna-mrna.ZEAMMB73_Zm00001d048994_4	0	0	0	0	0	0	0	0	0	0	0	0	Molecular Function: protein kinase activity (GO:0004672);; Molecular Function: ATP binding (GO:0005524);;	--
rna-mrna.ZEAMMB73_Zm00001d048994_5	0	0	0	0	0	0	0	0	0	0	0	0	Molecular Function: protein kinase activity (GO:0004672);; Molecular Function: ATP binding (GO:0005524);;	--
rna-mrna.ZEAMMB73_Zm00001d048994_6	0	0	0	0	0	0	0	0	0	0	0	0	Molecular Function: protein kinase activity (GO:0004672);; Molecular Function: ATP binding (GO:0005524);;	--
rna-mrna.ZEAMMB73_Zm00001d048994_7	0	0	0	0	0	0	0	0	0	0	0	0	Molecular Function: protein kinase activity (GO:0004672);; Molecular Function: ATP binding (GO:0005524);;	--
rna-mrna.ZEAMMB73_Zm00001d048994_8	0	0	0	0	0	0	0	0	0	0	0	0	Molecular Function: protein kinase activity (GO:0004672);; Molecular Function: ATP binding (GO:0005524);;	--
rna-mrna.ZEAMMB73_Zm00001d048994_9	0	0	0	0	0	0	0	0	0	0	0	0	Molecular Function: protein kinase activity (GO:0004672);; Molecular Function: ATP binding (GO:0005524);;	--
rna-mrna.ZEAMMB73_Zm00001d048995	0	0	0	0	0	0	0	0	0	0	0	0	Cellular Component: integral component of membrane (GO:0016021);; Molecular Function: kinase activity (GO:0016301);;	Plant-pathogen interaction (ko04626)
rna-mrna.ZEAMMB73_Zm00001d048996	0	0	0	0	1	0	0	0	0	0	0	0	Biological Process: defense response to oomycetes (GO:0002229);; Molecular Function: transmembrane receptor protein serine/threonine kinase activity (GO:0004675);; Molecular Function: ATP binding (GO:0005524);; Cellular Component: plasma membrane (GO:0005886);; Biological Process: defense response (GO:0006952);; Biological Process: defense response to bacterium (GO:0042742);;	Starch and sucrose metabolism (ko00500)
rna-mrna.ZEAMMB73_Zm00001d048997	234	258	306	351	289	331	303	243	345	373	387	387	Cellular Component: integral component of membrane (GO:0016021);;	--
rna-mrna.ZEAMMB73_Zm00001d048998	2	1	0	2	3	5	3	5	3	18	7	21	Biological Process: response to light stimulus (GO:0009416);; Cellular Component: photosystem I (GO:0009522);; Cellular Component: photosystem II (GO:0009523);; Cellular Component: chloroplast thylakoid membrane (GO:0009535);; Biological Process: photosynthesis, light harvesting in photosystem I (GO:0009768);; Cellular Component: plastoglobule (GO:0010287);; Cellular Component: integral component…	Photosynthesis - antenna proteins (ko00196)
rna-mrna.ZEAMMB73_Zm00001d048999	0	0	0	0	0	0	0	0	0	0	0	0	Cellular Component: integral component of membrane (GO:0016021);;	--
rna-mrna.ZEAMMB73_Zm00001d049000	0	0	0	0	0	0	0	0	0	0	0	0	Molecular Function: DNA binding (GO:0003677);;	Betalain biosynthesis (ko00965)
rna-mrna.ZEAMMB73_Zm00001d049001	0	0	0	0	0	0	0	0	0	0	0	0	Cellular Component: chloroplast inner membrane (GO:0009706);; Cellular Component: membrane (GO:0016020);; Cellular Component: integral component of membrane (GO:0016021);;	--
ONT.1173.1	0	1	0	4	5	3	1	0	1	12	8	7	Molecular Function: SNARE binding (GO:0000149);; Molecular Function: 1-phosphatidylinositol binding (GO:0005545);; Molecular Function: phosphatidylinositol-4,5-bisphosphate binding (GO:0005546);; Cellular Component: plasma membrane (GO:0005886);; Cellular Component: clathrin-coated pit (GO:0005905);; Biological Process: endocytosis (GO:0006897);; Biological Process: vesicle budding from membrane …	--
rna-mrna.ZEAMMB73_Zm00001d049002	0	0	0	0	0	0	1	1	0	0	1	0	Molecular Function: SNARE binding (GO:0000149);; Molecular Function: 1-phosphatidylinositol binding (GO:0005545);; Molecular Function: phosphatidylinositol-4,5-bisphosphate binding (GO:0005546);; Cellular Component: plasma membrane (GO:0005886);; Cellular Component: clathrin-coated pit (GO:0005905);; Biological Process: endocytosis (GO:0006897);; Biological Process: vesicle budding from membrane …	--
rna-mrna.ZEAMMB73_Zm00001d049004	0	0	0	0	0	0	0	0	0	0	0	0	Biological Process: response to acid chemical (GO:0001101);; Molecular Function: molecular_function (GO:0003674);; Molecular Function: catalytic activity (GO:0003824);; Molecular Function: protein kinase activity (GO:0004672);; Molecular Function: protein serine/threonine kinase activity (GO:0004674);; Cellular Component: cellular_component (GO:0005575);; Cellular Component: intracellular (GO:000…	--
rna-mrna.ZEAMMB73_Zm00001d049006	0	1	0	0	0	0	0	0	0	0	0	0	Biological Process: regulation of transcription, DNA-templated (GO:0006355);; Molecular Function: histone binding (GO:0042393);; Molecular Function: metal ion binding (GO:0046872);;	--
ONT.1174.1	12	15	13	116	63	98	24	22	28	113	113	114	Biological Process: regulation of transcription, DNA-templated (GO:0006355);; Molecular Function: histone binding (GO:0042393);; Molecular Function: metal ion binding (GO:0046872);;	--
ONT.1174.2	13	12	21	8	8	7	22	23	21	8	8	6	Biological Process: regulation of transcription, DNA-templated (GO:0006355);; Cellular Component: integral component of membrane (GO:0016021);; Molecular Function: histone binding (GO:0042393);;	--
rna-mrna.ZEAMMB73_Zm00001d049007	0	0	0	0	0	0	0	0	0	0	0	0	Biological Process: regulation of transcription, DNA-templated (GO:0006355);; Molecular Function: histone binding (GO:0042393);; Molecular Function: metal ion binding (GO:0046872);;	--
rna-mrna.ZEAMMB73_Zm00001d049008	0	0	0	2	10	2	0	0	1	7	1	2	Molecular Function: ATP binding (GO:0005524);; Molecular Function: hydrolase activity (GO:0016787);;	Purine metabolism (ko00230);; Pyrimidine metabolism (ko00240)
rna-mrna.ZEAMMB73_Zm00001d049008_1	9	9	4	1	1	7	0	1	0	0	0	0	Molecular Function: ATP binding (GO:0005524);; Molecular Function: hydrolase activity (GO:0016787);;	Purine metabolism (ko00230);; Pyrimidine metabolism (ko00240)
rna-mrna.ZEAMMB73_Zm00001d049009	0	0	0	0	0	0	1	0	0	0	0	0	Molecular Function: calcium-transporting ATPase activity (GO:0005388);; Biological Process: cellular calcium ion homeostasis (GO:0006874);; Molecular Function: hydrogen-exporting ATPase activity, phosphorylative mechanism (GO:0008553);; Cellular Component: integral component of membrane (GO:0016021);; Molecular Function: ATPase activity (GO:0016887);; Biological Process: calcium ion transmembrane…	--
ONT.1175.1	3	0	0	53	32	28	0	0	7	45	74	14	Molecular Function: lipid binding (GO:0008289);;	--
rna-mrna.ZEAMMB73_Zm00001d049011	0	6	8	0	0	6	14	15	0	0	10	28	Molecular Function: lipid binding (GO:0008289);;	--
rna-mrna.ZEAMMB73_Zm00001d049012	0	0	0	0	0	0	0	0	0	0	0	0	--	--
rna-mrna.ZEAMMB73_Zm00001d049013	0	0	0	0	0	0	0	0	0	0	0	0	Cellular Component: cellular_component (GO:0005575);; Cellular Component: intracellular (GO:0005622);; Cellular Component: cell (GO:0005623);; Cellular Component: nucleus (GO:0005634);; Cellular Component: nucleolus (GO:0005730);; Biological Process: biological_process (GO:0008150);; Biological Process: ribonucleoprotein complex biogenesis (GO:0022613);; Cellular Component: preribosome (GO:003068…	--
rna-mrna.ZEAMMB73_Zm00001d049015	0	0	0	0	0	0	0	0	0	0	0	0	Cellular Component: integral component of membrane (GO:0016021);; Molecular Function: transferase activity (GO:0016740);;	Glycosaminoglycan degradation (ko00531)
ONT.1176.1	126	153	77	244	175	230	108	79	132	505	437	388	Cellular Component: cytosol (GO:0005829);; Biological Process: regulation of phenylpropanoid metabolic process (GO:2000762);;	--
rna-mrna.ZEAMMB73_Zm00001d049016	0	0	0	0	0	0	0	1	0	0	0	0	Cellular Component: cytosol (GO:0005829);; Biological Process: regulation of phenylpropanoid metabolic process (GO:2000762);;	--
rna-mrna.ZEAMMB73_Zm00001d049017	0	0	0	0	0	0	2	1	0	0	0	0	--	--
rna-mrna.ZEAMMB73_Zm00001d049018	0	2	3	0	0	0	1	2	1	13	9	10	Molecular Function: serine-type endopeptidase activity (GO:0004252);;	--
rna-mrna.ZEAMMB73_Zm00001d049018_1	5	1	0	15	16	14	0	0	0	0	0	0	Molecular Function: serine-type endopeptidase activity (GO:0004252);;	--
rna-mrna.ZEAMMB73_Zm00001d049018_2	0	0	0	0	0	0	0	0	0	1	0	1	--	--
rna-mrna.ZEAMMB73_Zm00001d049018_3	36	32	35	87	74	72	20	26	37	48	31	46	Molecular Function: serine-type endopeptidase activity (GO:0004252);;	--
ONT.99.7	1	0	0	94	64	32	6	0	0	22	62	22	--	--
rna-mrna.ZEAMMB73_Zm00001d049019	182	170	129	130	232	200	203	259	254	251	151	191	--	--
rna-mrna.ZEAMMB73_Zm00001d049019_1	0	22	0	0	0	0	0	0	0	0	0	0	--	--
rna-mrna.ZEAMMB73_Zm00001d049019_10	0	0	0	0	0	0	0	0	0	0	0	0	--	--
rna-mrna.ZEAMMB73_Zm00001d049019_11	0	0	0	0	0	0	0	0	0	0	0	0	--	--
rna-mrna.ZEAMMB73_Zm00001d049019_2	0	1	0	0	0	0	0	0	0	1	0	0	--	--
rna-mrna.ZEAMMB73_Zm00001d049019_3	28	10	8	4	4	7	47	59	24	10	6	2	--	--
rna-mrna.ZEAMMB73_Zm00001d049019_4	0	0	0	0	0	0	0	0	0	0	0	0	--	--
rna-mrna.ZEAMMB73_Zm00001d049019_5	0	0	0	0	0	0	0	0	0	0	0	0	--	--
rna-mrna.ZEAMMB73_Zm00001d049019_6	4	4	7	5	23	4	5	11	14	10	24	7	--	--
rna-mrna.ZEAMMB73_Zm00001d049019_7	1	0	0	0	0	0	0	0	0	0	0	0	--	--
rna-mrna.ZEAMMB73_Zm00001d049019_8	0	0	0	0	2	0	0	0	0	0	0	0	--	--
rna-mrna.ZEAMMB73_Zm00001d049019_9	0	0	1	0	0	0	0	0	0	0	0	0	--	--
ONT.1177.2	0	0	1	0	0	0	0	0	3	20	8	17	Molecular Function: O-methyltransferase activity (GO:0008171);; Molecular Function: S-adenosylmethionine-dependent methyltransferase activity (GO:0008757);; Biological Process: aromatic compound biosynthetic process (GO:0019438);; Biological Process: methylation (GO:0032259);; Molecular Function: protein dimerization activity (GO:0046983);;	Tryptophan metabolism (ko00380)
rna-mrna.ZEAMMB73_Zm00001d049020	8	5	3	11	36	25	122	308	251	483	180	427	Molecular Function: O-methyltransferase activity (GO:0008171);; Molecular Function: S-adenosylmethionine-dependent methyltransferase activity (GO:0008757);; Biological Process: aromatic compound biosynthetic process (GO:0019438);; Biological Process: methylation (GO:0032259);; Molecular Function: protein dimerization activity (GO:0046983);;	Tryptophan metabolism (ko00380)
ONT.100.2	0	0	0	8	12	2	0	0	0	0	0	0	Cellular Component: integral component of membrane (GO:0016021);;	--
rna-mrna.ZEAMMB73_Zm00001d049023	0	0	0	0	1	0	0	0	0	0	0	0	Cellular Component: integral component of membrane (GO:0016021);; Cellular Component: precatalytic spliceosome (GO:0071011);;	Basal transcription factors (ko03022)
rna-mrna.ZEAMMB73_Zm00001d049023_1	0	0	0	1	0	0	0	0	0	0	0	0	Cellular Component: integral component of membrane (GO:0016021);; Cellular Component: precatalytic spliceosome (GO:0071011);;	Basal transcription factors (ko03022)
rna-mrna.ZEAMMB73_Zm00001d049023_10	0	0	0	0	0	0	0	0	0	0	0	0	Molecular Function: molecular_function (GO:0003674);; Molecular Function: catalytic activity (GO:0003824);; Molecular Function: diacylglycerol O-acyltransferase activity (GO:0004144);; Cellular Component: cellular_component (GO:0005575);; Cellular Component: intracellular (GO:0005622);; Cellular Component: cell (GO:0005623);; Cellular Component: cytoplasm (GO:0005737);; Cellular Component: endopl…	Basal transcription factors (ko03022)
rna-mrna.ZEAMMB73_Zm00001d049023_11	0	0	0	0	0	0	0	0	0	0	0	0	Molecular Function: molecular_function (GO:0003674);; Molecular Function: catalytic activity (GO:0003824);; Molecular Function: diacylglycerol O-acyltransferase activity (GO:0004144);; Cellular Component: cellular_component (GO:0005575);; Cellular Component: intracellular (GO:0005622);; Cellular Component: cell (GO:0005623);; Cellular Component: cytoplasm (GO:0005737);; Cellular Component: endopl…	Basal transcription factors (ko03022)
rna-mrna.ZEAMMB73_Zm00001d049023_12	0	0	0	0	0	0	0	0	0	0	0	0	--	--
rna-mrna.ZEAMMB73_Zm00001d049023_13	0	0	0	0	0	0	0	0	0	0	0	0	--	--
rna-mrna.ZEAMMB73_Zm00001d049023_14	0	0	0	0	0	0	0	0	0	0	0	0	--	--
rna-mrna.ZEAMMB73_Zm00001d049023_15	0	0	0	0	0	0	0	0	0	0	0	0	--	--
rna-mrna.ZEAMMB73_Zm00001d049023_16	0	0	0	0	0	0	0	0	0	0	0	0	--	--
rna-mrna.ZEAMMB73_Zm00001d049023_17	0	0	0	0	0	0	0	0	0	0	0	0	--	--
rna-mrna.ZEAMMB73_Zm00001d049023_18	0	0	0	0	0	0	0	0	0	0	0	0	--	--
rna-mrna.ZEAMMB73_Zm00001d049023_19	0	0	0	0	0	0	0	0	0	0	0	0	--	--
rna-mrna.ZEAMMB73_Zm00001d049023_2	0	0	0	0	0	0	0	0	0	0	0	0	Cellular Component: integral component of membrane (GO:0016021);; Cellular Component: precatalytic spliceosome (GO:0071011);;	Basal transcription factors (ko03022)
rna-mrna.ZEAMMB73_Zm00001d049023_20	0	0	0	0	0	0	0	0	0	0	0	0	Molecular Function: molecular_function (GO:0003674);; Molecular Function: catalytic activity (GO:0003824);; Molecular Function: diacylglycerol O-acyltransferase activity (GO:0004144);; Cellular Component: cellular_component (GO:0005575);; Cellular Component: intracellular (GO:0005622);; Cellular Component: cell (GO:0005623);; Cellular Component: cytoplasm (GO:0005737);; Cellular Component: endopl…	Basal transcription factors (ko03022)
rna-mrna.ZEAMMB73_Zm00001d049023_21	0	0	0	0	0	1	0	0	0	0	0	0	Molecular Function: molecular_function (GO:0003674);; Molecular Function: catalytic activity (GO:0003824);; Molecular Function: diacylglycerol O-acyltransferase activity (GO:0004144);; Cellular Component: cellular_component (GO:0005575);; Cellular Component: intracellular (GO:0005622);; Cellular Component: cell (GO:0005623);; Cellular Component: cytoplasm (GO:0005737);; Cellular Component: endopl…	Basal transcription factors (ko03022)
rna-mrna.ZEAMMB73_Zm00001d049023_22	0	0	0	1	0	0	0	0	0	0	1	0	Molecular Function: molecular_function (GO:0003674);; Molecular Function: catalytic activity (GO:0003824);; Molecular Function: diacylglycerol O-acyltransferase activity (GO:0004144);; Cellular Component: cellular_component (GO:0005575);; Cellular Component: intracellular (GO:0005622);; Cellular Component: cell (GO:0005623);; Cellular Component: cytoplasm (GO:0005737);; Cellular Component: endopl…	Basal transcription factors (ko03022)
rna-mrna.ZEAMMB73_Zm00001d049023_23	23	28	14	43	42	43	0	0	0	1	0	0	Molecular Function: molecular_function (GO:0003674);; Molecular Function: catalytic activity (GO:0003824);; Molecular Function: diacylglycerol O-acyltransferase activity (GO:0004144);; Cellular Component: cellular_component (GO:0005575);; Cellular Component: intracellular (GO:0005622);; Cellular Component: cell (GO:0005623);; Cellular Component: cytoplasm (GO:0005737);; Cellular Component: endopl…	Basal transcription factors (ko03022)
rna-mrna.ZEAMMB73_Zm00001d049023_24	3	6	2	3	0	2	0	0	0	0	0	0	Molecular Function: molecular_function (GO:0003674);; Molecular Function: catalytic activity (GO:0003824);; Molecular Function: diacylglycerol O-acyltransferase activity (GO:0004144);; Cellular Component: cellular_component (GO:0005575);; Cellular Component: intracellular (GO:0005622);; Cellular Component: cell (GO:0005623);; Cellular Component: cytoplasm (GO:0005737);; Cellular Component: endopl…	Basal transcription factors (ko03022)
rna-mrna.ZEAMMB73_Zm00001d049023_25	0	0	0	0	0	0	0	0	0	0	0	0	--	--
rna-mrna.ZEAMMB73_Zm00001d049023_26	0	0	0	0	0	0	0	0	0	0	0	0	Molecular Function: molecular_function (GO:0003674);; Molecular Function: catalytic activity (GO:0003824);; Molecular Function: diacylglycerol O-acyltransferase activity (GO:0004144);; Cellular Component: cellular_component (GO:0005575);; Cellular Component: intracellular (GO:0005622);; Cellular Component: cell (GO:0005623);; Cellular Component: cytoplasm (GO:0005737);; Cellular Component: endopl…	Basal transcription factors (ko03022)
rna-mrna.ZEAMMB73_Zm00001d049023_27	0	0	0	0	0	0	0	0	0	0	0	0	Molecular Function: molecular_function (GO:0003674);; Molecular Function: catalytic activity (GO:0003824);; Molecular Function: diacylglycerol O-acyltransferase activity (GO:0004144);; Cellular Component: cellular_component (GO:0005575);; Cellular Component: intracellular (GO:0005622);; Cellular Component: cell (GO:0005623);; Cellular Component: cytoplasm (GO:0005737);; Cellular Component: endopl…	Basal transcription factors (ko03022)
rna-mrna.ZEAMMB73_Zm00001d049023_28	0	0	0	0	0	0	0	0	0	0	0	0	--	--
rna-mrna.ZEAMMB73_Zm00001d049023_29	0	0	0	0	0	0	0	0	0	0	0	0	--	--
rna-mrna.ZEAMMB73_Zm00001d049023_3	0	0	0	0	0	0	0	0	0	0	0	0	Molecular Function: molecular_function (GO:0003674);; Molecular Function: catalytic activity (GO:0003824);; Molecular Function: diacylglycerol O-acyltransferase activity (GO:0004144);; Cellular Component: cellular_component (GO:0005575);; Cellular Component: intracellular (GO:0005622);; Cellular Component: cell (GO:0005623);; Cellular Component: cytoplasm (GO:0005737);; Cellular Component: endopl…	Basal transcription factors (ko03022)
rna-mrna.ZEAMMB73_Zm00001d049023_30	0	0	0	0	0	0	0	0	0	0	0	0	--	--
rna-mrna.ZEAMMB73_Zm00001d049023_31	15	10	23	19	27	24	2	0	0	0	1	0	Molecular Function: molecular_function (GO:0003674);; Molecular Function: catalytic activity (GO:0003824);; Molecular Function: diacylglycerol O-acyltransferase activity (GO:0004144);; Cellular Component: cellular_component (GO:0005575);; Cellular Component: intracellular (GO:0005622);; Cellular Component: cell (GO:0005623);; Cellular Component: cytoplasm (GO:0005737);; Cellular Component: endopl…	Basal transcription factors (ko03022)
rna-mrna.ZEAMMB73_Zm00001d049023_32	0	0	0	0	0	0	0	0	0	0	0	0	Molecular Function: molecular_function (GO:0003674);; Molecular Function: catalytic activity (GO:0003824);; Molecular Function: diacylglycerol O-acyltransferase activity (GO:0004144);; Cellular Component: cellular_component (GO:0005575);; Cellular Component: intracellular (GO:0005622);; Cellular Component: cell (GO:0005623);; Cellular Component: cytoplasm (GO:0005737);; Cellular Component: endopl…	Basal transcription factors (ko03022)
rna-mrna.ZEAMMB73_Zm00001d049023_33	0	0	0	0	0	0	0	0	0	0	0	0	--	--
rna-mrna.ZEAMMB73_Zm00001d049023_34	0	0	0	0	0	0	0	0	0	0	0	0	--	--
rna-mrna.ZEAMMB73_Zm00001d049023_35	0	0	0	0	1	0	0	0	0	0	0	0	Molecular Function: molecular_function (GO:0003674);; Molecular Function: catalytic activity (GO:0003824);; Molecular Function: diacylglycerol O-acyltransferase activity (GO:0004144);; Cellular Component: cellular_component (GO:0005575);; Cellular Component: intracellular (GO:0005622);; Cellular Component: cell (GO:0005623);; Cellular Component: cytoplasm (GO:0005737);; Cellular Component: endopl…	Basal transcription factors (ko03022)
rna-mrna.ZEAMMB73_Zm00001d049023_36	0	0	0	0	0	0	0	0	0	0	0	0	Molecular Function: molecular_function (GO:0003674);; Molecular Function: catalytic activity (GO:0003824);; Molecular Function: diacylglycerol O-acyltransferase activity (GO:0004144);; Cellular Component: cellular_component (GO:0005575);; Cellular Component: intracellular (GO:0005622);; Cellular Component: cell (GO:0005623);; Cellular Component: cytoplasm (GO:0005737);; Cellular Component: endopl…	Basal transcription factors (ko03022)
rna-mrna.ZEAMMB73_Zm00001d049023_37	0	0	0	0	0	0	0	0	0	0	0	0	Molecular Function: molecular_function (GO:0003674);; Molecular Function: catalytic activity (GO:0003824);; Molecular Function: diacylglycerol O-acyltransferase activity (GO:0004144);; Cellular Component: cellular_component (GO:0005575);; Cellular Component: intracellular (GO:0005622);; Cellular Component: cell (GO:0005623);; Cellular Component: cytoplasm (GO:0005737);; Cellular Component: endopl…	Basal transcription factors (ko03022)
rna-mrna.ZEAMMB73_Zm00001d049023_38	0	0	0	0	0	0	0	0	0	0	0	0	Molecular Function: molecular_function (GO:0003674);; Molecular Function: catalytic activity (GO:0003824);; Molecular Function: diacylglycerol O-acyltransferase activity (GO:0004144);; Cellular Component: cellular_component (GO:0005575);; Cellular Component: intracellular (GO:0005622);; Cellular Component: cell (GO:0005623);; Cellular Component: cytoplasm (GO:0005737);; Cellular Component: endopl…	Basal transcription factors (ko03022)
rna-mrna.ZEAMMB73_Zm00001d049023_39	0	8	0	0	0	0	0	0	0	0	0	0	Molecular Function: molecular_function (GO:0003674);; Molecular Function: catalytic activity (GO:0003824);; Molecular Function: diacylglycerol O-acyltransferase activity (GO:0004144);; Cellular Component: cellular_component (GO:0005575);; Cellular Component: intracellular (GO:0005622);; Cellular Component: cell (GO:0005623);; Cellular Component: cytoplasm (GO:0005737);; Cellular Component: endopl…	Basal transcription factors (ko03022)
rna-mrna.ZEAMMB73_Zm00001d049023_4	0	0	0	0	0	0	0	0	0	0	0	0	Molecular Function: molecular_function (GO:0003674);; Molecular Function: catalytic activity (GO:0003824);; Molecular Function: diacylglycerol O-acyltransferase activity (GO:0004144);; Cellular Component: cellular_component (GO:0005575);; Cellular Component: intracellular (GO:0005622);; Cellular Component: cell (GO:0005623);; Cellular Component: cytoplasm (GO:0005737);; Cellular Component: endopl…	Basal transcription factors (ko03022)
rna-mrna.ZEAMMB73_Zm00001d049023_40	0	0	0	0	0	0	0	0	0	0	0	0	Cellular Component: DNA-directed RNA polymerase complex (GO:0000428);; Cellular Component: fibrillar center (GO:0001650);; Molecular Function: molecular_function (GO:0003674);; Molecular Function: nucleic acid binding (GO:0003676);; Molecular Function: DNA binding (GO:0003677);; Molecular Function: transcription cofactor activity (GO:0003712);; Molecular Function: transcription coactivator activi…	Basal transcription factors (ko03022)
rna-mrna.ZEAMMB73_Zm00001d049023_41	0	1	0	0	0	1	0	0	2	0	0	2	Cellular Component: DNA-directed RNA polymerase complex (GO:0000428);; Cellular Component: fibrillar center (GO:0001650);; Molecular Function: molecular_function (GO:0003674);; Molecular Function: nucleic acid binding (GO:0003676);; Molecular Function: DNA binding (GO:0003677);; Molecular Function: transcription cofactor activity (GO:0003712);; Molecular Function: transcription coactivator activi…	Basal transcription factors (ko03022)
rna-mrna.ZEAMMB73_Zm00001d049023_42	0	0	0	0	0	0	0	0	0	0	0	0	Cellular Component: integral component of membrane (GO:0016021);;	--
rna-mrna.ZEAMMB73_Zm00001d049023_5	1	0	0	0	0	0	0	0	0	0	0	0	Molecular Function: molecular_function (GO:0003674);; Molecular Function: catalytic activity (GO:0003824);; Molecular Function: diacylglycerol O-acyltransferase activity (GO:0004144);; Cellular Component: cellular_component (GO:0005575);; Cellular Component: intracellular (GO:0005622);; Cellular Component: cell (GO:0005623);; Cellular Component: cytoplasm (GO:0005737);; Cellular Component: endopl…	Basal transcription factors (ko03022)
rna-mrna.ZEAMMB73_Zm00001d049023_6	0	2	0	0	0	0	0	0	0	0	0	0	Molecular Function: molecular_function (GO:0003674);; Molecular Function: catalytic activity (GO:0003824);; Molecular Function: diacylglycerol O-acyltransferase activity (GO:0004144);; Cellular Component: cellular_component (GO:0005575);; Cellular Component: intracellular (GO:0005622);; Cellular Component: cell (GO:0005623);; Cellular Component: cytoplasm (GO:0005737);; Cellular Component: endopl…	Basal transcription factors (ko03022)
rna-mrna.ZEAMMB73_Zm00001d049023_7	4	2	0	0	8	0	0	0	0	0	0	0	Molecular Function: molecular_function (GO:0003674);; Molecular Function: catalytic activity (GO:0003824);; Molecular Function: diacylglycerol O-acyltransferase activity (GO:0004144);; Cellular Component: cellular_component (GO:0005575);; Cellular Component: intracellular (GO:0005622);; Cellular Component: cell (GO:0005623);; Cellular Component: cytoplasm (GO:0005737);; Cellular Component: endopl…	Basal transcription factors (ko03022)
rna-mrna.ZEAMMB73_Zm00001d049023_8	0	0	0	0	0	0	0	0	0	0	0	0	--	--
rna-mrna.ZEAMMB73_Zm00001d049023_9	0	0	0	0	0	0	0	0	0	0	0	0	--	--
rna-mrna.ZEAMMB73_Zm00001d049024	0	0	1	0	0	0	0	0	0	0	0	0	Biological Process: lipid metabolic process (GO:0006629);; Molecular Function: O-acyltransferase activity (GO:0008374);;	Glycerolipid metabolism (ko00561)
rna-mrna.ZEAMMB73_Zm00001d049025	0	1	0	0	0	0	0	0	1	0	0	0	Cellular Component: Golgi apparatus (GO:0005794);; Molecular Function: galactoside 2-alpha-L-fucosyltransferase activity (GO:0008107);; Biological Process: xyloglucan biosynthetic process (GO:0009969);; Cellular Component: Golgi cisterna membrane (GO:0032580);; Biological Process: cell wall organization (GO:0071555);;	--
rna-mrna.ZEAMMB73_Zm00001d049026	6	9	0	19	12	5	16	28	19	23	14	24	Molecular Function: RNA binding (GO:0003723);; Molecular Function: methyltransferase activity (GO:0008168);; Biological Process: methylation (GO:0032259);;	--
rna-mrna.ZEAMMB73_Zm00001d049026_1	0	0	0	0	0	0	0	0	0	0	0	1	Molecular Function: RNA binding (GO:0003723);; Molecular Function: methyltransferase activity (GO:0008168);; Biological Process: methylation (GO:0032259);;	--
rna-mrna.ZEAMMB73_Zm00001d049026_10	0	0	0	0	0	0	0	0	0	0	0	0	Molecular Function: RNA binding (GO:0003723);; Molecular Function: methyltransferase activity (GO:0008168);; Biological Process: methylation (GO:0032259);;	--
rna-mrna.ZEAMMB73_Zm00001d049026_11	0	0	0	0	0	0	0	0	0	0	0	0	--	--
rna-mrna.ZEAMMB73_Zm00001d049026_12	0	0	0	0	1	0	0	0	0	0	0	0	--	--
rna-mrna.ZEAMMB73_Zm00001d049026_13	0	0	0	0	0	0	0	0	0	0	0	0	--	--
rna-mrna.ZEAMMB73_Zm00001d049026_14	0	0	0	0	0	0	0	0	0	0	0	0	--	--
rna-mrna.ZEAMMB73_Zm00001d049026_15	0	0	0	0	0	0	0	0	0	0	0	0	--	--
rna-mrna.ZEAMMB73_Zm00001d049026_16	0	0	0	0	0	0	0	0	0	0	0	0	--	--
rna-mrna.ZEAMMB73_Zm00001d049026_2	0	0	0	1	0	0	1	0	0	3	1	0	Molecular Function: RNA binding (GO:0003723);; Molecular Function: methyltransferase activity (GO:0008168);; Biological Process: methylation (GO:0032259);;	--
rna-mrna.ZEAMMB73_Zm00001d049026_3	0	0	0	0	0	0	0	0	0	0	0	0	--	--
rna-mrna.ZEAMMB73_Zm00001d049026_4	1	0	0	0	0	0	0	0	0	0	0	0	Molecular Function: RNA binding (GO:0003723);; Molecular Function: methyltransferase activity (GO:0008168);; Biological Process: methylation (GO:0032259);;	--
rna-mrna.ZEAMMB73_Zm00001d049026_5	4	4	7	0	0	8	0	0	0	0	0	0	Molecular Function: RNA binding (GO:0003723);; Molecular Function: methyltransferase activity (GO:0008168);; Biological Process: methylation (GO:0032259);;	--
rna-mrna.ZEAMMB73_Zm00001d049026_6	0	0	0	0	5	0	0	0	1	0	0	0	--	--
rna-mrna.ZEAMMB73_Zm00001d049026_7	0	0	0	0	0	0	0	0	0	0	0	0	--	--
rna-mrna.ZEAMMB73_Zm00001d049026_8	0	0	0	0	0	0	0	1	0	0	0	0	--	--
rna-mrna.ZEAMMB73_Zm00001d049026_9	0	0	0	0	0	0	0	0	0	0	0	1	Molecular Function: RNA binding (GO:0003723);; Molecular Function: methyltransferase activity (GO:0008168);; Biological Process: methylation (GO:0032259);;	--
rna-mrna.ZEAMMB73_Zm00001d049028	19	20	10	8	22	17	7	10	9	9	2	7	Molecular Function: hydrolase activity, hydrolyzing O-glycosyl compounds (GO:0004553);; Biological Process: carbohydrate metabolic process (GO:0005975);;	--
rna-mrna.ZEAMMB73_Zm00001d049030	0	0	0	0	0	0	0	0	0	0	0	0	Molecular Function: protein dimerization activity (GO:0046983);;	N-Glycan biosynthesis (ko00510);; Various types of N-glycan biosynthesis (ko00513);; Protein processing in endoplasmic reticulum (ko04141)
ONT.1179.1	247	333	414	187	263	209	9	5	9	14	20	15	Biological Process: oxidation-reduction process (GO:0055114);;	--
ONT.1179.2	4	0	4	1	3	1	15	13	10	6	2	4	Biological Process: oxidation-reduction process (GO:0055114);;	--
rna-mrna.ZEAMMB73_Zm00001d049031	0	1	0	0	1	0	0	0	0	0	0	0	--	--
rna-mrna.ZEAMMB73_Zm00001d049032	11	7	11	1	1	3	0	0	1	0	0	0	Molecular Function: oxidoreductase activity (GO:0016491);;	--
rna-mrna.ZEAMMB73_Zm00001d049033	0	0	0	0	0	0	0	0	0	0	0	0	Molecular Function: calcium ion binding (GO:0005509);; Molecular Function: calmodulin binding (GO:0005516);; Molecular Function: ATP binding (GO:0005524);; Cellular Component: nucleus (GO:0005634);; Cellular Component: cytoplasm (GO:0005737);; Cellular Component: plasma membrane (GO:0005886);; Molecular Function: calcium-dependent protein serine/threonine kinase activity (GO:0009931);; Biological…	Plant-pathogen interaction (ko04626)
rna-mrna.ZEAMMB73_Zm00001d049034	0	0	0	0	0	0	0	0	0	0	0	0	--	--
ONT.101.5	0	0	0	0	0	0	0	0	0	0	0	0	Molecular Function: mRNA guanylyltransferase activity (GO:0004484);; Molecular Function: polynucleotide 5'-phosphatase activity (GO:0004651);; Molecular Function: protein tyrosine phosphatase activity (GO:0004725);; Molecular Function: GTP binding (GO:0005525);; Biological Process: 7-methylguanosine mRNA capping (GO:0006370);; Molecular Function: protein tyrosine/serine/threonine phosphatase acti…	mRNA surveillance pathway (ko03015)
rna-mrna.ZEAMMB73_Zm00001d049038	0	0	1	2	0	3	0	0	0	1	0	0	Molecular Function: mRNA guanylyltransferase activity (GO:0004484);; Molecular Function: polynucleotide 5'-phosphatase activity (GO:0004651);; Molecular Function: protein tyrosine phosphatase activity (GO:0004725);; Molecular Function: GTP binding (GO:0005525);; Biological Process: 7-methylguanosine mRNA capping (GO:0006370);; Molecular Function: protein tyrosine/serine/threonine phosphatase acti…	mRNA surveillance pathway (ko03015)
rna-mrna.ZEAMMB73_Zm00001d049038_1	119	133	139	155	121	120	161	134	173	172	159	138	Molecular Function: mRNA guanylyltransferase activity (GO:0004484);; Molecular Function: polynucleotide 5'-phosphatase activity (GO:0004651);; Molecular Function: protein tyrosine phosphatase activity (GO:0004725);; Molecular Function: GTP binding (GO:0005525);; Biological Process: 7-methylguanosine mRNA capping (GO:0006370);; Molecular Function: protein tyrosine/serine/threonine phosphatase acti…	mRNA surveillance pathway (ko03015)
rna-mrna.ZEAMMB73_Zm00001d049038_10	0	0	0	0	0	0	0	0	0	0	0	0	Molecular Function: mRNA guanylyltransferase activity (GO:0004484);; Molecular Function: polynucleotide 5'-phosphatase activity (GO:0004651);; Molecular Function: protein tyrosine phosphatase activity (GO:0004725);; Molecular Function: GTP binding (GO:0005525);; Biological Process: 7-methylguanosine mRNA capping (GO:0006370);; Molecular Function: protein tyrosine/serine/threonine phosphatase acti…	mRNA surveillance pathway (ko03015)
rna-mrna.ZEAMMB73_Zm00001d049038_11	0	0	0	0	0	0	0	0	0	0	0	0	Molecular Function: mRNA guanylyltransferase activity (GO:0004484);; Molecular Function: protein tyrosine phosphatase activity (GO:0004725);; Biological Process: 7-methylguanosine mRNA capping (GO:0006370);; Molecular Function: protein tyrosine/serine/threonine phosphatase activity (GO:0008138);;	mRNA surveillance pathway (ko03015)
rna-mrna.ZEAMMB73_Zm00001d049038_12	0	0	0	0	0	0	0	0	0	0	0	0	Molecular Function: mRNA guanylyltransferase activity (GO:0004484);; Molecular Function: polynucleotide 5'-phosphatase activity (GO:0004651);; Molecular Function: protein tyrosine phosphatase activity (GO:0004725);; Molecular Function: GTP binding (GO:0005525);; Biological Process: 7-methylguanosine mRNA capping (GO:0006370);; Molecular Function: protein tyrosine/serine/threonine phosphatase acti…	mRNA surveillance pathway (ko03015)
rna-mrna.ZEAMMB73_Zm00001d049038_13	0	0	0	0	0	0	0	0	0	0	0	0	Molecular Function: mRNA guanylyltransferase activity (GO:0004484);; Molecular Function: polynucleotide 5'-phosphatase activity (GO:0004651);; Molecular Function: protein tyrosine phosphatase activity (GO:0004725);; Molecular Function: GTP binding (GO:0005525);; Biological Process: 7-methylguanosine mRNA capping (GO:0006370);; Molecular Function: protein tyrosine/serine/threonine phosphatase acti…	mRNA surveillance pathway (ko03015)
rna-mrna.ZEAMMB73_Zm00001d049038_14	0	0	0	0	0	0	0	0	0	0	0	0	Molecular Function: mRNA guanylyltransferase activity (GO:0004484);; Molecular Function: protein tyrosine phosphatase activity (GO:0004725);; Biological Process: 7-methylguanosine mRNA capping (GO:0006370);; Molecular Function: protein tyrosine/serine/threonine phosphatase activity (GO:0008138);;	mRNA surveillance pathway (ko03015)
rna-mrna.ZEAMMB73_Zm00001d049038_15	0	0	0	0	0	0	0	0	0	0	0	0	Molecular Function: mRNA guanylyltransferase activity (GO:0004484);; Molecular Function: polynucleotide 5'-phosphatase activity (GO:0004651);; Molecular Function: protein tyrosine phosphatase activity (GO:0004725);; Molecular Function: GTP binding (GO:0005525);; Biological Process: 7-methylguanosine mRNA capping (GO:0006370);; Molecular Function: protein tyrosine/serine/threonine phosphatase acti…	mRNA surveillance pathway (ko03015)
rna-mrna.ZEAMMB73_Zm00001d049038_16	0	0	0	0	0	0	0	0	0	0	0	0	Molecular Function: mRNA guanylyltransferase activity (GO:0004484);; Molecular Function: polynucleotide 5'-phosphatase activity (GO:0004651);; Molecular Function: protein tyrosine phosphatase activity (GO:0004725);; Molecular Function: GTP binding (GO:0005525);; Biological Process: 7-methylguanosine mRNA capping (GO:0006370);; Molecular Function: protein tyrosine/serine/threonine phosphatase acti…	mRNA surveillance pathway (ko03015)
rna-mrna.ZEAMMB73_Zm00001d049038_17	0	0	0	0	0	0	0	0	0	0	0	0	Molecular Function: mRNA guanylyltransferase activity (GO:0004484);; Molecular Function: polynucleotide 5'-phosphatase activity (GO:0004651);; Molecular Function: protein tyrosine phosphatase activity (GO:0004725);; Molecular Function: GTP binding (GO:0005525);; Biological Process: 7-methylguanosine mRNA capping (GO:0006370);; Molecular Function: protein tyrosine/serine/threonine phosphatase acti…	mRNA surveillance pathway (ko03015)
rna-mrna.ZEAMMB73_Zm00001d049038_18	0	0	0	0	0	0	0	0	0	0	0	0	Molecular Function: molecular_function (GO:0003674);; Molecular Function: catalytic activity (GO:0003824);; Molecular Function: mRNA guanylyltransferase activity (GO:0004484);; Molecular Function: polynucleotide 5'-phosphatase activity (GO:0004651);; Cellular Component: cellular_component (GO:0005575);; Cellular Component: intracellular (GO:0005622);; Cellular Component: cell (GO:0005623);; Cellu…	mRNA surveillance pathway (ko03015)
rna-mrna.ZEAMMB73_Zm00001d049038_19	0	0	0	0	0	0	0	0	0	0	0	0	Molecular Function: molecular_function (GO:0003674);; Molecular Function: catalytic activity (GO:0003824);; Molecular Function: mRNA guanylyltransferase activity (GO:0004484);; Molecular Function: polynucleotide 5'-phosphatase activity (GO:0004651);; Cellular Component: cellular_component (GO:0005575);; Cellular Component: intracellular (GO:0005622);; Cellular Component: cell (GO:0005623);; Cellu…	mRNA surveillance pathway (ko03015)
rna-mrna.ZEAMMB73_Zm00001d049038_2	0	0	0	0	0	0	0	0	0	0	0	0	Molecular Function: mRNA guanylyltransferase activity (GO:0004484);; Molecular Function: polynucleotide 5'-phosphatase activity (GO:0004651);; Molecular Function: protein tyrosine phosphatase activity (GO:0004725);; Molecular Function: GTP binding (GO:0005525);; Biological Process: 7-methylguanosine mRNA capping (GO:0006370);; Molecular Function: protein tyrosine/serine/threonine phosphatase acti…	mRNA surveillance pathway (ko03015)
rna-mrna.ZEAMMB73_Zm00001d049038_20	0	0	0	0	0	2	0	0	0	0	0	0	Molecular Function: molecular_function (GO:0003674);; Molecular Function: catalytic activity (GO:0003824);; Molecular Function: mRNA guanylyltransferase activity (GO:0004484);; Molecular Function: polynucleotide 5'-phosphatase activity (GO:0004651);; Cellular Component: cellular_component (GO:0005575);; Cellular Component: intracellular (GO:0005622);; Cellular Component: cell (GO:0005623);; Cellu…	mRNA surveillance pathway (ko03015)
rna-mrna.ZEAMMB73_Zm00001d049038_21	0	0	0	0	0	0	0	0	0	0	0	0	Cellular Component: integral component of membrane (GO:0016021);;	mRNA surveillance pathway (ko03015)
rna-mrna.ZEAMMB73_Zm00001d049038_3	0	0	0	0	0	0	1	0	0	0	0	0	Molecular Function: mRNA guanylyltransferase activity (GO:0004484);; Molecular Function: polynucleotide 5'-phosphatase activity (GO:0004651);; Molecular Function: protein tyrosine phosphatase activity (GO:0004725);; Molecular Function: GTP binding (GO:0005525);; Biological Process: 7-methylguanosine mRNA capping (GO:0006370);; Molecular Function: protein tyrosine/serine/threonine phosphatase acti…	mRNA surveillance pathway (ko03015)
rna-mrna.ZEAMMB73_Zm00001d049038_4	12	7	0	0	27	6	0	20	21	40	41	21	Molecular Function: mRNA guanylyltransferase activity (GO:0004484);; Molecular Function: polynucleotide 5'-phosphatase activity (GO:0004651);; Molecular Function: protein tyrosine phosphatase activity (GO:0004725);; Molecular Function: GTP binding (GO:0005525);; Biological Process: 7-methylguanosine mRNA capping (GO:0006370);; Molecular Function: protein tyrosine/serine/threonine phosphatase acti…	mRNA surveillance pathway (ko03015)
rna-mrna.ZEAMMB73_Zm00001d049038_5	8	10	1	16	12	11	33	10	14	5	22	12	Molecular Function: mRNA guanylyltransferase activity (GO:0004484);; Molecular Function: polynucleotide 5'-phosphatase activity (GO:0004651);; Molecular Function: protein tyrosine phosphatase activity (GO:0004725);; Molecular Function: GTP binding (GO:0005525);; Biological Process: 7-methylguanosine mRNA capping (GO:0006370);; Molecular Function: protein tyrosine/serine/threonine phosphatase acti…	mRNA surveillance pathway (ko03015)
rna-mrna.ZEAMMB73_Zm00001d049038_6	0	0	0	0	0	0	4	0	3	0	0	0	Molecular Function: mRNA guanylyltransferase activity (GO:0004484);; Molecular Function: polynucleotide 5'-phosphatase activity (GO:0004651);; Molecular Function: protein tyrosine phosphatase activity (GO:0004725);; Molecular Function: GTP binding (GO:0005525);; Biological Process: 7-methylguanosine mRNA capping (GO:0006370);; Molecular Function: protein tyrosine/serine/threonine phosphatase acti…	mRNA surveillance pathway (ko03015)
rna-mrna.ZEAMMB73_Zm00001d049038_7	0	0	0	0	0	0	0	0	0	0	0	0	Molecular Function: mRNA guanylyltransferase activity (GO:0004484);; Molecular Function: polynucleotide 5'-phosphatase activity (GO:0004651);; Molecular Function: protein tyrosine phosphatase activity (GO:0004725);; Molecular Function: GTP binding (GO:0005525);; Biological Process: 7-methylguanosine mRNA capping (GO:0006370);; Molecular Function: protein tyrosine/serine/threonine phosphatase acti…	mRNA surveillance pathway (ko03015)
rna-mrna.ZEAMMB73_Zm00001d049038_8	0	0	0	0	0	0	0	0	0	0	0	0	Molecular Function: mRNA guanylyltransferase activity (GO:0004484);; Molecular Function: polynucleotide 5'-phosphatase activity (GO:0004651);; Molecular Function: protein tyrosine phosphatase activity (GO:0004725);; Molecular Function: GTP binding (GO:0005525);; Biological Process: 7-methylguanosine mRNA capping (GO:0006370);; Molecular Function: protein tyrosine/serine/threonine phosphatase acti…	mRNA surveillance pathway (ko03015)
rna-mrna.ZEAMMB73_Zm00001d049038_9	0	0	0	0	0	0	0	0	0	0	0	0	Molecular Function: mRNA guanylyltransferase activity (GO:0004484);; Molecular Function: polynucleotide 5'-phosphatase activity (GO:0004651);; Molecular Function: protein tyrosine phosphatase activity (GO:0004725);; Molecular Function: GTP binding (GO:0005525);; Biological Process: 7-methylguanosine mRNA capping (GO:0006370);; Molecular Function: protein tyrosine/serine/threonine phosphatase acti…	mRNA surveillance pathway (ko03015)
rna-mrna.ZEAMMB73_Zm00001d049039	0	0	0	0	0	0	0	0	0	0	0	0	--	--
rna-mrna.ZEAMMB73_Zm00001d049041	0	0	0	0	0	0	0	0	0	0	0	0	--	--
ONT.1181.1	0	0	0	0	0	0	0	0	0	0	0	0	--	--
ONT.1181.2	0	0	0	0	0	0	0	0	0	0	0	0	--	--
ONT.1181.3	0	0	0	0	3	3	0	0	0	0	0	0	Cellular Component: nucleus (GO:0005634);; Cellular Component: cytoplasm (GO:0005737);; Cellular Component: plasmodesma (GO:0009506);; Biological Process: L-methionine salvage from S-adenosylmethionine (GO:0019284);; Biological Process: L-methionine salvage from methylthioadenosine (GO:0019509);; Molecular Function: S-methyl-5-thioribose-1-phosphate isomerase activity (GO:0046523);;	Cysteine and methionine metabolism (ko00270)
ONT.1181.4	126	112	81	255	194	246	19	2	30	145	0	0	Cellular Component: nucleus (GO:0005634);; Cellular Component: cytoplasm (GO:0005737);; Cellular Component: plasmodesma (GO:0009506);; Biological Process: L-methionine salvage from S-adenosylmethionine (GO:0019284);; Biological Process: L-methionine salvage from methylthioadenosine (GO:0019509);; Molecular Function: S-methyl-5-thioribose-1-phosphate isomerase activity (GO:0046523);;	Cysteine and methionine metabolism (ko00270)
rna-mrna.ZEAMMB73_Zm00001d049042	191	204	241	48	47	97	628	766	693	440	411	507	Cellular Component: nucleus (GO:0005634);; Cellular Component: cytoplasm (GO:0005737);; Cellular Component: plasmodesma (GO:0009506);; Biological Process: L-methionine salvage from S-adenosylmethionine (GO:0019284);; Biological Process: L-methionine salvage from methylthioadenosine (GO:0019509);; Molecular Function: S-methyl-5-thioribose-1-phosphate isomerase activity (GO:0046523);;	Cysteine and methionine metabolism (ko00270)
ONT.1182.1	0	0	0	32	0	0	0	0	0	0	0	0	Biological Process: cytidine to uridine editing (GO:0016554);;	--
ONT.1182.2	85	117	158	561	418	384	207	48	163	508	547	435	Biological Process: cytidine to uridine editing (GO:0016554);;	Glycerolipid metabolism (ko00561);; Glycerophospholipid metabolism (ko00564)
ONT.1182.3	0	0	0	0	0	0	0	0	0	0	0	0	--	--
ONT.1182.4	0	0	0	0	0	0	0	0	0	0	0	0	Biological Process: cytidine to uridine editing (GO:0016554);;	--
rna-mrna.ZEAMMB73_Zm00001d049043	5	4	7	5	2	3	6	3	7	3	6	2	Cellular Component: mitochondrion (GO:0005739);; Biological Process: cytidine to uridine editing (GO:0016554);; Biological Process: mitochondrial mRNA modification (GO:0080156);;	Glycerolipid metabolism (ko00561);; Glycerophospholipid metabolism (ko00564)
rna-mrna.ZEAMMB73_Zm00001d049045	0	0	0	0	0	0	0	0	0	0	1	0	--	--
rna-mrna.ZEAMMB73_Zm00001d049046	12	12	8	6	12	8	16	23	14	18	0	14	Molecular Function: protein kinase activity (GO:0004672);; Molecular Function: ATP binding (GO:0005524);; Biological Process: cellular response to nitrogen starvation (GO:0006995);; Biological Process: response to water deprivation (GO:0009414);; Biological Process: response to blue light (GO:0009637);; Biological Process: photosynthetic electron transport chain (GO:0009767);; Biological Process:…	--
rna-mrna.ZEAMMB73_Zm00001d049046_1	0	0	0	0	0	0	0	0	0	0	8	0	Molecular Function: protein kinase activity (GO:0004672);; Molecular Function: ATP binding (GO:0005524);;	--
rna-mrna.ZEAMMB73_Zm00001d049048	0	0	0	0	0	1	1	0	0	0	0	0	Cellular Component: chloroplast thylakoid membrane (GO:0009535);; Cellular Component: NAD(P)H dehydrogenase complex (plastoquinone) (GO:0010598);; Cellular Component: integral component of membrane (GO:0016021);;	--
ONT.1183.5	7	25	36	103	103	36	54	19	61	60	74	62	Molecular Function: magnesium ion binding (GO:0000287);; Molecular Function: pyruvate kinase activity (GO:0004743);; Molecular Function: kinase activity (GO:0016301);; Molecular Function: potassium ion binding (GO:0030955);;	Glycolysis / Gluconeogenesis (ko00010);; Purine metabolism (ko00230);; Pyruvate metabolism (ko00620);; Carbon metabolism (ko01200);; Biosynthesis of amino acids (ko01230)
rna-mrna.ZEAMMB73_Zm00001d049049	0	0	0	0	0	0	0	0	0	0	0	7	Molecular Function: magnesium ion binding (GO:0000287);; Molecular Function: pyruvate kinase activity (GO:0004743);; Cellular Component: cytoplasm (GO:0005737);; Biological Process: glycolytic process (GO:0006096);; Molecular Function: kinase activity (GO:0016301);; Molecular Function: potassium ion binding (GO:0030955);;	Glycolysis / Gluconeogenesis (ko00010);; Purine metabolism (ko00230);; Pyruvate metabolism (ko00620);; Carbon metabolism (ko01200);; Biosynthesis of amino acids (ko01230)
rna-mrna.ZEAMMB73_Zm00001d049049_1	394	457	496	155	147	238	257	371	308	153	125	144	Molecular Function: magnesium ion binding (GO:0000287);; Molecular Function: pyruvate kinase activity (GO:0004743);; Molecular Function: kinase activity (GO:0016301);; Molecular Function: potassium ion binding (GO:0030955);;	Glycolysis / Gluconeogenesis (ko00010);; Purine metabolism (ko00230);; Pyruvate metabolism (ko00620);; Carbon metabolism (ko01200);; Biosynthesis of amino acids (ko01230)
rna-mrna.ZEAMMB73_Zm00001d049049_2	2	12	14	7	4	3	47	33	41	20	4	0	Molecular Function: magnesium ion binding (GO:0000287);; Molecular Function: pyruvate kinase activity (GO:0004743);; Molecular Function: kinase activity (GO:0016301);; Molecular Function: potassium ion binding (GO:0030955);;	Glycolysis / Gluconeogenesis (ko00010);; Purine metabolism (ko00230);; Pyruvate metabolism (ko00620);; Carbon metabolism (ko01200);; Biosynthesis of amino acids (ko01230)
rna-mrna.ZEAMMB73_Zm00001d049049_3	0	1	0	0	0	1	0	1	1	0	0	0	Molecular Function: magnesium ion binding (GO:0000287);; Molecular Function: pyruvate kinase activity (GO:0004743);; Molecular Function: kinase activity (GO:0016301);; Molecular Function: potassium ion binding (GO:0030955);;	Glycolysis / Gluconeogenesis (ko00010);; Purine metabolism (ko00230);; Pyruvate metabolism (ko00620);; Carbon metabolism (ko01200);; Biosynthesis of amino acids (ko01230)
rna-mrna.ZEAMMB73_Zm00001d049050	0	0	0	0	0	0	0	0	0	0	0	0	--	--
rna-mrna.ZEAMMB73_Zm00001d049051	0	0	0	0	0	0	0	0	0	0	0	0	Cellular Component: cytoplasm (GO:0005737);; Cellular Component: endosome (GO:0005768);; Cellular Component: Golgi apparatus (GO:0005794);; Cellular Component: trans-Golgi network (GO:0005802);; Molecular Function: methyltransferase activity (GO:0008168);; Cellular Component: integral component of membrane (GO:0016021);; Biological Process: methylation (GO:0032259);;	--
rna-mrna.ZEAMMB73_Zm00001d049052	0	0	0	0	0	0	0	0	0	0	0	0	Molecular Function: protein serine/threonine phosphatase activity (GO:0004722);;	--
rna-mrna.ZEAMMB73_Zm00001d049053	0	0	0	0	0	0	0	0	0	1	0	0	Cellular Component: integral component of membrane (GO:0016021);;	--
rna-mrna.ZEAMMB73_Zm00001d049053_1	0	0	0	0	0	0	0	0	0	0	0	0	Cellular Component: integral component of membrane (GO:0016021);;	--
rna-mrna.ZEAMMB73_Zm00001d049053_10	1	0	0	0	2	0	0	0	0	0	0	0	--	--
rna-mrna.ZEAMMB73_Zm00001d049053_11	0	0	0	0	0	0	0	0	0	15	12	6	Cellular Component: integral component of membrane (GO:0016021);;	--
rna-mrna.ZEAMMB73_Zm00001d049053_12	0	0	0	0	0	0	0	0	0	0	0	0	Cellular Component: integral component of membrane (GO:0016021);;	--
rna-mrna.ZEAMMB73_Zm00001d049053_13	0	0	0	0	0	0	0	0	0	0	0	0	--	--
rna-mrna.ZEAMMB73_Zm00001d049053_14	0	0	0	0	0	0	0	0	0	0	0	0	Cellular Component: integral component of membrane (GO:0016021);;	--
rna-mrna.ZEAMMB73_Zm00001d049053_15	0	0	0	0	0	0	0	0	0	0	0	0	Cellular Component: integral component of membrane (GO:0016021);;	--
rna-mrna.ZEAMMB73_Zm00001d049053_16	0	0	0	0	0	0	0	0	0	0	0	0	Cellular Component: integral component of membrane (GO:0016021);;	--
rna-mrna.ZEAMMB73_Zm00001d049053_2	5	2	6	6	0	9	0	0	0	0	0	0	Cellular Component: integral component of membrane (GO:0016021);;	--
rna-mrna.ZEAMMB73_Zm00001d049053_3	1	1	0	2	7	1	4	0	2	0	0	0	Cellular Component: integral component of membrane (GO:0016021);;	--
rna-mrna.ZEAMMB73_Zm00001d049053_4	0	0	0	0	0	0	0	0	0	0	0	0	Cellular Component: integral component of membrane (GO:0016021);;	--
rna-mrna.ZEAMMB73_Zm00001d049053_5	0	0	0	0	0	0	0	0	0	0	0	0	Cellular Component: integral component of membrane (GO:0016021);;	--
rna-mrna.ZEAMMB73_Zm00001d049053_6	0	0	0	0	0	0	0	1	0	2	0	0	Cellular Component: integral component of membrane (GO:0016021);;	--
rna-mrna.ZEAMMB73_Zm00001d049053_7	0	0	0	0	0	0	0	0	0	0	0	0	Cellular Component: integral component of membrane (GO:0016021);;	--
rna-mrna.ZEAMMB73_Zm00001d049053_8	0	0	0	0	0	0	0	0	0	0	0	0	Cellular Component: integral component of membrane (GO:0016021);;	--
rna-mrna.ZEAMMB73_Zm00001d049053_9	0	0	0	0	0	0	0	0	0	0	0	0	Cellular Component: integral component of membrane (GO:0016021);;	--
rna-mrna.ZEAMMB73_Zm00001d049054	35	23	22	0	12	6	19	19	19	1	6	7	Molecular Function: cysteine-type peptidase activity (GO:0008234);; Cellular Component: integral component of membrane (GO:0016021);;	--
rna-mrna.ZEAMMB73_Zm00001d049054_1	0	0	0	0	0	0	6	2	4	0	1	6	Molecular Function: cysteine-type peptidase activity (GO:0008234);; Cellular Component: integral component of membrane (GO:0016021);;	--
rna-mrna.ZEAMMB73_Zm00001d049054_2	0	1	8	11	0	0	3	10	9	19	0	7	Molecular Function: cysteine-type peptidase activity (GO:0008234);; Cellular Component: integral component of membrane (GO:0016021);;	--
rna-mrna.ZEAMMB73_Zm00001d049055	35	25	18	17	38	32	0	1	2	2	3	3	Molecular Function: serine-type carboxypeptidase activity (GO:0004185);;	--
rna-mrna.ZEAMMB73_Zm00001d049055_1	0	1	0	0	0	0	0	0	0	0	0	0	Molecular Function: serine-type carboxypeptidase activity (GO:0004185);; Cellular Component: vacuole (GO:0005773);; Biological Process: proteolysis involved in cellular protein catabolic process (GO:0051603);;	--
rna-mrna.ZEAMMB73_Zm00001d049057	0	0	0	0	0	0	0	0	0	0	0	0	Cellular Component: Golgi membrane (GO:0000139);; Biological Process: retrograde transport, vesicle recycling within Golgi (GO:0000301);; Biological Process: Golgi organization (GO:0007030);; Cellular Component: Golgi cisterna (GO:0031985);;	--
rna-mrna.ZEAMMB73_Zm00001d049058	0	0	0	0	0	0	0	0	0	0	0	0	Molecular Function: DNA binding (GO:0003677);; Molecular Function: transcription factor activity, sequence-specific DNA binding (GO:0003700);; Cellular Component: nucleus (GO:0005634);;	MAPK signaling pathway - plant (ko04016);; Plant hormone signal transduction (ko04075)
ONT.104.2	0	0	0	0	0	0	0	8	3	0	0	4	Molecular Function: alcohol dehydrogenase activity, zinc-dependent (GO:0004024);; Cellular Component: cytosol (GO:0005829);; Molecular Function: zinc ion binding (GO:0008270);; Biological Process: formaldehyde catabolic process (GO:0046294);; Molecular Function: S-(hydroxymethyl)glutathione dehydrogenase activity (GO:0051903);;	Glycolysis / Gluconeogenesis (ko00010);; Fatty acid degradation (ko00071);; Tyrosine metabolism (ko00350);; alpha-Linolenic acid metabolism (ko00592)
ONT.104.3	0	0	5	0	0	0	0	0	0	0	0	0	Molecular Function: alcohol dehydrogenase activity, zinc-dependent (GO:0004024);; Cellular Component: cytosol (GO:0005829);; Molecular Function: zinc ion binding (GO:0008270);; Biological Process: formaldehyde catabolic process (GO:0046294);; Molecular Function: S-(hydroxymethyl)glutathione dehydrogenase activity (GO:0051903);;	Glycolysis / Gluconeogenesis (ko00010);; Fatty acid degradation (ko00071);; Tyrosine metabolism (ko00350);; alpha-Linolenic acid metabolism (ko00592)
ONT.104.4	0	0	0	3	0	0	7	0	0	0	0	0	Molecular Function: alcohol dehydrogenase activity, zinc-dependent (GO:0004024);; Cellular Component: cytosol (GO:0005829);; Molecular Function: zinc ion binding (GO:0008270);; Biological Process: formaldehyde catabolic process (GO:0046294);; Molecular Function: S-(hydroxymethyl)glutathione dehydrogenase activity (GO:0051903);;	Glycolysis / Gluconeogenesis (ko00010);; Fatty acid degradation (ko00071);; Tyrosine metabolism (ko00350);; alpha-Linolenic acid metabolism (ko00592)
rna-mrna.ZEAMMB73_Zm00001d049059	216	227	197	324	405	388	221	302	216	585	608	475	Molecular Function: alcohol dehydrogenase activity, zinc-dependent (GO:0004024);; Cellular Component: cytosol (GO:0005829);; Molecular Function: zinc ion binding (GO:0008270);; Biological Process: formaldehyde catabolic process (GO:0046294);; Molecular Function: S-(hydroxymethyl)glutathione dehydrogenase activity (GO:0051903);;	Glycolysis / Gluconeogenesis (ko00010);; Fatty acid degradation (ko00071);; Tyrosine metabolism (ko00350);; alpha-Linolenic acid metabolism (ko00592)
rna-mrna.ZEAMMB73_Zm00001d049060	1068	1058	509	3	3	3	58	72	33	1	4	1	--	--
rna-mrna.ZEAMMB73_Zm00001d049061	1419	1534	915	5	5	1	32	68	34	0	0	1	--	--
rna-mrna.ZEAMMB73_Zm00001d049062	0	0	0	0	0	0	0	0	0	0	0	0	--	--
rna-mrna.ZEAMMB73_Zm00001d049063	0	0	0	0	0	0	0	0	0	0	0	0	--	--
rna-mrna.ZEAMMB73_Zm00001d049064	0	0	0	0	0	0	0	0	0	0	0	0	--	--
rna-mrna.ZEAMMB73_Zm00001d049064_1	0	1	0	0	1	0	0	1	0	8	11	9	--	--
rna-mrna.ZEAMMB73_Zm00001d049065	0	0	0	0	0	0	0	0	0	0	0	0	--	--
rna-mrna.ZEAMMB73_Zm00001d049067	0	0	0	0	0	0	0	0	0	0	0	0	--	--
rna-mrna.ZEAMMB73_Zm00001d049068	5	2	6	0	0	0	5	2	4	0	0	1	Biological Process: regulation of COPII vesicle coating (GO:0003400);; Molecular Function: GTPase activity (GO:0003924);; Molecular Function: GTP binding (GO:0005525);; Cellular Component: endoplasmic reticulum (GO:0005783);; Cellular Component: Golgi apparatus (GO:0005794);; Biological Process: intracellular protein transport (GO:0006886);; Biological Process: ER to Golgi vesicle-mediated transp…	Protein processing in endoplasmic reticulum (ko04141)
rna-mrna.ZEAMMB73_Zm00001d049070	0	0	0	0	0	0	0	0	0	1	2	0	Molecular Function: serine C-palmitoyltransferase activity (GO:0004758);; Cellular Component: cytoplasm (GO:0005737);; Cellular Component: serine C-palmitoyltransferase complex (GO:0017059);; Biological Process: sphingosine biosynthetic process (GO:0046512);; Biological Process: ceramide biosynthetic process (GO:0046513);;	Sphingolipid metabolism (ko00600)
rna-mrna.ZEAMMB73_Zm00001d049071	0	9	2	5	10	7	0	0	0	2	0	0	Molecular Function: peroxidase activity (GO:0004601);; Cellular Component: extracellular region (GO:0005576);; Biological Process: response to oxidative stress (GO:0006979);; Cellular Component: plant-type cell wall (GO:0009505);; Cellular Component: plasmodesma (GO:0009506);; Molecular Function: heme binding (GO:0020037);; Biological Process: hydrogen peroxide catabolic process (GO:0042744);; Mo…	Phenylpropanoid biosynthesis (ko00940)
rna-mrna.ZEAMMB73_Zm00001d049073	2	1	2	0	4	3	1	5	0	0	0	0	Molecular Function: catalytic activity (GO:0003824);;	--
rna-mrna.ZEAMMB73_Zm00001d049074	0	0	0	0	0	0	0	0	0	0	0	0	Molecular Function: DNA binding (GO:0003677);;	--
rna-mrna.ZEAMMB73_Zm00001d049074_1	0	0	0	0	0	0	0	0	0	0	0	0	Molecular Function: DNA binding (GO:0003677);; Cellular Component: integral component of membrane (GO:0016021);;	--
rna-mrna.ZEAMMB73_Zm00001d049075	0	1	0	4	0	0	0	0	0	0	0	0	Molecular Function: nucleic acid binding (GO:0003676);; Molecular Function: UTP:glucose-1-phosphate uridylyltransferase activity (GO:0003983);; Molecular Function: helicase activity (GO:0004386);; Molecular Function: ATP binding (GO:0005524);; Cellular Component: cytoplasm (GO:0005737);; Biological Process: glycogen metabolic process (GO:0005977);; Biological Process: UDP-glucose metabolic proces…	--
rna-mrna.ZEAMMB73_Zm00001d049075_1	0	0	0	0	0	0	0	0	0	0	0	0	Molecular Function: nucleic acid binding (GO:0003676);; Molecular Function: helicase activity (GO:0004386);; Molecular Function: ATP binding (GO:0005524);; Cellular Component: integral component of membrane (GO:0016021);; Molecular Function: uridylyltransferase activity (GO:0070569);;	--
ONT.106.1	80	84	50	8	14	20	41	90	64	15	12	19	Molecular Function: ATP binding (GO:0005524);; Molecular Function: kinase activity (GO:0016301);;	Inositol phosphate metabolism (ko00562);; Phosphatidylinositol signaling system (ko04070)
ONT.107.5	1	0	0	0	0	0	16	13	4	10	5	0	--	--
rna-mrna.ZEAMMB73_Zm00001d049076	2	13	9	0	1	5	13	18	0	2	3	12	Molecular Function: 1-phosphatidylinositol 4-kinase activity (GO:0004430);; Molecular Function: ATP binding (GO:0005524);; Cellular Component: cytoplasm (GO:0005737);; Cellular Component: membrane (GO:0016020);; Biological Process: phosphatidylinositol phosphorylation (GO:0046854);; Biological Process: phosphatidylinositol-mediated signaling (GO:0048015);; Molecular Function: phosphatidylinositol…	Inositol phosphate metabolism (ko00562);; Phosphatidylinositol signaling system (ko04070)
rna-mrna.ZEAMMB73_Zm00001d049076_1	0	0	0	0	0	0	14	0	16	0	0	0	Molecular Function: ATP binding (GO:0005524);; Molecular Function: kinase activity (GO:0016301);;	Inositol phosphate metabolism (ko00562);; Phosphatidylinositol signaling system (ko04070)
rna-mrna.ZEAMMB73_Zm00001d049076_10	9	7	0	16	5	5	0	0	0	0	0	10	Cellular Component: integral component of membrane (GO:0016021);; Molecular Function: kinase activity (GO:0016301);; Biological Process: phosphatidylinositol phosphorylation (GO:0046854);; Biological Process: phosphatidylinositol-mediated signaling (GO:0048015);;	Inositol phosphate metabolism (ko00562);; Phosphatidylinositol signaling system (ko04070)
rna-mrna.ZEAMMB73_Zm00001d049076_11	41	88	131	194	223	0	0	0	47	100	80	46	Molecular Function: kinase activity (GO:0016301);; Biological Process: phosphatidylinositol phosphorylation (GO:0046854);; Biological Process: phosphatidylinositol-mediated signaling (GO:0048015);;	Inositol phosphate metabolism (ko00562);; Phosphatidylinositol signaling system (ko04070)
rna-mrna.ZEAMMB73_Zm00001d049076_12	0	0	0	0	0	0	0	0	0	0	0	0	Molecular Function: kinase activity (GO:0016301);; Biological Process: phosphatidylinositol phosphorylation (GO:0046854);; Biological Process: phosphatidylinositol-mediated signaling (GO:0048015);;	Inositol phosphate metabolism (ko00562);; Phosphatidylinositol signaling system (ko04070)
rna-mrna.ZEAMMB73_Zm00001d049076_2	170	136	133	162	150	130	217	152	195	161	189	162	Molecular Function: ATP binding (GO:0005524);; Molecular Function: kinase activity (GO:0016301);;	Inositol phosphate metabolism (ko00562);; Phosphatidylinositol signaling system (ko04070)
rna-mrna.ZEAMMB73_Zm00001d049076_3	0	0	0	0	0	0	0	0	0	0	0	0	Molecular Function: kinase activity (GO:0016301);;	Inositol phosphate metabolism (ko00562);; Phosphatidylinositol signaling system (ko04070)
rna-mrna.ZEAMMB73_Zm00001d049076_4	0	0	0	0	0	0	0	0	0	0	0	0	Molecular Function: kinase activity (GO:0016301);;	Inositol phosphate metabolism (ko00562);; Phosphatidylinositol signaling system (ko04070)
rna-mrna.ZEAMMB73_Zm00001d049076_5	0	0	0	0	0	0	0	0	0	0	0	0	Molecular Function: ATP binding (GO:0005524);; Molecular Function: kinase activity (GO:0016301);;	Inositol phosphate metabolism (ko00562);; Phosphatidylinositol signaling system (ko04070)
rna-mrna.ZEAMMB73_Zm00001d049076_6	0	0	0	0	0	181	0	0	0	0	0	0	Molecular Function: kinase activity (GO:0016301);;	Inositol phosphate metabolism (ko00562);; Phosphatidylinositol signaling system (ko04070)
rna-mrna.ZEAMMB73_Zm00001d049076_7	7	0	30	0	0	0	4	0	0	0	0	0	Molecular Function: kinase activity (GO:0016301);;	Inositol phosphate metabolism (ko00562);; Phosphatidylinositol signaling system (ko04070)
rna-mrna.ZEAMMB73_Zm00001d049076_8	0	0	0	0	0	0	0	0	0	0	0	0	Molecular Function: kinase activity (GO:0016301);; Biological Process: phosphatidylinositol phosphorylation (GO:0046854);; Biological Process: phosphatidylinositol-mediated signaling (GO:0048015);;	Inositol phosphate metabolism (ko00562);; Phosphatidylinositol signaling system (ko04070)
rna-mrna.ZEAMMB73_Zm00001d049076_9	0	0	0	0	0	0	29	54	44	106	95	92	Molecular Function: kinase activity (GO:0016301);; Biological Process: phosphatidylinositol phosphorylation (GO:0046854);; Biological Process: phosphatidylinositol-mediated signaling (GO:0048015);;	Inositol phosphate metabolism (ko00562);; Phosphatidylinositol signaling system (ko04070)
rna-mrna.ZEAMMB73_Zm00001d049077	0	0	0	0	0	0	0	0	0	0	0	0	Molecular Function: monooxygenase activity (GO:0004497);;	Tryptophan metabolism (ko00380)
rna-mrna.ZEAMMB73_Zm00001d049078	0	0	0	0	0	0	0	0	0	0	0	0	Molecular Function: monooxygenase activity (GO:0004497);;	Tryptophan metabolism (ko00380)
ONT.108.1	0	0	0	0	0	0	4	1	3	10	12	7	--	--
ONT.108.2	0	0	0	0	0	0	23	37	45	44	42	36	Molecular Function: transcription regulatory region sequence-specific DNA binding (GO:0000976);; Molecular Function: transcription factor activity, sequence-specific DNA binding (GO:0003700);; Molecular Function: transcription cofactor activity (GO:0003712);; Cellular Component: nucleus (GO:0005634);; Biological Process: regulation of transcription, DNA-templated (GO:0006355);; Molecular Function…	--
ONT.108.3	0	0	0	0	0	0	40	0	53	17	0	47	--	--
ONT.108.4	0	0	0	0	0	0	16	3	8	14	37	12	Molecular Function: transcription regulatory region sequence-specific DNA binding (GO:0000976);; Molecular Function: transcription factor activity, sequence-specific DNA binding (GO:0003700);; Molecular Function: transcription cofactor activity (GO:0003712);; Cellular Component: nucleus (GO:0005634);; Biological Process: regulation of transcription, DNA-templated (GO:0006355);; Molecular Function…	--
rna-mrna.ZEAMMB73_Zm00001d049079	1	0	1	0	0	0	0	0	0	0	0	0	Molecular Function: transcription regulatory region sequence-specific DNA binding (GO:0000976);; Molecular Function: transcription factor activity, sequence-specific DNA binding (GO:0003700);; Molecular Function: transcription cofactor activity (GO:0003712);; Cellular Component: nucleus (GO:0005634);; Biological Process: regulation of transcription, DNA-templated (GO:0006355);; Molecular Function…	--
rna-mrna.ZEAMMB73_Zm00001d049080	32	43	34	65	85	79	63	49	51	71	56	52	Molecular Function: protein serine/threonine kinase activity (GO:0004674);; Molecular Function: ATP binding (GO:0005524);; Cellular Component: cytoplasm (GO:0005737);; Biological Process: regulation of mitotic cell cycle (GO:0007346);; Biological Process: signal transduction by protein phosphorylation (GO:0023014);; Biological Process: stress-activated protein kinase signaling cascade (GO:0031098…	--
rna-mrna.ZEAMMB73_Zm00001d049081	11	6	6	18	22	23	12	10	14	17	13	16	Cellular Component: integral component of membrane (GO:0016021);;	--
ONT.109.6	0	0	0	0	0	0	0	0	0	0	0	0	--	--
ONT.109.10	36	40	113	186	253	118	25	47	75	135	77	40	--	--
rna-mrna.ZEAMMB73_Zm00001d049082	65	166	86	238	347	63	66	80	202	78	457	147	--	--
rna-mrna.ZEAMMB73_Zm00001d049082_1	682	502	660	2162	1173	1244	547	480	728	1426	928	909	--	--
rna-mrna.ZEAMMB73_Zm00001d049082_2	16	16	11	0	0	5	11	14	21	7	7	0	--	--
rna-mrna.ZEAMMB73_Zm00001d049082_3	0	1	0	0	1	1	0	0	0	0	0	0	--	--
rna-mrna.ZEAMMB73_Zm00001d049082_4	1	2	0	0	0	1	1	0	3	0	2	0	--	--
rna-mrna.ZEAMMB73_Zm00001d049082_5	0	0	0	0	0	0	0	0	0	0	0	0	--	--
rna-mrna.ZEAMMB73_Zm00001d049082_6	0	2	1	0	0	0	0	0	1	0	3	0	--	--
rna-mrna.ZEAMMB73_Zm00001d049082_7	0	0	0	1	0	0	0	0	0	1	0	0	Cellular Component: integral component of membrane (GO:0016021);;	--
rna-mrna.ZEAMMB73_Zm00001d049083	104	112	97	155	177	179	113	139	131	189	149	186	Cellular Component: ubiquitin ligase complex (GO:0000151);; Cellular Component: cellular_component (GO:0005575);; Cellular Component: intracellular (GO:0005622);; Cellular Component: cell (GO:0005623);; Cellular Component: SCF ubiquitin ligase complex (GO:0019005);; Cellular Component: cullin-RING ubiquitin ligase complex (GO:0031461);; Cellular Component: macromolecular complex (GO:0032991);; Ce…	--
rna-mrna.ZEAMMB73_Zm00001d049083_1	0	0	1	0	0	0	0	0	0	0	0	0	Cellular Component: SCF ubiquitin ligase complex (GO:0019005);;	--
rna-mrna.ZEAMMB73_Zm00001d049083_2	0	0	0	0	0	0	0	0	0	0	0	0	Cellular Component: ubiquitin ligase complex (GO:0000151);; Cellular Component: cellular_component (GO:0005575);; Cellular Component: intracellular (GO:0005622);; Cellular Component: cell (GO:0005623);; Cellular Component: SCF ubiquitin ligase complex (GO:0019005);; Cellular Component: cullin-RING ubiquitin ligase complex (GO:0031461);; Cellular Component: macromolecular complex (GO:0032991);; Ce…	--
rna-mrna.ZEAMMB73_Zm00001d049083_3	17	9	15	9	4	9	23	25	20	22	28	9	Cellular Component: ubiquitin ligase complex (GO:0000151);; Cellular Component: cellular_component (GO:0005575);; Cellular Component: intracellular (GO:0005622);; Cellular Component: cell (GO:0005623);; Cellular Component: SCF ubiquitin ligase complex (GO:0019005);; Cellular Component: cullin-RING ubiquitin ligase complex (GO:0031461);; Cellular Component: macromolecular complex (GO:0032991);; Ce…	--
rna-mrna.ZEAMMB73_Zm00001d049083_4	0	0	0	0	0	0	0	0	1	0	0	1	Cellular Component: ubiquitin ligase complex (GO:0000151);; Cellular Component: cellular_component (GO:0005575);; Cellular Component: intracellular (GO:0005622);; Cellular Component: cell (GO:0005623);; Cellular Component: SCF ubiquitin ligase complex (GO:0019005);; Cellular Component: cullin-RING ubiquitin ligase complex (GO:0031461);; Cellular Component: macromolecular complex (GO:0032991);; Ce…	--
rna-mrna.ZEAMMB73_Zm00001d049083_5	0	0	0	0	0	0	0	0	0	0	0	0	Cellular Component: ubiquitin ligase complex (GO:0000151);; Cellular Component: cellular_component (GO:0005575);; Cellular Component: intracellular (GO:0005622);; Cellular Component: cell (GO:0005623);; Cellular Component: SCF ubiquitin ligase complex (GO:0019005);; Cellular Component: cullin-RING ubiquitin ligase complex (GO:0031461);; Cellular Component: macromolecular complex (GO:0032991);; Ce…	--
rna-mrna.ZEAMMB73_Zm00001d049084	0	0	0	0	0	0	0	0	0	0	0	0	Molecular Function: peptide:proton symporter activity (GO:0015333);; Cellular Component: integral component of membrane (GO:0016021);; Molecular Function: oligopeptide transmembrane transporter activity (GO:0035673);; Molecular Function: peptide transmembrane transporter activity (GO:1904680);;	--
rna-mrna.ZEAMMB73_Zm00001d049085	0	0	0	0	0	0	0	0	0	0	0	0	Molecular Function: ferroxidase activity (GO:0004322);; Molecular Function: copper ion binding (GO:0005507);; Cellular Component: plasma membrane (GO:0005886);; Biological Process: iron ion transport (GO:0006826);; Biological Process: lignin catabolic process (GO:0046274);; Cellular Component: apoplast (GO:0048046);; Molecular Function: hydroquinone:oxygen oxidoreductase activity (GO:0052716);; B…	--
rna-mrna.ZEAMMB73_Zm00001d049086	0	0	0	0	0	0	0	0	0	0	0	0	Cellular Component: exocyst (GO:0000145);; Molecular Function: phosphatidylinositol-4,5-bisphosphate binding (GO:0005546);; Cellular Component: plasma membrane (GO:0005886);; Biological Process: exocytosis (GO:0006887);; Biological Process: Golgi to plasma membrane transport (GO:0006893);; Molecular Function: GTP-Rho binding (GO:0017049);; Biological Process: exocyst localization (GO:0051601);;	--
rna-mrna.ZEAMMB73_Zm00001d049087	0	0	0	0	0	0	0	0	0	0	0	0	Cellular Component: exocyst (GO:0000145);; Molecular Function: phosphatidylinositol-4,5-bisphosphate binding (GO:0005546);; Cellular Component: plasma membrane (GO:0005886);; Biological Process: exocytosis (GO:0006887);; Biological Process: Golgi to plasma membrane transport (GO:0006893);; Molecular Function: GTP-Rho binding (GO:0017049);; Biological Process: exocyst localization (GO:0051601);;	--
rna-mrna.ZEAMMB73_Zm00001d049087_1	0	0	0	0	0	0	0	0	0	0	0	0	Cellular Component: exocyst (GO:0000145);; Molecular Function: phosphatidylinositol-4,5-bisphosphate binding (GO:0005546);; Cellular Component: plasma membrane (GO:0005886);; Biological Process: exocytosis (GO:0006887);; Biological Process: Golgi to plasma membrane transport (GO:0006893);; Molecular Function: GTP-Rho binding (GO:0017049);; Biological Process: exocyst localization (GO:0051601);;	--
rna-mrna.ZEAMMB73_Zm00001d049087_2	5	4	0	1	3	0	0	7	4	3	11	4	Cellular Component: exocyst (GO:0000145);; Molecular Function: phosphatidylinositol-4,5-bisphosphate binding (GO:0005546);; Cellular Component: plasma membrane (GO:0005886);; Biological Process: exocytosis (GO:0006887);; Biological Process: Golgi to plasma membrane transport (GO:0006893);; Molecular Function: GTP-Rho binding (GO:0017049);; Biological Process: exocyst localization (GO:0051601);;	--
rna-mrna.ZEAMMB73_Zm00001d049087_3	1	7	6	11	8	8	8	0	11	11	7	7	Cellular Component: exocyst (GO:0000145);; Biological Process: exocytosis (GO:0006887);;	--
rna-mrna.ZEAMMB73_Zm00001d049087_4	0	0	0	0	0	0	0	0	0	0	0	0	Cellular Component: exocyst (GO:0000145);; Biological Process: exocytosis (GO:0006887);;	--
rna-mrna.ZEAMMB73_Zm00001d049088	25	20	8	0	33	0	19	18	12	29	22	24	Molecular Function: ATP binding (GO:0005524);; Cellular Component: mitochondrion (GO:0005739);; Cellular Component: cytosol (GO:0005829);; Biological Process: NADH metabolic process (GO:0006734);; Biological Process: NADP metabolic process (GO:0006739);; Cellular Component: chloroplast (GO:0009507);; Biological Process: nicotinamide nucleotide metabolic process (GO:0046496);; Molecular Function: …	--
rna-mrna.ZEAMMB73_Zm00001d049088_1	0	18	22	70	0	36	0	2	9	23	23	10	Molecular Function: ATP binding (GO:0005524);; Biological Process: nicotinamide nucleotide metabolic process (GO:0046496);; Molecular Function: ATP-dependent NAD(P)H-hydrate dehydratase activity (GO:0047453);; Molecular Function: ADP-dependent NAD(P)H-hydrate dehydratase activity (GO:0052855);;	--
ONT.112.2	0	10	0	22	6	0	15	3	5	11	3	3	--	--
ONT.112.3	34	36	25	27	26	27	36	30	31	17	30	28	--	--
rna-mrna.ZEAMMB73_Zm00001d049091	39	34	42	51	72	62	59	41	59	99	120	69	--	--
rna-mrna.ZEAMMB73_Zm00001d049092	10	9	0	0	0	38	7	0	8	35	21	22	Cellular Component: early endosome (GO:0005769);; Cellular Component: plasma membrane (GO:0005886);; Molecular Function: magnesium ion transmembrane transporter activity (GO:0015095);; Biological Process: magnesium ion transport (GO:0015693);; Cellular Component: membrane (GO:0016020);; Cellular Component: integral component of membrane (GO:0016021);;	--
rna-mrna.ZEAMMB73_Zm00001d049092_1	0	8	13	0	29	0	0	7	0	0	0	0	Cellular Component: early endosome (GO:0005769);; Cellular Component: plasma membrane (GO:0005886);; Molecular Function: magnesium ion transmembrane transporter activity (GO:0015095);; Cellular Component: integral component of membrane (GO:0016021);;	--
rna-mrna.ZEAMMB73_Zm00001d049092_2	0	0	0	0	0	0	1	0	0	0	0	0	Cellular Component: early endosome (GO:0005769);; Cellular Component: plasma membrane (GO:0005886);; Molecular Function: magnesium ion transmembrane transporter activity (GO:0015095);; Cellular Component: integral component of membrane (GO:0016021);;	--
rna-mrna.ZEAMMB73_Zm00001d049092_3	0	0	0	0	0	0	0	0	0	0	0	0	Cellular Component: early endosome (GO:0005769);; Cellular Component: plasma membrane (GO:0005886);; Molecular Function: magnesium ion transmembrane transporter activity (GO:0015095);; Biological Process: magnesium ion transport (GO:0015693);; Cellular Component: membrane (GO:0016020);; Cellular Component: integral component of membrane (GO:0016021);;	--
rna-mrna.ZEAMMB73_Zm00001d049092_4	0	0	0	47	3	3	0	0	0	0	0	0	Cellular Component: early endosome (GO:0005769);; Cellular Component: plasma membrane (GO:0005886);; Molecular Function: magnesium ion transmembrane transporter activity (GO:0015095);; Cellular Component: integral component of membrane (GO:0016021);;	--
rna-mrna.ZEAMMB73_Zm00001d049092_5	3	0	0	7	0	0	9	0	3	0	20	6	Cellular Component: early endosome (GO:0005769);; Cellular Component: plasma membrane (GO:0005886);; Molecular Function: magnesium ion transmembrane transporter activity (GO:0015095);; Biological Process: magnesium ion transport (GO:0015693);; Cellular Component: membrane (GO:0016020);; Cellular Component: integral component of membrane (GO:0016021);;	--
rna-mrna.ZEAMMB73_Zm00001d049092_6	0	2	3	0	0	0	0	0	1	2	0	0	Cellular Component: early endosome (GO:0005769);; Cellular Component: plasma membrane (GO:0005886);; Molecular Function: magnesium ion transmembrane transporter activity (GO:0015095);; Biological Process: magnesium ion transport (GO:0015693);; Cellular Component: membrane (GO:0016020);; Cellular Component: integral component of membrane (GO:0016021);;	--
rna-mrna.ZEAMMB73_Zm00001d049092_7	0	0	0	0	0	0	0	4	0	0	0	0	Cellular Component: early endosome (GO:0005769);; Cellular Component: plasma membrane (GO:0005886);; Molecular Function: magnesium ion transmembrane transporter activity (GO:0015095);; Cellular Component: integral component of membrane (GO:0016021);;	--
rna-mrna.ZEAMMB73_Zm00001d049093	2	0	2	4	5	2	0	0	0	9	3	5	--	--
ONT.1190.1	0	0	0	0	0	0	0	0	0	0	0	0	Molecular Function: DNA binding (GO:0003677);; Cellular Component: nucleus (GO:0005634);;	--
rna-mrna.ZEAMMB73_Zm00001d049094	21	13	18	47	59	47	14	7	17	33	22	37	Molecular Function: DNA binding (GO:0003677);; Cellular Component: nucleus (GO:0005634);;	--
rna-mrna.ZEAMMB73_Zm00001d049094_1	0	5	6	3	13	7	1	1	1	5	4	0	Molecular Function: DNA binding (GO:0003677);; Cellular Component: nucleus (GO:0005634);;	--
rna-mrna.ZEAMMB73_Zm00001d049094_2	0	0	0	0	0	0	0	0	0	0	0	0	Cellular Component: integral component of membrane (GO:0016021);;	--
rna-mrna.ZEAMMB73_Zm00001d049095	6	0	0	0	0	18	0	52	51	15	0	0	Cellular Component: integral component of membrane (GO:0016021);;	--
rna-mrna.ZEAMMB73_Zm00001d049095_1	0	0	0	0	0	0	1	1	0	0	0	0	Cellular Component: integral component of membrane (GO:0016021);;	--
rna-mrna.ZEAMMB73_Zm00001d049095_2	0	0	0	0	0	0	0	2	1	0	0	0	Cellular Component: integral component of membrane (GO:0016021);;	--
rna-mrna.ZEAMMB73_Zm00001d049095_3	52	56	58	137	118	84	97	6	0	113	135	87	Cellular Component: integral component of membrane (GO:0016021);;	--
rna-mrna.ZEAMMB73_Zm00001d049095_4	1	0	0	0	0	0	2	0	1	1	4	1	Cellular Component: integral component of membrane (GO:0016021);;	--
rna-mrna.ZEAMMB73_Zm00001d049095_5	0	0	0	0	0	0	0	0	0	0	0	0	Cellular Component: integral component of membrane (GO:0016021);;	--
rna-mrna.ZEAMMB73_Zm00001d049095_6	0	0	1	0	0	0	0	0	0	0	0	0	Cellular Component: integral component of membrane (GO:0016021);;	--
ONT.1191.1	14	10	12	34	23	18	8	7	10	21	17	9	--	--
rna-mrna.ZEAMMB73_Zm00001d049096	0	0	0	1	0	0	0	0	0	0	0	0	--	--
ONT.1192.1	31	37	21	36	87	78	1	0	0	0	0	0	Biological Process: lipid metabolic process (GO:0006629);;	Sphingolipid metabolism (ko00600)
rna-mrna.ZEAMMB73_Zm00001d049097	1	0	0	1	0	0	0	0	0	0	0	0	Biological Process: lipid metabolic process (GO:0006629);;	Sphingolipid metabolism (ko00600)
rna-mrna.ZEAMMB73_Zm00001d049097_1	2	1	0	0	0	0	0	0	0	0	0	0	Biological Process: lipid metabolic process (GO:0006629);;	Sphingolipid metabolism (ko00600)
rna-mrna.ZEAMMB73_Zm00001d049097_2	25	13	17	8	18	14	10	14	8	9	0	1	Cellular Component: extracellular space (GO:0005615);; Biological Process: lipid metabolic process (GO:0006629);;	Sphingolipid metabolism (ko00600)
rna-mrna.ZEAMMB73_Zm00001d049097_3	0	0	0	0	1	0	0	0	0	0	0	0	Biological Process: lipid metabolic process (GO:0006629);;	Sphingolipid metabolism (ko00600)
rna-mrna.ZEAMMB73_Zm00001d049097_4	0	0	0	1	0	0	0	0	0	0	0	0	Biological Process: lipid metabolic process (GO:0006629);;	Sphingolipid metabolism (ko00600)
rna-mrna.ZEAMMB73_Zm00001d049097_5	0	0	0	0	0	0	0	0	0	0	0	0	--	Sphingolipid metabolism (ko00600)
rna-mrna.ZEAMMB73_Zm00001d049097_6	0	0	0	0	0	0	0	0	0	0	0	0	Biological Process: lipid metabolic process (GO:0006629);;	Sphingolipid metabolism (ko00600)
rna-mrna.ZEAMMB73_Zm00001d049097_7	0	0	0	0	0	0	0	0	0	0	0	0	Molecular Function: molecular_function (GO:0003674);; Molecular Function: catalytic activity (GO:0003824);; Cellular Component: cellular_component (GO:0005575);; Cellular Component: intracellular (GO:0005622);; Cellular Component: cell (GO:0005623);; Cellular Component: cytoplasm (GO:0005737);; Cellular Component: vacuole (GO:0005773);; Cellular Component: vacuolar membrane (GO:0005774);; Cellula…	--
rna-mrna.ZEAMMB73_Zm00001d049098	0	0	0	0	0	0	0	0	0	0	0	0	--	--
ONT.1193.1	53	49	68	315	184	200	371	161	380	743	871	788	Molecular Function: protein disulfide isomerase activity (GO:0003756);; Biological Process: cell redox homeostasis (GO:0045454);;	Protein processing in endoplasmic reticulum (ko04141)
ONT.1193.2	0	0	0	0	0	0	0	0	0	1	0	0	Molecular Function: protein disulfide isomerase activity (GO:0003756);; Cellular Component: endoplasmic reticulum (GO:0005783);; Biological Process: protein folding (GO:0006457);; Biological Process: response to endoplasmic reticulum stress (GO:0034976);; Biological Process: cell redox homeostasis (GO:0045454);;	Protein processing in endoplasmic reticulum (ko04141)
rna-mrna.ZEAMMB73_Zm00001d049099	202	224	353	1132	863	798	196	145	166	499	859	404	Molecular Function: protein disulfide isomerase activity (GO:0003756);; Biological Process: cell redox homeostasis (GO:0045454);;	Protein processing in endoplasmic reticulum (ko04141)
rna-mrna.ZEAMMB73_Zm00001d049099_1	0	1	2	187	127	0	0	2	0	0	18	0	Molecular Function: protein disulfide isomerase activity (GO:0003756);; Biological Process: cell redox homeostasis (GO:0045454);;	Protein processing in endoplasmic reticulum (ko04141)
rna-mrna.ZEAMMB73_Zm00001d049099_2	0	0	0	1	0	1	0	0	0	2	1	0	Molecular Function: protein disulfide isomerase activity (GO:0003756);; Biological Process: cell redox homeostasis (GO:0045454);;	Protein processing in endoplasmic reticulum (ko04141)
rna-mrna.ZEAMMB73_Zm00001d049099_3	0	0	0	0	0	0	0	0	0	0	0	0	Molecular Function: protein disulfide isomerase activity (GO:0003756);; Biological Process: cell redox homeostasis (GO:0045454);;	Protein processing in endoplasmic reticulum (ko04141)
rna-mrna.ZEAMMB73_Zm00001d049099_4	0	1	1	1	0	1	2	0	1	0	0	0	Molecular Function: protein disulfide isomerase activity (GO:0003756);; Cellular Component: endoplasmic reticulum (GO:0005783);; Biological Process: protein folding (GO:0006457);; Biological Process: response to endoplasmic reticulum stress (GO:0034976);; Biological Process: cell redox homeostasis (GO:0045454);;	Protein processing in endoplasmic reticulum (ko04141)
rna-mrna.ZEAMMB73_Zm00001d049099_5	357	298	236	189	177	319	142	145	130	53	46	156	Molecular Function: protein disulfide isomerase activity (GO:0003756);; Biological Process: cell redox homeostasis (GO:0045454);;	Protein processing in endoplasmic reticulum (ko04141)
rna-mrna.ZEAMMB73_Zm00001d049099_6	1	0	0	0	3	0	0	0	0	0	0	1	Molecular Function: protein disulfide isomerase activity (GO:0003756);; Biological Process: cell redox homeostasis (GO:0045454);;	Protein processing in endoplasmic reticulum (ko04141)
rna-mrna.ZEAMMB73_Zm00001d049099_7	0	0	1	2	17	8	0	0	4	8	17	9	Molecular Function: protein disulfide isomerase activity (GO:0003756);; Biological Process: cell redox homeostasis (GO:0045454);;	Protein processing in endoplasmic reticulum (ko04141)
rna-mrna.ZEAMMB73_Zm00001d049099_8	0	0	0	0	0	0	0	0	0	0	0	0	Molecular Function: protein disulfide isomerase activity (GO:0003756);; Biological Process: cell redox homeostasis (GO:0045454);;	Protein processing in endoplasmic reticulum (ko04141)
rna-mrna.ZEAMMB73_Zm00001d049099_9	0	0	0	0	0	0	0	0	0	0	0	0	Molecular Function: protein disulfide isomerase activity (GO:0003756);; Biological Process: cell redox homeostasis (GO:0045454);;	Protein processing in endoplasmic reticulum (ko04141)
ONT.1194.5	0	0	1	0	0	0	2	0	0	0	0	0	Biological Process: intracellular protein transport (GO:0006886);;	--
ONT.1194.6	3	6	7	0	1	0	0	1	3	0	0	0	Biological Process: intracellular protein transport (GO:0006886);;	Endocytosis (ko04144);; Phagosome (ko04145)
rna-mrna.ZEAMMB73_Zm00001d049100	313	419	341	254	251	237	146	130	149	209	229	181	Biological Process: intracellular protein transport (GO:0006886);;	--
rna-mrna.ZEAMMB73_Zm00001d049100_1	0	0	0	0	0	1	0	0	0	0	0	0	Biological Process: intracellular protein transport (GO:0006886);;	--
rna-mrna.ZEAMMB73_Zm00001d049100_2	0	0	0	0	0	0	0	0	0	0	0	0	Biological Process: intracellular protein transport (GO:0006886);;	--
rna-mrna.ZEAMMB73_Zm00001d049101	0	0	0	0	0	0	0	0	0	0	0	0	Molecular Function: ubiquitin conjugating enzyme activity (GO:0061631);;	Ubiquitin mediated proteolysis (ko04120)
rna-mrna.ZEAMMB73_Zm00001d049103	10	6	3	10	34	26	51	44	20	44	25	22	--	Spliceosome (ko03040);; Protein processing in endoplasmic reticulum (ko04141);; Endocytosis (ko04144)
rna-mrna.ZEAMMB73_Zm00001d049104	0	0	0	0	0	0	0	0	0	0	0	0	Molecular Function: ATP transmembrane transporter activity (GO:0005347);; Cellular Component: integral component of membrane (GO:0016021);; Cellular Component: thylakoid membrane (GO:0042651);;	--
rna-mrna.ZEAMMB73_Zm00001d049105	0	0	0	0	0	0	0	0	0	0	0	0	Biological Process: regulation of cyclin-dependent protein serine/threonine kinase activity (GO:0000079);; Cellular Component: cyclin-dependent protein kinase holoenzyme complex (GO:0000307);; Cellular Component: nucleus (GO:0005634);; Cellular Component: cytoplasm (GO:0005737);; Molecular Function: cyclin-dependent protein serine/threonine kinase regulator activity (GO:0016538);; Cellular Compon…	--
rna-mrna.ZEAMMB73_Zm00001d049106	0	0	0	0	0	0	0	0	0	0	0	0	Cellular Component: endosome (GO:0005768);; Biological Process: intercellular transport (GO:0010496);;	--
rna-mrna.ZEAMMB73_Zm00001d049106_1	0	0	0	0	0	0	0	0	0	0	0	0	Cellular Component: endosome (GO:0005768);; Biological Process: intercellular transport (GO:0010496);;	--
rna-mrna.ZEAMMB73_Zm00001d049106_2	0	0	0	0	0	0	0	0	0	0	0	0	Cellular Component: endosome (GO:0005768);; Biological Process: intercellular transport (GO:0010496);;	--
rna-mrna.ZEAMMB73_Zm00001d049106_3	0	0	0	0	0	0	0	0	0	0	0	0	Cellular Component: endosome (GO:0005768);; Biological Process: intercellular transport (GO:0010496);;	--
rna-mrna.ZEAMMB73_Zm00001d049107	9	7	5	16	13	13	8	12	9	15	12	15	--	--
rna-mrna.ZEAMMB73_Zm00001d049109	0	1	1	4	0	0	0	0	0	0	0	7	Molecular Function: cysteine-type endopeptidase activity (GO:0004197);; Cellular Component: extracellular space (GO:0005615);; Cellular Component: lysosome (GO:0005764);; Biological Process: proteolysis involved in cellular protein catabolic process (GO:0051603);;	--
rna-mrna.ZEAMMB73_Zm00001d049110	0	0	0	0	0	0	0	0	0	0	0	0	Molecular Function: cysteine-type endopeptidase inhibitor activity (GO:0004869);;	--
rna-mrna.ZEAMMB73_Zm00001d049111	3	2	2	3	1	4	1	0	0	0	0	0	Molecular Function: cysteine-type endopeptidase inhibitor activity (GO:0004869);;	--
ONT.115.1	0	0	0	0	0	0	41	27	38	12	13	11	--	Sphingolipid metabolism (ko00600)
rna-mrna.ZEAMMB73_Zm00001d049112	0	0	0	0	0	0	0	0	0	0	0	0	Molecular Function: RNA binding (GO:0003723);; Molecular Function: structural constituent of ribosome (GO:0003735);; Biological Process: translation (GO:0006412);; Cellular Component: cytosolic small ribosomal subunit (GO:0022627);;	Sphingolipid metabolism (ko00600)
rna-mrna.ZEAMMB73_Zm00001d049112_1	0	0	0	0	0	0	0	0	0	0	0	0	Molecular Function: structural constituent of ribosome (GO:0003735);; Cellular Component: ribosome (GO:0005840);; Biological Process: translation (GO:0006412);; Cellular Component: integral component of membrane (GO:0016021);;	Sphingolipid metabolism (ko00600)
rna-mrna.ZEAMMB73_Zm00001d049113	0	0	0	0	0	0	0	0	1	0	0	0	Molecular Function: cysteine-type endopeptidase activity (GO:0004197);; Cellular Component: extracellular space (GO:0005615);; Cellular Component: lysosome (GO:0005764);; Biological Process: proteolysis involved in cellular protein catabolic process (GO:0051603);;	--
rna-mrna.ZEAMMB73_Zm00001d049115	0	0	0	0	0	0	0	0	0	0	0	0	--	--
rna-mrna.ZEAMMB73_Zm00001d049116	0	0	0	0	0	0	0	0	0	0	0	0	--	--
rna-mrna.ZEAMMB73_Zm00001d049117	0	0	0	0	0	0	0	0	0	0	0	0	--	--
rna-mrna.ZEAMMB73_Zm00001d049118	0	0	0	0	0	0	0	0	0	0	0	0	--	--
rna-mrna.ZEAMMB73_Zm00001d049120	24	17	5	68	97	90	35	46	29	261	147	154	--	--
ONT.116.1	2	4	3	1	0	0	16	25	23	4	7	5	Biological Process: defense response (GO:0006952);; Molecular Function: ADP binding (GO:0043531);;	--
ONT.116.2	54	59	27	20	37	25	55	75	90	62	41	51	Biological Process: defense response (GO:0006952);; Molecular Function: ADP binding (GO:0043531);;	Plant-pathogen interaction (ko04626)
ONT.116.3	0	0	0	0	0	0	0	0	0	0	0	0	Biological Process: defense response (GO:0006952);; Molecular Function: ADP binding (GO:0043531);;	Plant-pathogen interaction (ko04626)
rna-mrna.ZEAMMB73_Zm00001d049121	0	0	0	0	0	0	0	1	0	1	0	0	Biological Process: defense response (GO:0006952);; Molecular Function: ADP binding (GO:0043531);;	--
rna-mrna.ZEAMMB73_Zm00001d049122	3	1	0	1	1	1	2	0	1	2	2	4	Biological Process: RNA modification (GO:0009451);; Cellular Component: intracellular membrane-bounded organelle (GO:0043231);;	--
ONT.117.1	11	8	2	7	10	11	14	10	16	10	6	8	--	--
rna-mrna.ZEAMMB73_Zm00001d049125	6	11	14	15	13	19	10	0	0	9	0	15	Biological Process: negative regulation of transcription from RNA polymerase II promoter (GO:0000122);; Molecular Function: RNA polymerase II activating transcription factor binding (GO:0001102);; Cellular Component: nucleus (GO:0005634);; Cellular Component: transcription factor complex (GO:0005667);; Biological Process: negative regulation of transcription, DNA-templated (GO:0045892);; Biologic…	--
rna-mrna.ZEAMMB73_Zm00001d049125_1	0	0	0	0	0	0	0	5	14	0	16	0	Biological Process: negative regulation of transcription from RNA polymerase II promoter (GO:0000122);; Molecular Function: RNA polymerase II activating transcription factor binding (GO:0001102);; Cellular Component: nucleus (GO:0005634);; Cellular Component: transcription factor complex (GO:0005667);; Biological Process: negative regulation of transcription, DNA-templated (GO:0045892);; Biologic…	--
rna-mrna.ZEAMMB73_Zm00001d049125_10	0	0	0	0	0	0	0	0	0	2	0	0	--	--
rna-mrna.ZEAMMB73_Zm00001d049125_11	0	0	0	0	0	0	0	0	0	0	0	0	--	--
rna-mrna.ZEAMMB73_Zm00001d049125_12	0	1	0	0	0	0	0	0	0	0	0	0	--	--
rna-mrna.ZEAMMB73_Zm00001d049125_13	0	0	0	0	0	0	0	0	0	0	0	0	--	--
rna-mrna.ZEAMMB73_Zm00001d049125_14	0	0	0	0	0	0	0	0	0	0	0	0	--	--
rna-mrna.ZEAMMB73_Zm00001d049125_15	3	0	0	0	0	0	0	0	0	0	0	0	--	--
rna-mrna.ZEAMMB73_Zm00001d049125_16	0	0	0	0	0	0	0	0	0	0	0	0	Biological Process: negative regulation of transcription from RNA polymerase II promoter (GO:0000122);; Molecular Function: RNA polymerase II activating transcription factor binding (GO:0001102);; Cellular Component: nucleus (GO:0005634);; Cellular Component: transcription factor complex (GO:0005667);; Biological Process: negative regulation of transcription, DNA-templated (GO:0045892);; Biologic…	--
rna-mrna.ZEAMMB73_Zm00001d049125_2	0	0	0	0	0	0	0	0	0	0	0	0	--	--
rna-mrna.ZEAMMB73_Zm00001d049125_3	0	0	0	0	0	0	0	0	0	0	0	0	--	--
rna-mrna.ZEAMMB73_Zm00001d049125_4	0	0	0	0	0	0	0	0	0	0	0	0	Biological Process: negative regulation of transcription from RNA polymerase II promoter (GO:0000122);; Molecular Function: RNA polymerase II activating transcription factor binding (GO:0001102);; Cellular Component: nucleus (GO:0005634);; Cellular Component: transcription factor complex (GO:0005667);; Biological Process: negative regulation of transcription, DNA-templated (GO:0045892);; Biologic…	--
rna-mrna.ZEAMMB73_Zm00001d049125_5	0	0	0	0	0	0	0	0	0	0	0	0	--	--
rna-mrna.ZEAMMB73_Zm00001d049125_6	0	0	0	0	0	0	0	0	0	0	0	0	--	--
rna-mrna.ZEAMMB73_Zm00001d049125_7	0	0	0	0	0	0	0	0	0	0	0	0	--	--
rna-mrna.ZEAMMB73_Zm00001d049125_8	0	0	0	0	0	0	0	0	0	0	0	0	--	--
rna-mrna.ZEAMMB73_Zm00001d049125_9	0	0	0	0	3	0	0	0	0	2	0	0	--	--
rna-mrna.ZEAMMB73_Zm00001d049126	13	8	15	22	27	31	10	10	6	23	19	28	--	--
ONT.1198.1	4	10	13	24	19	13	6	3	11	13	14	10	Molecular Function: hydrolase activity (GO:0016787);;	--
rna-mrna.ZEAMMB73_Zm00001d049127	6	5	5	2	4	5	6	4	5	0	2	3	Molecular Function: hydrolase activity (GO:0016787);;	--
rna-mrna.ZEAMMB73_Zm00001d049129	243	335	263	450	111	337	205	66	152	123	164	188	--	--
rna-mrna.ZEAMMB73_Zm00001d049133	98	95	83	179	85	120	48	39	56	85	79	110	Cellular Component: cytoplasm (GO:0005737);;	--
rna-mrna.ZEAMMB73_Zm00001d049133_1	8	16	5	4	5	6	5	3	7	17	6	6	Cellular Component: integral component of membrane (GO:0016021);;	--
rna-mrna.ZEAMMB73_Zm00001d049133_2	0	0	1	0	0	0	0	0	0	0	0	0	--	--
ONT.119.4	0	0	0	0	0	1	0	0	0	0	0	0	Cellular Component: cytoplasm (GO:0005737);;	--
rna-mrna.ZEAMMB73_Zm00001d049134	4	3	5	5	0	0	1	0	0	0	0	0	Cellular Component: cytoplasm (GO:0005737);;	--
rna-mrna.ZEAMMB73_Zm00001d049134_1	224	230	229	352	156	211	209	147	246	267	276	283	Cellular Component: cytoplasm (GO:0005737);;	--
rna-mrna.ZEAMMB73_Zm00001d049135	26	40	70	77	68	43	73	44	54	77	81	62	Molecular Function: transcription factor activity, sequence-specific DNA binding (GO:0003700);;	Protein processing in endoplasmic reticulum (ko04141)
ONT.1200.1	196	176	216	324	140	230	99	41	103	117	139	179	Molecular Function: DNA-directed 5'-3' RNA polymerase activity (GO:0003899);; Biological Process: transcription, DNA-templated (GO:0006351);; Molecular Function: protein dimerization activity (GO:0046983);;	RNA polymerase (ko03020)
ONT.1200.2	1	6	2	54	0	2	0	1	0	1	1	3	Molecular Function: DNA-directed 5'-3' RNA polymerase activity (GO:0003899);; Biological Process: transcription, DNA-templated (GO:0006351);; Molecular Function: protein dimerization activity (GO:0046983);;	RNA polymerase (ko03020)
rna-mrna.ZEAMMB73_Zm00001d049136	0	0	1	0	0	0	0	1	1	0	0	0	Molecular Function: DNA binding (GO:0003677);; Cellular Component: nucleus (GO:0005634);; Biological Process: transcription, DNA-templated (GO:0006351);; Biological Process: regulation of transcription, DNA-templated (GO:0006355);; Molecular Function: protein dimerization activity (GO:0046983);;	RNA polymerase (ko03020)
rna-mrna.ZEAMMB73_Zm00001d049137	0	0	0	0	0	0	0	0	0	0	0	0	--	--
ONT.1201.1	4	4	3	3	0	2	4	8	9	3	3	5	--	--
rna-mrna.ZEAMMB73_Zm00001d049138	0	0	0	1	1	0	2	0	0	0	0	1	Molecular Function: peptidase activity (GO:0008233);;	--
ONT.121.1	0	0	0	3	0	0	0	0	0	0	12	0	Molecular Function: calmodulin binding (GO:0005516);;	--
rna-mrna.ZEAMMB73_Zm00001d049140	0	0	0	0	0	0	0	0	0	0	0	0	Molecular Function: calmodulin binding (GO:0005516);; Molecular Function: ATP binding (GO:0005524);; Cellular Component: cytoplasm (GO:0005737);; Cellular Component: chloroplast (GO:0009507);; Cellular Component: chloroplast thylakoid membrane (GO:0009535);; Molecular Function: ATPase activity (GO:0016887);;	Ribosome biogenesis in eukaryotes (ko03008)
rna-mrna.ZEAMMB73_Zm00001d049140_1	4	3	0	15	3	2	0	1	0	0	1	0	Molecular Function: calmodulin binding (GO:0005516);; Molecular Function: ATP binding (GO:0005524);; Cellular Component: cytoplasm (GO:0005737);; Cellular Component: chloroplast (GO:0009507);; Cellular Component: chloroplast thylakoid membrane (GO:0009535);; Molecular Function: ATPase activity (GO:0016887);;	Ribosome biogenesis in eukaryotes (ko03008)
rna-mrna.ZEAMMB73_Zm00001d049140_10	0	0	0	0	0	0	0	0	0	0	0	0	Molecular Function: ATP binding (GO:0005524);;	Ribosome biogenesis in eukaryotes (ko03008)
rna-mrna.ZEAMMB73_Zm00001d049140_11	0	0	0	0	0	0	0	0	0	0	0	0	Molecular Function: ATP binding (GO:0005524);;	Ribosome biogenesis in eukaryotes (ko03008)
rna-mrna.ZEAMMB73_Zm00001d049140_12	0	0	0	0	0	0	0	0	0	0	0	0	Molecular Function: ATP binding (GO:0005524);;	Ribosome biogenesis in eukaryotes (ko03008)
rna-mrna.ZEAMMB73_Zm00001d049140_13	0	0	9	0	0	0	0	0	0	0	0	0	Molecular Function: ATP binding (GO:0005524);;	Ribosome biogenesis in eukaryotes (ko03008)
rna-mrna.ZEAMMB73_Zm00001d049140_14	0	0	0	0	0	0	0	0	0	0	0	0	Molecular Function: ATP binding (GO:0005524);;	Ribosome biogenesis in eukaryotes (ko03008)
rna-mrna.ZEAMMB73_Zm00001d049140_15	0	0	0	0	0	0	0	0	0	0	0	0	Molecular Function: ATP binding (GO:0005524);;	Ribosome biogenesis in eukaryotes (ko03008)
rna-mrna.ZEAMMB73_Zm00001d049140_16	0	0	0	0	0	0	0	0	0	0	0	0	Molecular Function: ATP binding (GO:0005524);;	Ribosome biogenesis in eukaryotes (ko03008)
rna-mrna.ZEAMMB73_Zm00001d049140_17	0	0	0	0	0	0	0	0	0	0	0	0	Molecular Function: ATP binding (GO:0005524);;	Ribosome biogenesis in eukaryotes (ko03008)
rna-mrna.ZEAMMB73_Zm00001d049140_18	0	0	0	0	0	0	0	0	0	0	0	0	Molecular Function: ATP binding (GO:0005524);;	Ribosome biogenesis in eukaryotes (ko03008)
rna-mrna.ZEAMMB73_Zm00001d049140_19	0	0	0	0	0	0	0	0	0	0	0	0	Molecular Function: ATP binding (GO:0005524);;	Ribosome biogenesis in eukaryotes (ko03008)
rna-mrna.ZEAMMB73_Zm00001d049140_2	0	3	0	8	0	17	9	0	10	21	22	0	Molecular Function: calmodulin binding (GO:0005516);; Molecular Function: ATP binding (GO:0005524);; Cellular Component: cytoplasm (GO:0005737);; Cellular Component: chloroplast (GO:0009507);; Cellular Component: chloroplast thylakoid membrane (GO:0009535);; Molecular Function: ATPase activity (GO:0016887);;	Ribosome biogenesis in eukaryotes (ko03008)
rna-mrna.ZEAMMB73_Zm00001d049140_20	0	0	4	0	10	0	0	0	12	0	0	5	Molecular Function: ATP binding (GO:0005524);;	Ribosome biogenesis in eukaryotes (ko03008)
rna-mrna.ZEAMMB73_Zm00001d049140_21	0	0	0	0	0	0	0	0	0	0	0	0	Molecular Function: ATP binding (GO:0005524);;	Ribosome biogenesis in eukaryotes (ko03008)
rna-mrna.ZEAMMB73_Zm00001d049140_22	0	0	0	0	0	0	0	0	0	4	0	0	Molecular Function: ATP binding (GO:0005524);;	Ribosome biogenesis in eukaryotes (ko03008)
rna-mrna.ZEAMMB73_Zm00001d049140_23	0	1	0	3	0	0	0	0	1	4	2	3	Molecular Function: ATP binding (GO:0005524);;	Ribosome biogenesis in eukaryotes (ko03008)
rna-mrna.ZEAMMB73_Zm00001d049140_24	0	0	0	0	0	0	0	0	0	0	0	0	Molecular Function: ATP binding (GO:0005524);;	Ribosome biogenesis in eukaryotes (ko03008)
rna-mrna.ZEAMMB73_Zm00001d049140_25	0	0	0	0	0	1	0	0	0	0	0	0	Molecular Function: ATP binding (GO:0005524);;	Ribosome biogenesis in eukaryotes (ko03008)
rna-mrna.ZEAMMB73_Zm00001d049140_26	0	0	0	0	0	0	0	0	4	0	0	0	Molecular Function: ATP binding (GO:0005524);;	Ribosome biogenesis in eukaryotes (ko03008)
rna-mrna.ZEAMMB73_Zm00001d049140_3	0	0	0	0	0	0	0	6	0	0	0	31	Molecular Function: ATP binding (GO:0005524);;	Ribosome biogenesis in eukaryotes (ko03008)
rna-mrna.ZEAMMB73_Zm00001d049140_4	5	0	0	0	0	0	0	0	0	0	0	0	Molecular Function: ATP binding (GO:0005524);;	Ribosome biogenesis in eukaryotes (ko03008)
rna-mrna.ZEAMMB73_Zm00001d049140_5	0	0	0	0	0	0	0	0	0	0	0	0	Molecular Function: ATP binding (GO:0005524);;	Ribosome biogenesis in eukaryotes (ko03008)
rna-mrna.ZEAMMB73_Zm00001d049140_6	0	0	0	0	0	0	0	0	0	0	0	0	Molecular Function: ATP binding (GO:0005524);;	Ribosome biogenesis in eukaryotes (ko03008)
rna-mrna.ZEAMMB73_Zm00001d049140_7	0	1	0	0	0	0	0	0	0	0	0	0	Molecular Function: calmodulin binding (GO:0005516);; Molecular Function: ATP binding (GO:0005524);; Cellular Component: cytoplasm (GO:0005737);; Cellular Component: chloroplast (GO:0009507);; Cellular Component: chloroplast thylakoid membrane (GO:0009535);; Molecular Function: ATPase activity (GO:0016887);;	Ribosome biogenesis in eukaryotes (ko03008)
rna-mrna.ZEAMMB73_Zm00001d049140_8	4	1	0	0	3	0	1	0	0	3	0	0	Molecular Function: ATP binding (GO:0005524);;	Ribosome biogenesis in eukaryotes (ko03008)
rna-mrna.ZEAMMB73_Zm00001d049140_9	0	0	0	0	0	0	0	0	0	0	0	0	Molecular Function: ATP binding (GO:0005524);;	Ribosome biogenesis in eukaryotes (ko03008)
rna-mrna.ZEAMMB73_Zm00001d049141	1	7	1	12	8	11	4	2	2	8	9	4	Cellular Component: nucleus (GO:0005634);; Biological Process: regulation of transcription, DNA-templated (GO:0006355);; Biological Process: auxin-activated signaling pathway (GO:0009734);;	Plant hormone signal transduction (ko04075)
rna-mrna.ZEAMMB73_Zm00001d049141_1	0	0	0	0	0	0	0	0	0	0	0	0	Cellular Component: nucleus (GO:0005634);; Biological Process: regulation of transcription, DNA-templated (GO:0006355);; Biological Process: auxin-activated signaling pathway (GO:0009734);;	Plant hormone signal transduction (ko04075)
rna-mrna.ZEAMMB73_Zm00001d049143	0	0	0	0	0	0	0	0	0	0	0	0	Cellular Component: nucleus (GO:0005634);; Biological Process: regulation of transcription, DNA-templated (GO:0006355);; Biological Process: auxin-activated signaling pathway (GO:0009734);;	Plant hormone signal transduction (ko04075)
rna-mrna.ZEAMMB73_Zm00001d049145	0	1	0	0	0	0	0	0	1	0	1	0	Molecular Function: protein kinase activity (GO:0004672);; Molecular Function: ATP binding (GO:0005524);; Cellular Component: integral component of membrane (GO:0016021);;	Plant-pathogen interaction (ko04626)
rna-mrna.ZEAMMB73_Zm00001d049148	4	23	13	49	12	15	10	1	15	27	41	32	Molecular Function: serine-type endopeptidase inhibitor activity (GO:0004867);; Cellular Component: extracellular space (GO:0005615);; Biological Process: negative regulation of endopeptidase activity (GO:0010951);;	--
rna-mrna.ZEAMMB73_Zm00001d049148_1	0	0	0	0	0	0	0	0	0	0	0	0	Cellular Component: extracellular space (GO:0005615);;	--
rna-mrna.ZEAMMB73_Zm00001d049150	0	0	0	0	0	0	0	0	0	0	0	0	Molecular Function: transferase activity, transferring glycosyl groups (GO:0016757);;	--
rna-mrna.ZEAMMB73_Zm00001d049151	0	0	0	0	0	0	0	0	0	0	0	0	--	--
rna-mrna.ZEAMMB73_Zm00001d049152	26	16	17	22	18	24	85	84	75	63	50	76	Biological Process: regulation of transcription, DNA-templated (GO:0006355);; Cellular Component: chloroplast nucleoid (GO:0042644);;	--
rna-mrna.ZEAMMB73_Zm00001d049153	0	0	0	1	1	1	0	0	0	0	0	0	Molecular Function: hydrolase activity (GO:0016787);;	Riboflavin metabolism (ko00740)
rna-mrna.ZEAMMB73_Zm00001d049153_1	14	17	11	6	3	23	8	8	11	6	0	17	Molecular Function: hydrolase activity (GO:0016787);;	Riboflavin metabolism (ko00740)
rna-mrna.ZEAMMB73_Zm00001d049153_2	0	0	0	0	0	0	0	0	0	0	0	0	Molecular Function: hydrolase activity (GO:0016787);;	Riboflavin metabolism (ko00740)
rna-mrna.ZEAMMB73_Zm00001d049153_3	1	4	6	20	13	8	4	9	3	31	22	12	Molecular Function: hydrolase activity (GO:0016787);;	Riboflavin metabolism (ko00740)
rna-mrna.ZEAMMB73_Zm00001d049153_4	0	0	0	0	0	0	0	0	0	0	0	0	Molecular Function: hydrolase activity (GO:0016787);;	Riboflavin metabolism (ko00740)
rna-mrna.ZEAMMB73_Zm00001d049153_5	0	0	0	0	0	0	0	0	0	0	0	0	Molecular Function: hydrolase activity (GO:0016787);;	Riboflavin metabolism (ko00740)
rna-mrna.ZEAMMB73_Zm00001d049153_6	0	0	0	0	1	0	0	0	0	0	0	0	Molecular Function: hydrolase activity (GO:0016787);;	Riboflavin metabolism (ko00740)
rna-mrna.ZEAMMB73_Zm00001d049153_7	0	0	0	0	0	0	0	0	0	0	0	0	Molecular Function: hydrolase activity (GO:0016787);;	Riboflavin metabolism (ko00740)
rna-mrna.ZEAMMB73_Zm00001d049154	2	0	1	0	0	0	0	0	0	0	0	0	Molecular Function: phospholipase activity (GO:0004620);; Biological Process: lipid metabolic process (GO:0006629);; Molecular Function: phosphatidylcholine 1-acylhydrolase activity (GO:0008970);; Cellular Component: chloroplast (GO:0009507);;	Glycerophospholipid metabolism (ko00564);; alpha-Linolenic acid metabolism (ko00592)
ONT.124.1	27	67	33	0	0	0	117	171	162	0	0	0	Cellular Component: Golgi membrane (GO:0000139);; Molecular Function: GTPase activator activity (GO:0005096);; Cellular Component: endoplasmic reticulum membrane (GO:0005789);; Biological Process: intracellular protein transport (GO:0006886);; Molecular Function: zinc ion binding (GO:0008270);; Cellular Component: COPII vesicle coat (GO:0030127);; Cellular Component: endoplasmic reticulum exit si…	Protein processing in endoplasmic reticulum (ko04141)
ONT.124.3	0	0	0	0	0	0	0	0	0	0	0	0	Cellular Component: Golgi membrane (GO:0000139);; Molecular Function: GTPase activator activity (GO:0005096);; Cellular Component: endoplasmic reticulum membrane (GO:0005789);; Biological Process: intracellular protein transport (GO:0006886);; Molecular Function: zinc ion binding (GO:0008270);; Cellular Component: COPII vesicle coat (GO:0030127);; Cellular Component: endoplasmic reticulum exit si…	Protein processing in endoplasmic reticulum (ko04141)
rna-mrna.ZEAMMB73_Zm00001d049155	0	0	0	0	0	0	1	1	6	0	3	1	Cellular Component: endoplasmic reticulum membrane (GO:0005789);; Biological Process: intracellular protein transport (GO:0006886);; Biological Process: ER to Golgi vesicle-mediated transport (GO:0006888);; Molecular Function: zinc ion binding (GO:0008270);; Cellular Component: COPII vesicle coat (GO:0030127);;	Protein processing in endoplasmic reticulum (ko04141)
rna-mrna.ZEAMMB73_Zm00001d049155_1	1	1	0	2	0	0	3	1	0	0	1	4	Cellular Component: Golgi membrane (GO:0000139);; Molecular Function: GTPase activator activity (GO:0005096);; Cellular Component: endoplasmic reticulum membrane (GO:0005789);; Biological Process: intracellular protein transport (GO:0006886);; Molecular Function: zinc ion binding (GO:0008270);; Cellular Component: COPII vesicle coat (GO:0030127);; Cellular Component: endoplasmic reticulum exit si…	Protein processing in endoplasmic reticulum (ko04141)
rna-mrna.ZEAMMB73_Zm00001d049155_10	3	0	0	0	0	0	0	0	0	0	0	0	Cellular Component: Golgi membrane (GO:0000139);; Molecular Function: GTPase activator activity (GO:0005096);; Cellular Component: endoplasmic reticulum membrane (GO:0005789);; Biological Process: intracellular protein transport (GO:0006886);; Molecular Function: zinc ion binding (GO:0008270);; Cellular Component: COPII vesicle coat (GO:0030127);; Cellular Component: endoplasmic reticulum exit si…	Protein processing in endoplasmic reticulum (ko04141)
rna-mrna.ZEAMMB73_Zm00001d049155_11	0	2	0	2	0	1	0	0	0	1	0	4	Cellular Component: endoplasmic reticulum membrane (GO:0005789);; Biological Process: intracellular protein transport (GO:0006886);; Biological Process: ER to Golgi vesicle-mediated transport (GO:0006888);; Molecular Function: zinc ion binding (GO:0008270);; Cellular Component: COPII vesicle coat (GO:0030127);;	Protein processing in endoplasmic reticulum (ko04141)
rna-mrna.ZEAMMB73_Zm00001d049155_12	0	0	0	0	0	0	0	0	0	0	0	0	Cellular Component: endoplasmic reticulum membrane (GO:0005789);; Biological Process: intracellular protein transport (GO:0006886);; Biological Process: ER to Golgi vesicle-mediated transport (GO:0006888);; Molecular Function: zinc ion binding (GO:0008270);; Cellular Component: COPII vesicle coat (GO:0030127);;	Protein processing in endoplasmic reticulum (ko04141)
rna-mrna.ZEAMMB73_Zm00001d049155_13	0	0	0	0	0	0	0	0	0	0	0	0	Cellular Component: endoplasmic reticulum membrane (GO:0005789);; Biological Process: intracellular protein transport (GO:0006886);; Biological Process: ER to Golgi vesicle-mediated transport (GO:0006888);; Molecular Function: zinc ion binding (GO:0008270);; Cellular Component: COPII vesicle coat (GO:0030127);;	Protein processing in endoplasmic reticulum (ko04141)
rna-mrna.ZEAMMB73_Zm00001d049155_14	0	0	0	0	0	0	0	0	0	0	0	0	Cellular Component: endoplasmic reticulum membrane (GO:0005789);; Biological Process: intracellular protein transport (GO:0006886);; Biological Process: ER to Golgi vesicle-mediated transport (GO:0006888);; Molecular Function: zinc ion binding (GO:0008270);; Cellular Component: COPII vesicle coat (GO:0030127);;	Protein processing in endoplasmic reticulum (ko04141)
rna-mrna.ZEAMMB73_Zm00001d049155_15	0	0	0	0	0	0	6	0	0	0	0	0	Cellular Component: endoplasmic reticulum membrane (GO:0005789);; Biological Process: intracellular protein transport (GO:0006886);; Biological Process: ER to Golgi vesicle-mediated transport (GO:0006888);; Molecular Function: zinc ion binding (GO:0008270);; Cellular Component: COPII vesicle coat (GO:0030127);;	Protein processing in endoplasmic reticulum (ko04141)
rna-mrna.ZEAMMB73_Zm00001d049155_16	0	0	0	0	0	0	0	0	0	0	0	0	Cellular Component: endoplasmic reticulum membrane (GO:0005789);; Biological Process: intracellular protein transport (GO:0006886);; Biological Process: ER to Golgi vesicle-mediated transport (GO:0006888);; Molecular Function: zinc ion binding (GO:0008270);; Cellular Component: integral component of membrane (GO:0016021);; Cellular Component: COPII vesicle coat (GO:0030127);;	Protein processing in endoplasmic reticulum (ko04141)
rna-mrna.ZEAMMB73_Zm00001d049155_17	0	0	0	0	0	1	0	0	1	0	0	0	Cellular Component: endoplasmic reticulum membrane (GO:0005789);; Biological Process: intracellular protein transport (GO:0006886);; Biological Process: ER to Golgi vesicle-mediated transport (GO:0006888);; Molecular Function: zinc ion binding (GO:0008270);; Cellular Component: COPII vesicle coat (GO:0030127);;	Protein processing in endoplasmic reticulum (ko04141)
rna-mrna.ZEAMMB73_Zm00001d049155_18	0	1	0	0	0	0	0	1	0	0	0	0	Cellular Component: Golgi membrane (GO:0000139);; Cellular Component: endoplasmic reticulum membrane (GO:0005789);; Biological Process: intracellular protein transport (GO:0006886);; Molecular Function: zinc ion binding (GO:0008270);; Cellular Component: COPII vesicle coat (GO:0030127);; Biological Process: COPII-coated vesicle budding (GO:0090114);;	Protein processing in endoplasmic reticulum (ko04141)
rna-mrna.ZEAMMB73_Zm00001d049155_19	0	0	0	0	0	0	0	0	0	0	0	0	Cellular Component: Golgi membrane (GO:0000139);; Molecular Function: GTPase activator activity (GO:0005096);; Cellular Component: endoplasmic reticulum membrane (GO:0005789);; Biological Process: intracellular protein transport (GO:0006886);; Molecular Function: zinc ion binding (GO:0008270);; Cellular Component: COPII vesicle coat (GO:0030127);; Cellular Component: endoplasmic reticulum exit si…	Protein processing in endoplasmic reticulum (ko04141)
rna-mrna.ZEAMMB73_Zm00001d049155_2	9	18	9	0	4	9	13	9	20	10	8	10	Cellular Component: Golgi membrane (GO:0000139);; Molecular Function: GTPase activator activity (GO:0005096);; Cellular Component: endoplasmic reticulum membrane (GO:0005789);; Biological Process: intracellular protein transport (GO:0006886);; Molecular Function: zinc ion binding (GO:0008270);; Cellular Component: COPII vesicle coat (GO:0030127);; Cellular Component: endoplasmic reticulum exit si…	Protein processing in endoplasmic reticulum (ko04141)
rna-mrna.ZEAMMB73_Zm00001d049155_20	0	0	0	0	0	0	0	0	0	0	0	0	Cellular Component: endoplasmic reticulum membrane (GO:0005789);; Biological Process: intracellular protein transport (GO:0006886);; Biological Process: ER to Golgi vesicle-mediated transport (GO:0006888);; Molecular Function: zinc ion binding (GO:0008270);; Cellular Component: COPII vesicle coat (GO:0030127);;	Protein processing in endoplasmic reticulum (ko04141)
rna-mrna.ZEAMMB73_Zm00001d049155_21	0	0	0	0	0	0	0	0	0	0	0	0	Cellular Component: endoplasmic reticulum membrane (GO:0005789);; Biological Process: intracellular protein transport (GO:0006886);; Biological Process: ER to Golgi vesicle-mediated transport (GO:0006888);; Molecular Function: zinc ion binding (GO:0008270);; Cellular Component: COPII vesicle coat (GO:0030127);;	Protein processing in endoplasmic reticulum (ko04141)
rna-mrna.ZEAMMB73_Zm00001d049155_22	0	2	0	0	0	0	0	0	0	0	0	0	Cellular Component: Golgi membrane (GO:0000139);; Cellular Component: endoplasmic reticulum membrane (GO:0005789);; Biological Process: intracellular protein transport (GO:0006886);; Cellular Component: COPII vesicle coat (GO:0030127);; Molecular Function: metal ion binding (GO:0046872);; Biological Process: COPII-coated vesicle budding (GO:0090114);;	Protein processing in endoplasmic reticulum (ko04141)
rna-mrna.ZEAMMB73_Zm00001d049155_23	0	0	0	0	0	0	0	0	0	0	0	0	Cellular Component: endoplasmic reticulum membrane (GO:0005789);; Biological Process: intracellular protein transport (GO:0006886);; Biological Process: ER to Golgi vesicle-mediated transport (GO:0006888);; Molecular Function: zinc ion binding (GO:0008270);; Cellular Component: COPII vesicle coat (GO:0030127);;	Protein processing in endoplasmic reticulum (ko04141)
rna-mrna.ZEAMMB73_Zm00001d049155_24	0	0	0	0	0	0	0	0	0	0	0	0	Cellular Component: endoplasmic reticulum membrane (GO:0005789);; Biological Process: intracellular protein transport (GO:0006886);; Biological Process: ER to Golgi vesicle-mediated transport (GO:0006888);; Molecular Function: zinc ion binding (GO:0008270);; Cellular Component: COPII vesicle coat (GO:0030127);;	Protein processing in endoplasmic reticulum (ko04141)
rna-mrna.ZEAMMB73_Zm00001d049155_25	0	0	0	0	0	0	0	0	0	0	0	0	Cellular Component: endoplasmic reticulum membrane (GO:0005789);; Biological Process: intracellular protein transport (GO:0006886);; Biological Process: ER to Golgi vesicle-mediated transport (GO:0006888);; Molecular Function: zinc ion binding (GO:0008270);; Cellular Component: COPII vesicle coat (GO:0030127);;	Protein processing in endoplasmic reticulum (ko04141)
rna-mrna.ZEAMMB73_Zm00001d049155_26	0	0	0	0	0	0	0	1	1	0	0	0	Cellular Component: Golgi membrane (GO:0000139);; Cellular Component: endoplasmic reticulum membrane (GO:0005789);; Biological Process: intracellular protein transport (GO:0006886);; Cellular Component: COPII vesicle coat (GO:0030127);; Molecular Function: metal ion binding (GO:0046872);; Biological Process: COPII-coated vesicle budding (GO:0090114);;	Protein processing in endoplasmic reticulum (ko04141)
rna-mrna.ZEAMMB73_Zm00001d049155_27	0	0	0	0	0	0	0	0	0	0	0	0	Cellular Component: endoplasmic reticulum membrane (GO:0005789);; Biological Process: intracellular protein transport (GO:0006886);; Biological Process: ER to Golgi vesicle-mediated transport (GO:0006888);; Cellular Component: COPII vesicle coat (GO:0030127);; Molecular Function: metal ion binding (GO:0046872);;	Protein processing in endoplasmic reticulum (ko04141)
[truncated: 154,843 more rows]
