# Supplementary material for: Full-length transcriptome analysis of maize root tips reveals the molecular mechanism of cold stress during the seedling stage
Source: BMC Plant Biol. 2022 Aug 13;22:398. doi: 10.1186/s12870-022-03787-3 (PMC9375949; doi:10.1186/s12870-022-03787-3)
Supplement: Supplementary file 10 — Additional file 10: DataSet2. Transcript [file 12870_2022_3787_MOESM10_ESM.zip]

Archive with 1 entries (1 files):
- Additional file 8_DataSet2. Transcript.gff.txt
