# Supplementary material for: Full-length transcriptome analysis of maize root tips reveals the molecular mechanism of cold stress during the seedling stage
Source: BMC Plant Biol. 2022 Aug 13;22:398. doi: 10.1186/s12870-022-03787-3 (PMC9375949; doi:10.1186/s12870-022-03787-3)
Supplement: Supplementary file 11 — Additional file 11: DataSet3. LncRNA [file 12870_2022_3787_MOESM11_ESM.zip]

Archive with 1 entries (1 files):
- Additional file 9_DataSet3. LncRNA.gff.txt
