# Supplementary material for: Full-length transcriptome analysis of maize root tips reveals the molecular mechanism of cold stress during the seedling stage
Source: BMC Plant Biol. 2022 Aug 13;22:398. doi: 10.1186/s12870-022-03787-3 (PMC9375949; doi:10.1186/s12870-022-03787-3)
Supplement: Supplementary file 12 — Additional file 12: DataSet4. LncRNAs and target gene [file 12870_2022_3787_MOESM12_ESM.xlsx]

## Sheet: Sheet1
lncRNA ID	Target Genes	Regulated
ONT.19778.3	Zm00001d041926	cis
ONT.19778.3	Zm00001d041925	cis
ONT.19778.3	Zm00001d041927	cis
ONT.19778.3	Zm00001d041923	cis
ONT.19778.3	Zm00001d041922	cis
ONT.19778.3	ONT.19777	cis
ONT.17814.4	Zm00001d006917	cis
ONT.17814.4	Zm00001d006921	cis
ONT.17814.4	Zm00001d006920	cis
ONT.17814.4	Zm00001d006914	cis
ONT.17814.4	Zm00001d006916	cis
ONT.17814.4	Zm00001d006913	cis
ONT.17814.4	Zm00001d006915	cis
ONT.17814.4	Zm00001d006918	cis
ONT.17814.4	ONT.16546	cis
ONT.17814.4	ONT.16545	cis
ONT.13880.1	ONT.12145	cis
ONT.13880.1	Zm00001d028056	cis
ONT.13880.1	Zm00001d028055	cis
ONT.13880.1	Zm00001d028054	cis
ONT.13880.1	Zm00001d028057	cis
ONT.13880.1	Zm00001d028053	cis
ONT.13880.1	Zm00001d028050	cis
ONT.15905.1	Zm00001d003684	cis
ONT.15905.1	Zm00001d003683	cis
ONT.16630.8	Zm00001d007312	cis
ONT.16630.8	Zm00001d007310	cis
ONT.16630.8	ONT.16631	cis
ONT.16630.8	Zm00001d007305	cis
ONT.16630.8	Zm00001d007311	cis
ONT.16630.8	Zm00001d007308	cis
ONT.16630.8	Zm00001d007309	cis
ONT.16630.8	Zm00001d007307	cis
ONT.3043.1	Zm00001d016495	cis
ONT.3043.1	Zm00001d016496	cis
ONT.9775.1	Zm00001d045347	cis
ONT.9775.1	Zm00001d045342	cis
ONT.9775.1	Zm00001d045332	cis
ONT.9775.1	Zm00001d045352	cis
ONT.9775.1	Zm00001d045334	cis
ONT.9775.1	Zm00001d045330	cis
ONT.9775.1	Zm00001d045349	cis
ONT.9775.1	Zm00001d045339	cis
ONT.9775.1	Zm00001d045341	cis
ONT.9775.1	Zm00001d045336	cis
ONT.9775.1	ONT.9773	cis
ONT.9775.1	Zm00001d045335	cis
ONT.9775.1	Zm00001d045351	cis
ONT.9775.1	Zm00001d045338	cis
ONT.9775.1	Zm00001d045348	cis
ONT.9775.1	Zm00001d045350	cis
ONT.9775.1	Zm00001d045344	cis
ONT.9775.1	ONT.9776	cis
ONT.9775.1	Zm00001d045331	cis
ONT.19434.8	Zm00001d039957	cis
ONT.3203.2	Zm00001d017290	cis
ONT.3203.2	Zm00001d017291	cis
ONT.3203.2	Zm00001d017292	cis
ONT.3203.2	Zm00001d017288	cis
ONT.3203.2	Zm00001d017289	cis
ONT.18258.3	Zm00001d040289	cis
ONT.18258.3	Zm00001d040292	cis
ONT.18258.3	Zm00001d040293	cis
ONT.18258.3	ONT.19513	cis
ONT.18258.3	Zm00001d040291	cis
ONT.18258.3	Zm00001d040290	cis
ONT.18258.3	ONT.19511	cis
ONT.6127.1	Zm00001d036527	cis
ONT.6127.1	ONT.6128	cis
ONT.6127.1	Zm00001d036533	cis
ONT.6127.1	ONT.5190	cis
ONT.6127.1	Zm00001d036522	cis
ONT.6127.1	Zm00001d036525	cis
ONT.6127.1	Zm00001d036535	cis
ONT.6127.1	Zm00001d036532	cis
ONT.6127.1	Zm00001d036531	cis
ONT.6127.1	Zm00001d036534	cis
ONT.6127.1	Zm00001d036536	cis
ONT.6127.1	ONT.6129	cis
ONT.6127.1	Zm00001d036524	cis
ONT.6127.1	Zm00001d036530	cis
ONT.971.7	Zm00001d053594	cis
ONT.971.7	Zm00001d053595	cis
ONT.5856.1	Zm00001d035015	cis
ONT.5856.1	Zm00001d035016	cis
ONT.5856.1	Zm00001d035013	cis
ONT.5856.1	Zm00001d035012	cis
ONT.16849.4	Zm00001d002127	cis
ONT.16849.4	Zm00001d002125	cis
ONT.16849.4	Zm00001d002128	cis
ONT.16849.4	ONT.15525	cis
ONT.16849.4	Zm00001d002124	cis
ONT.11407.2	Zm00001d024312	cis
ONT.11407.2	Zm00001d024311	cis
ONT.18404.8	Zm00001d041299	cis
ONT.370.5	Zm00001d050279	cis
ONT.3310.4	Zm00001d017713	cis
ONT.3310.4	Zm00001d017711	cis
ONT.3310.4	Zm00001d017715	cis
ONT.3310.4	Zm00001d017714	cis
ONT.3310.4	ONT.3311	cis
ONT.3310.4	ONT.4656	cis
ONT.4407.3	Zm00001d016651	cis
ONT.4407.3	Zm00001d016649	cis
ONT.4407.3	Zm00001d016644	cis
ONT.4407.3	Zm00001d016648	cis
ONT.4407.3	Zm00001d016647	cis
ONT.4407.3	Zm00001d016650	cis
ONT.16403.1	Zm00001d006354	cis
ONT.16403.1	Zm00001d006351	cis
ONT.16403.1	Zm00001d006353	cis
ONT.16403.1	Zm00001d006355	cis
ONT.8163.1	Zm00001d009975	cis
ONT.8163.1	Zm00001d009980	cis
ONT.8163.1	Zm00001d009978	cis
ONT.8163.1	Zm00001d009981	cis
ONT.11298.5	Zm00001d023634	cis
ONT.11298.5	Zm00001d023631	cis
ONT.11298.5	Zm00001d023632	cis
ONT.3444.3	Zm00001d018182	cis
ONT.3444.3	Zm00001d018163	cis
ONT.3444.3	Zm00001d018179	cis
ONT.3444.3	Zm00001d018180	cis
ONT.3444.3	Zm00001d018162	cis
ONT.3444.3	Zm00001d018178	cis
ONT.3444.3	Zm00001d018181	cis
ONT.4339.1	Zm00001d016236	cis
ONT.4339.1	Zm00001d016237	cis
ONT.3927.4	Zm00001d014252	cis
ONT.3927.4	Zm00001d014253	cis
ONT.9450.6	Zm00001d047798	cis
ONT.9450.6	Zm00001d047797	cis
ONT.9450.6	Zm00001d047796	cis
ONT.9450.6	Zm00001d047793	cis
ONT.9450.6	ONT.9451	cis
ONT.9979.3	Zm00001d046487	cis
ONT.9979.3	Zm00001d046489	cis
ONT.9979.3	Zm00001d046490	cis
ONT.9979.3	Zm00001d046488	cis
ONT.2420.4	Zm00001d013508	cis
ONT.2420.4	Zm00001d013504	cis
ONT.2420.4	Zm00001d013507	cis
ONT.2420.4	Zm00001d013503	cis
ONT.2420.4	Zm00001d013510	cis
ONT.2420.4	Zm00001d013506	cis
ONT.2420.4	Zm00001d013505	cis
ONT.8929.3	Zm00001d045129	cis
ONT.8929.3	ONT.8930	cis
ONT.8929.3	Zm00001d045123	cis
ONT.8929.3	Zm00001d045127	cis
ONT.8929.3	Zm00001d045128	cis
ONT.8929.3	Zm00001d045124	cis
ONT.22329.1	Zm00001d000305	cis
ONT.22329.1	Zm00001d000302	cis
ONT.22329.1	Zm00001d000306	cis
ONT.22329.1	Zm00001d000300	cis
ONT.22329.1	Zm00001d000304	cis
ONT.22329.1	Zm00001d000301	cis
ONT.22329.1	Zm00001d000303	cis
ONT.6789.4	Zm00001d008296	cis
ONT.6789.4	Zm00001d008293	cis
ONT.6789.4	Zm00001d008295	cis
ONT.12295.3	Zm00001d028587	cis
ONT.12295.3	Zm00001d028598	cis
ONT.12295.3	Zm00001d028595	cis
ONT.12295.3	Zm00001d028596	cis
ONT.12295.3	Zm00001d028592	cis
ONT.12295.3	Zm00001d028597	cis
ONT.12295.3	Zm00001d028591	cis
ONT.12295.3	Zm00001d028586	cis
ONT.12295.3	Zm00001d028594	cis
ONT.12295.3	Zm00001d028588	cis
ONT.12295.3	Zm00001d028590	cis
ONT.12295.3	ONT.14007	cis
ONT.1751.15	Zm00001d052207	cis
ONT.1751.15	Zm00001d052205	cis
ONT.1751.15	Zm00001d052206	cis
ONT.1751.15	Zm00001d052200	cis
ONT.1751.15	Zm00001d052202	cis
ONT.1751.15	ONT.1752	cis
ONT.1751.15	Zm00001d052203	cis
ONT.1751.15	Zm00001d052208	cis
ONT.1751.15	Zm00001d052198	cis
ONT.21720.1	Zm00001d020450	cis
ONT.2199.2	Zm00001d054081	cis
ONT.2199.2	Zm00001d054074	cis
ONT.2199.2	ONT.2202	cis
ONT.2199.2	Zm00001d054070	cis
ONT.2199.2	Zm00001d054075	cis
ONT.2199.2	Zm00001d054077	cis
ONT.2199.2	Zm00001d054078	cis
ONT.2199.2	Zm00001d054073	cis
ONT.2199.2	Zm00001d054072	cis
ONT.2199.2	Zm00001d054079	cis
ONT.2199.2	Zm00001d054071	cis
ONT.2199.2	Zm00001d054080	cis
ONT.17176.1	Zm00001d003523	cis
ONT.17176.1	Zm00001d003522	cis
ONT.17176.1	Zm00001d003525	cis
ONT.17176.1	Zm00001d003521	cis
ONT.13573.3	Zm00001d034534	cis
ONT.13573.3	Zm00001d034528	cis
ONT.13573.3	Zm00001d034537	cis
ONT.13573.3	Zm00001d034527	cis
ONT.13573.3	Zm00001d034529	cis
ONT.13573.3	Zm00001d034531	cis
ONT.13573.3	Zm00001d034536	cis
ONT.13573.3	Zm00001d034532	cis
ONT.13573.3	Zm00001d034530	cis
ONT.13573.3	Zm00001d034538	cis
ONT.9050.1	Zm00001d045606	cis
ONT.9050.1	Zm00001d045604	cis
ONT.9050.1	Zm00001d045603	cis
ONT.9050.1	Zm00001d045605	cis
ONT.13931.10	Zm00001d028320	cis
ONT.13931.10	Zm00001d028323	cis
ONT.13931.10	Zm00001d028319	cis
ONT.13931.10	Zm00001d028318	cis
ONT.13931.10	Zm00001d028317	cis
ONT.4873.2	Zm00001d018505	cis
ONT.4873.2	Zm00001d018502	cis
ONT.4873.2	Zm00001d018504	cis
ONT.4873.2	ONT.4875	cis
ONT.4873.2	Zm00001d018501	cis
ONT.4873.2	Zm00001d018506	cis
ONT.4873.2	Zm00001d018500	cis
ONT.17239.1	Zm00001d003841	cis
ONT.17239.1	Zm00001d003846	cis
ONT.17239.1	Zm00001d003840	cis
ONT.17239.1	ONT.15925	cis
ONT.15905.3	Zm00001d003683	cis
ONT.15905.3	Zm00001d003684	cis
ONT.2208.1	Zm00001d054107	cis
ONT.2208.1	Zm00001d054110	cis
ONT.2208.1	Zm00001d054106	cis
ONT.2939.1	Zm00001d015817	cis
ONT.2939.1	ONT.2940	cis
ONT.10643.1	Zm00001d024194	cis
ONT.10643.1	Zm00001d024193	cis
ONT.5147.2	Zm00001d036341	cis
ONT.5147.2	Zm00001d036350	cis
ONT.5147.2	Zm00001d036342	cis
ONT.5147.2	Zm00001d036346	cis
ONT.5147.2	Zm00001d036343	cis
ONT.5147.2	Zm00001d036348	cis
ONT.14780.1	Zm00001d032415	cis
ONT.14780.1	Zm00001d032409	cis
ONT.14780.1	Zm00001d032424	cis
ONT.14780.1	Zm00001d032411	cis
ONT.14780.1	Zm00001d032423	cis
ONT.14780.1	Zm00001d032410	cis
ONT.14780.1	Zm00001d032420	cis
ONT.14780.1	Zm00001d032418	cis
ONT.14780.1	Zm00001d032417	cis
ONT.14780.1	ONT.14779	cis
ONT.14780.1	Zm00001d032408	cis
ONT.14780.1	Zm00001d032422	cis
ONT.14780.1	Zm00001d032419	cis
ONT.5930.2	Zm00001d035380	cis
ONT.5930.2	Zm00001d035384	cis
ONT.5930.2	ONT.4978	cis
ONT.5930.2	Zm00001d035382	cis
ONT.5930.2	Zm00001d035383	cis
ONT.5930.2	Zm00001d035381	cis
ONT.5930.2	Zm00001d035385	cis
ONT.4054.1	ONT.4053	cis
ONT.4054.1	Zm00001d014766	cis
ONT.4054.1	ONT.4056	cis
ONT.3109.2	Zm00001d016831	cis
ONT.386.1	Zm00001d050383	cis
ONT.386.1	Zm00001d050382	cis
ONT.386.1	Zm00001d050384	cis
ONT.2587.2	Zm00001d014153	cis
ONT.2587.2	Zm00001d014150	cis
ONT.2587.2	Zm00001d014155	cis
ONT.2587.2	Zm00001d014149	cis
ONT.2587.2	Zm00001d014151	cis
ONT.3044.2	Zm00001d016504	cis
ONT.3044.2	Zm00001d016502	cis
ONT.3044.2	Zm00001d016500	cis
ONT.3044.2	Zm00001d016501	cis
ONT.3044.2	ONT.4380	cis
ONT.12229.1	Zm00001d028361	cis
ONT.12229.1	Zm00001d028360	cis
ONT.12229.1	Zm00001d028359	cis
ONT.12229.1	Zm00001d028363	cis
ONT.6205.6	Zm00001d036973	cis
ONT.6205.6	Zm00001d036972	cis
ONT.6205.6	Zm00001d036975	cis
ONT.6205.6	Zm00001d036978	cis
ONT.14435.1	Zm00001d030796	cis
ONT.14435.1	Zm00001d030797	cis
ONT.14435.1	Zm00001d030795	cis
ONT.19630.1	Zm00001d041077	cis
ONT.19630.1	Zm00001d041079	cis
ONT.8457.3	Zm00001d011256	cis
ONT.8457.3	Zm00001d011251	cis
ONT.8457.3	Zm00001d011248	cis
ONT.8457.3	Zm00001d011250	cis
ONT.8457.3	Zm00001d011255	cis
ONT.8457.3	Zm00001d011252	cis
ONT.8457.3	Zm00001d011257	cis
ONT.8457.3	Zm00001d011254	cis
ONT.15697.1	Zm00001d002776	cis
ONT.15697.1	Zm00001d002777	cis
ONT.15697.1	Zm00001d002775	cis
ONT.15697.1	Zm00001d002778	cis
ONT.18208.1	Zm00001d040047	cis
ONT.18208.1	Zm00001d040046	cis
ONT.4527.5	Zm00001d017139	cis
ONT.4527.5	Zm00001d017143	cis
ONT.4527.5	Zm00001d017141	cis
ONT.4527.5	Zm00001d017142	cis
ONT.4527.5	Zm00001d017145	cis
ONT.4527.5	Zm00001d017146	cis
ONT.4527.5	Zm00001d017140	cis
ONT.7971.2	Zm00001d008941	cis
ONT.7971.2	Zm00001d008938	cis
ONT.7971.2	Zm00001d008939	cis
ONT.13931.3	Zm00001d028319	cis
ONT.13931.3	Zm00001d028320	cis
ONT.13931.3	Zm00001d028323	cis
ONT.13931.3	Zm00001d028318	cis
ONT.13931.3	Zm00001d028317	cis
ONT.5735.1	Zm00001d038864	cis
ONT.5735.1	Zm00001d038867	cis
ONT.5735.1	Zm00001d038868	cis
ONT.5735.1	Zm00001d038860	cis
ONT.5735.1	Zm00001d038871	cis
ONT.5735.1	Zm00001d038863	cis
ONT.5735.1	Zm00001d038861	cis
ONT.5735.1	Zm00001d038865	cis
ONT.5735.1	Zm00001d038870	cis
ONT.5735.1	Zm00001d038862	cis
ONT.14663.2	Zm00001d031938	cis
ONT.14663.2	Zm00001d031937	cis
ONT.14663.2	Zm00001d031941	cis
ONT.14663.2	Zm00001d031939	cis
ONT.18341.14	Zm00001d040755	cis
ONT.18341.14	Zm00001d040756	cis
ONT.16095.14	Zm00001d004998	cis
ONT.16095.14	ONT.16096	cis
ONT.16095.14	ONT.17431	cis
ONT.16095.14	Zm00001d004999	cis
ONT.16095.14	Zm00001d005003	cis
ONT.16095.14	Zm00001d004997	cis
ONT.16095.14	Zm00001d004996	cis
ONT.16095.14	Zm00001d005002	cis
ONT.2712.5	Zm00001d014772	cis
ONT.2712.5	Zm00001d014771	cis
ONT.18228.1	Zm00001d040157	cis
ONT.18228.1	Zm00001d040160	cis
ONT.18228.1	Zm00001d040155	cis
ONT.18228.1	Zm00001d040158	cis
ONT.18228.1	Zm00001d040159	cis
ONT.2208.3	Zm00001d054110	cis
ONT.2208.3	Zm00001d054106	cis
ONT.2208.3	Zm00001d054107	cis
ONT.9340.6	Zm00001d047269	cis
ONT.9340.6	Zm00001d047273	cis
ONT.9340.6	Zm00001d047271	cis
ONT.9340.6	Zm00001d047268	cis
ONT.14125.5	Zm00001d029099	cis
ONT.14125.5	Zm00001d029100	cis
ONT.14125.5	Zm00001d029098	cis
ONT.14125.5	Zm00001d029101	cis
ONT.9278.8	Zm00001d046977	cis
ONT.9278.8	Zm00001d046974	cis
ONT.9278.8	Zm00001d046975	cis
ONT.18554.5	Zm00001d041968	cis
ONT.18554.5	Zm00001d041962	cis
ONT.18554.5	Zm00001d041960	cis
ONT.18554.5	Zm00001d041964	cis
ONT.18554.5	Zm00001d041963	cis
ONT.18554.5	Zm00001d041959	cis
ONT.18554.5	Zm00001d041965	cis
ONT.18554.5	Zm00001d041961	cis
ONT.18554.5	ONT.19789	cis
ONT.3608.2	Zm00001d012930	cis
ONT.3608.2	Zm00001d012932	cis
ONT.3608.2	Zm00001d012936	cis
ONT.3608.2	ONT.3610	cis
ONT.3608.2	Zm00001d012939	cis
ONT.3608.2	Zm00001d012928	cis
ONT.3608.2	Zm00001d012938	cis
ONT.3608.2	Zm00001d012929	cis
ONT.3608.2	Zm00001d012935	cis
ONT.3608.2	Zm00001d012934	cis
ONT.3608.2	Zm00001d012937	cis
ONT.3608.2	Zm00001d012933	cis
ONT.10534.2	Zm00001d023494	cis
ONT.10534.2	Zm00001d023497	cis
ONT.10534.2	Zm00001d023496	cis
ONT.10534.2	Zm00001d023499	cis
ONT.10534.2	Zm00001d023493	cis
ONT.10534.2	Zm00001d023498	cis
ONT.10534.2	Zm00001d023491	cis
ONT.10534.2	Zm00001d023490	cis
ONT.10534.2	Zm00001d023492	cis
ONT.16323.3	Zm00001d006017	cis
ONT.16323.3	Zm00001d006020	cis
ONT.16323.3	Zm00001d006024	cis
ONT.16323.3	Zm00001d006021	cis
ONT.16323.3	Zm00001d006022	cis
ONT.16323.3	Zm00001d006025	cis
ONT.16323.3	Zm00001d006016	cis
ONT.4916.12	Zm00001d035053	cis
ONT.4916.12	Zm00001d035051	cis
ONT.4916.12	ONT.5869	cis
ONT.4916.12	Zm00001d035050	cis
ONT.4916.12	Zm00001d035054	cis
ONT.4916.12	Zm00001d035055	cis
ONT.11084.2	Zm00001d026325	cis
ONT.11084.2	Zm00001d026334	cis
ONT.11084.2	Zm00001d026323	cis
ONT.11084.2	Zm00001d026331	cis
ONT.11084.2	Zm00001d026333	cis
ONT.11084.2	Zm00001d026328	cis
ONT.11084.2	Zm00001d026322	cis
ONT.11084.2	Zm00001d026321	cis
ONT.11084.2	Zm00001d026329	cis
ONT.11084.2	Zm00001d026319	cis
ONT.11084.2	Zm00001d026326	cis
ONT.6480.1	Zm00001d038172	cis
ONT.6480.1	Zm00001d038171	cis
ONT.6480.1	Zm00001d038173	cis
ONT.14412.1	Zm00001d030645	cis
ONT.14412.1	Zm00001d030648	cis
ONT.14412.1	Zm00001d030646	cis
ONT.14412.1	Zm00001d030647	cis
ONT.7171.1	Zm00001d010166	cis
ONT.7171.1	Zm00001d010169	cis
ONT.7171.1	ONT.8195	cis
ONT.7171.1	Zm00001d010170	cis
ONT.13931.8	Zm00001d028317	cis
ONT.13931.8	Zm00001d028318	cis
ONT.13931.8	Zm00001d028323	cis
ONT.13931.8	Zm00001d028320	cis
ONT.13931.8	Zm00001d028319	cis
ONT.18349.3	Zm00001d040798	cis
ONT.18349.3	Zm00001d040796	cis
ONT.14441.1	Zm00001d030851	cis
ONT.14441.1	Zm00001d030847	cis
ONT.14441.1	Zm00001d030849	cis
ONT.14441.1	Zm00001d030848	cis
ONT.20558.19	Zm00001d019092	cis
ONT.20558.19	Zm00001d019093	cis
ONT.20558.19	Zm00001d019089	cis
ONT.20558.19	Zm00001d019090	cis
ONT.6138.2	Zm00001d036564	cis
ONT.6138.2	Zm00001d036562	cis
ONT.6138.2	Zm00001d036563	cis
ONT.7354.3	Zm00001d011107	cis
ONT.7354.3	Zm00001d011100	cis
ONT.7354.3	Zm00001d011105	cis
ONT.7354.3	Zm00001d011104	cis
ONT.7354.3	Zm00001d011102	cis
ONT.7354.3	Zm00001d011099	cis
ONT.7354.3	ONT.8420	cis
ONT.7354.3	Zm00001d011101	cis
ONT.11714.1	Zm00001d025973	cis
ONT.11714.1	Zm00001d025971	cis
ONT.11714.1	Zm00001d025979	cis
ONT.11714.1	Zm00001d025968	cis
ONT.11714.1	Zm00001d025974	cis
ONT.11714.1	Zm00001d025967	cis
ONT.11714.1	Zm00001d025978	cis
ONT.11714.1	Zm00001d025977	cis
ONT.11714.1	Zm00001d025975	cis
ONT.11714.1	Zm00001d025964	cis
ONT.11714.1	Zm00001d025966	cis
ONT.4289.1	Zm00001d015992	cis
ONT.2301.5	Zm00001d013065	cis
ONT.2301.5	Zm00001d013063	cis
ONT.2301.5	Zm00001d013060	cis
ONT.2301.5	Zm00001d013067	cis
ONT.2301.5	Zm00001d013061	cis
ONT.16649.1	Zm00001d007375	cis
ONT.16649.1	Zm00001d007373	cis
ONT.16649.1	Zm00001d007372	cis
ONT.11177.5	Zm00001d026664	cis
ONT.11177.5	Zm00001d026680	cis
ONT.11177.5	Zm00001d026678	cis
ONT.11177.5	Zm00001d026679	cis
ONT.11177.5	Zm00001d026665	cis
ONT.11177.5	Zm00001d026672	cis
ONT.11177.5	Zm00001d026671	cis
ONT.11177.5	Zm00001d026676	cis
ONT.11177.5	Zm00001d026663	cis
ONT.11177.5	ONT.11905	cis
ONT.11177.5	Zm00001d026670	cis
ONT.11177.5	Zm00001d026673	cis
ONT.11177.5	Zm00001d026668	cis
ONT.11177.5	Zm00001d026675	cis
ONT.11177.5	Zm00001d026677	cis
ONT.14291.2	Zm00001d029924	cis
ONT.14291.2	ONT.12628	cis
ONT.14291.2	Zm00001d029922	cis
ONT.1376.1	ONT.319	cis
ONT.1376.1	Zm00001d050082	cis
ONT.1376.1	Zm00001d050081	cis
ONT.12054.3	Zm00001d027715	cis
ONT.7303.2	Zm00001d010854	cis
ONT.7303.2	Zm00001d010856	cis
ONT.16258.1	Zm00001d005715	cis
ONT.16258.1	ONT.16260	cis
ONT.16258.1	Zm00001d005714	cis
ONT.16258.1	Zm00001d005713	cis
ONT.16258.1	Zm00001d005716	cis
ONT.15999.2	Zm00001d004342	cis
ONT.15999.2	Zm00001d004343	cis
ONT.9852.1	Zm00001d045622	cis
ONT.9852.1	Zm00001d045624	cis
ONT.9852.1	Zm00001d045620	cis
ONT.9852.1	Zm00001d045621	cis
ONT.15944.7	Zm00001d003972	cis
ONT.15944.7	Zm00001d003969	cis
ONT.15944.7	Zm00001d003968	cis
ONT.15944.7	Zm00001d003975	cis
ONT.15944.7	Zm00001d003970	cis
ONT.11995.11	Zm00001d027468	cis
ONT.11995.11	Zm00001d027470	cis
ONT.11995.11	Zm00001d027471	cis
ONT.18661.1	Zm00001d042401	cis
ONT.18661.1	Zm00001d042403	cis
ONT.18661.1	Zm00001d042402	cis
ONT.8820.1	Zm00001d012714	cis
ONT.8820.1	Zm00001d012718	cis
ONT.8820.1	Zm00001d012713	cis
ONT.8820.1	Zm00001d012709	cis
ONT.8820.1	Zm00001d012710	cis
ONT.8820.1	Zm00001d012703	cis
ONT.8820.1	Zm00001d012711	cis
ONT.8820.1	Zm00001d012717	cis
ONT.8820.1	Zm00001d012707	cis
ONT.8820.1	Zm00001d012712	cis
ONT.8820.1	Zm00001d012702	cis
ONT.8820.1	Zm00001d012716	cis
ONT.8820.1	Zm00001d012715	cis
ONT.8820.1	Zm00001d012708	cis
ONT.11015.8	Zm00001d026021	cis
ONT.11015.8	Zm00001d026022	cis
ONT.11015.8	Zm00001d026020	cis
ONT.11015.8	Zm00001d026023	cis
ONT.11015.8	Zm00001d026019	cis
ONT.11749.2	Zm00001d026160	cis
ONT.11749.2	Zm00001d026161	cis
ONT.11749.2	Zm00001d026165	cis
ONT.11749.2	Zm00001d026159	cis
ONT.11749.2	Zm00001d026164	cis
ONT.10095.6	ONT.9312	cis
ONT.10095.6	Zm00001d047165	cis
ONT.10095.6	Zm00001d047162	cis
ONT.10095.6	Zm00001d047163	cis
ONT.11501.2	Zm00001d024838	cis
ONT.11501.2	ONT.10779	cis
ONT.11501.2	Zm00001d024840	cis
ONT.11501.2	Zm00001d024843	cis
ONT.11501.2	Zm00001d024841	cis
ONT.11501.2	Zm00001d024842	cis
ONT.9974.4	Zm00001d046471	cis
ONT.21310.4	Zm00001d022493	cis
ONT.21310.4	Zm00001d022491	cis
ONT.21310.4	Zm00001d022494	cis
ONT.21310.4	ONT.21312	cis
ONT.21310.4	Zm00001d022490	cis
ONT.21310.4	Zm00001d022496	cis
ONT.2005.1	Zm00001d053353	cis
ONT.2005.1	Zm00001d053350	cis
ONT.2005.1	Zm00001d053351	cis
ONT.2005.1	Zm00001d053349	cis
ONT.11780.2	Zm00001d026270	cis
ONT.11780.2	Zm00001d026269	cis
ONT.11780.2	Zm00001d026268	cis
ONT.8457.1	Zm00001d011256	cis
ONT.8457.1	Zm00001d011251	cis
ONT.8457.1	Zm00001d011248	cis
ONT.8457.1	Zm00001d011252	cis
ONT.8457.1	Zm00001d011255	cis
ONT.8457.1	Zm00001d011250	cis
ONT.8457.1	Zm00001d011257	cis
ONT.8457.1	Zm00001d011254	cis
ONT.10275.4	Zm00001d047854	cis
ONT.10275.4	Zm00001d047857	cis
ONT.10275.4	Zm00001d047859	cis
ONT.10275.4	Zm00001d047856	cis
ONT.10275.4	Zm00001d047863	cis
ONT.10275.4	Zm00001d047855	cis
ONT.10275.4	Zm00001d047861	cis
ONT.10275.4	Zm00001d047860	cis
ONT.10275.4	Zm00001d047858	cis
ONT.1489.1	Zm00001d050899	cis
ONT.1489.1	Zm00001d050896	cis
ONT.1489.1	ONT.451	cis
ONT.2461.15	Zm00001d013654	cis
ONT.2461.15	Zm00001d013651	cis
ONT.2461.15	Zm00001d013650	cis
ONT.2461.15	Zm00001d013653	cis
ONT.2461.15	Zm00001d013649	cis
ONT.2461.15	Zm00001d013655	cis
ONT.21963.1	Zm00001d021610	cis
ONT.21963.1	Zm00001d021616	cis
ONT.21963.1	Zm00001d021613	cis
ONT.21963.1	Zm00001d021608	cis
ONT.21963.1	Zm00001d021621	cis
ONT.21963.1	Zm00001d021614	cis
ONT.21963.1	Zm00001d021620	cis
ONT.21963.1	Zm00001d021617	cis
ONT.21963.1	Zm00001d021609	cis
ONT.21963.1	Zm00001d021611	cis
ONT.10683.3	Zm00001d024355	cis
ONT.10683.3	Zm00001d024356	cis
ONT.4342.1	Zm00001d016253	cis
ONT.4342.1	Zm00001d016252	cis
ONT.19061.2	Zm00001d043975	cis
ONT.19061.2	ONT.19062	cis
ONT.19061.2	Zm00001d043970	cis
ONT.19061.2	Zm00001d043971	cis
ONT.19061.2	Zm00001d043972	cis
ONT.19061.2	Zm00001d043969	cis
ONT.19061.2	ONT.19063	cis
ONT.19061.2	Zm00001d043977	cis
ONT.19061.2	Zm00001d043974	cis
ONT.19061.2	Zm00001d043978	cis
ONT.19061.2	Zm00001d043973	cis
ONT.5286.15	Zm00001d036962	cis
ONT.5286.15	Zm00001d036959	cis
ONT.5286.15	Zm00001d036963	cis
ONT.18916.2	Zm00001d043426	cis
ONT.18916.2	Zm00001d043424	cis
ONT.18916.2	Zm00001d043427	cis
ONT.6826.2	Zm00001d008427	cis
ONT.6826.2	Zm00001d008422	cis
ONT.6826.2	Zm00001d008425	cis
ONT.6826.2	Zm00001d008424	cis
ONT.6826.2	Zm00001d008420	cis
ONT.6826.2	Zm00001d008421	cis
ONT.19401.2	Zm00001d039795	cis
ONT.19401.2	Zm00001d039797	cis
ONT.19401.2	ONT.19402	cis
ONT.19401.2	ONT.18166	cis
ONT.19401.2	Zm00001d039796	cis
ONT.5326.1	Zm00001d037159	cis
ONT.5326.1	Zm00001d037160	cis
ONT.5580.2	Zm00001d038290	cis
ONT.5580.2	Zm00001d038289	cis
ONT.5580.2	Zm00001d038294	cis
ONT.5580.2	Zm00001d038297	cis
ONT.5580.2	Zm00001d038296	cis
ONT.5580.2	Zm00001d038293	cis
ONT.5580.2	Zm00001d038292	cis
ONT.5580.2	Zm00001d038291	cis
ONT.21246.2	Zm00001d022266	cis
ONT.21246.2	Zm00001d022271	cis
ONT.21246.2	Zm00001d022265	cis
ONT.21246.2	ONT.22127	cis
ONT.21246.2	Zm00001d022264	cis
ONT.21246.2	Zm00001d022273	cis
ONT.21246.2	Zm00001d022270	cis
ONT.21246.2	Zm00001d022267	cis
ONT.21246.2	Zm00001d022263	cis
ONT.21246.2	ONT.22128	cis
ONT.21246.2	Zm00001d022269	cis
ONT.21246.2	Zm00001d022272	cis
ONT.14102.1	Zm00001d028980	cis
ONT.14102.1	Zm00001d028982	cis
ONT.14102.1	Zm00001d028984	cis
ONT.14102.1	Zm00001d028983	cis
ONT.14102.1	Zm00001d028981	cis
ONT.14102.1	Zm00001d028986	cis
ONT.1342.1	Zm00001d049873	cis
ONT.1342.1	Zm00001d049872	cis
ONT.15045.2	Zm00001d033532	cis
ONT.15045.2	Zm00001d033531	cis
ONT.2061.2	Zm00001d053624	cis
ONT.2061.2	Zm00001d053622	cis
ONT.2061.2	Zm00001d053626	cis
ONT.2061.2	Zm00001d053625	cis
ONT.9102.1	Zm00001d045909	cis
ONT.9102.1	Zm00001d045910	cis
ONT.9102.1	ONT.9891	cis
ONT.9102.1	Zm00001d045906	cis
ONT.15842.1	Zm00001d003392	cis
ONT.15842.1	Zm00001d003386	cis
ONT.15842.1	Zm00001d003389	cis
ONT.15842.1	Zm00001d003393	cis
ONT.21275.4	Zm00001d022367	cis
ONT.21275.4	Zm00001d022372	cis
ONT.21275.4	Zm00001d022369	cis
ONT.21275.4	Zm00001d022371	cis
ONT.21275.4	Zm00001d022368	cis
ONT.21275.4	Zm00001d022376	cis
ONT.8399.6	ONT.7324	cis
ONT.8399.6	Zm00001d010968	cis
ONT.8399.6	Zm00001d010967	cis
ONT.13517.3	Zm00001d034324	cis
ONT.1696.2	Zm00001d052005	cis
ONT.1696.2	Zm00001d052002	cis
ONT.1696.2	Zm00001d051998	cis
ONT.1696.2	Zm00001d052001	cis
ONT.1696.2	ONT.1698	cis
ONT.1696.2	Zm00001d052006	cis
ONT.1696.2	Zm00001d052003	cis
ONT.8457.2	Zm00001d011257	cis
ONT.8457.2	Zm00001d011254	cis
ONT.8457.2	Zm00001d011255	cis
ONT.8457.2	Zm00001d011250	cis
ONT.8457.2	Zm00001d011252	cis
ONT.8457.2	Zm00001d011248	cis
ONT.8457.2	Zm00001d011256	cis
ONT.8457.2	Zm00001d011251	cis
ONT.11082.2	Zm00001d026325	cis
ONT.11082.2	Zm00001d026334	cis
ONT.11082.2	Zm00001d026331	cis
ONT.11082.2	Zm00001d026323	cis
ONT.11082.2	Zm00001d026321	cis
ONT.11082.2	Zm00001d026322	cis
ONT.11082.2	Zm00001d026328	cis
ONT.11082.2	Zm00001d026333	cis
ONT.11082.2	Zm00001d026319	cis
ONT.11082.2	Zm00001d026326	cis
ONT.21539.3	Zm00001d019570	cis
ONT.21539.3	ONT.21538	cis
ONT.20462.4	Zm00001d018645	cis
ONT.20462.4	Zm00001d018630	cis
ONT.20462.4	Zm00001d018639	cis
ONT.20462.4	Zm00001d018634	cis
ONT.20462.4	Zm00001d018629	cis
ONT.20462.4	Zm00001d018637	cis
ONT.20462.4	Zm00001d018638	cis
ONT.20462.4	Zm00001d018643	cis
ONT.20462.4	Zm00001d018636	cis
ONT.20462.4	Zm00001d018635	cis
ONT.20462.4	Zm00001d018631	cis
ONT.20462.4	Zm00001d018632	cis
ONT.20462.4	Zm00001d018633	cis
ONT.20462.4	Zm00001d018642	cis
ONT.20462.4	Zm00001d018628	cis
ONT.21505.2	Zm00001d019422	cis
ONT.21505.2	Zm00001d019420	cis
ONT.21505.2	Zm00001d019421	cis
ONT.21505.2	Zm00001d019424	cis
ONT.19432.1	Zm00001d039944	cis
ONT.19432.1	Zm00001d039951	cis
ONT.19432.1	Zm00001d039946	cis
ONT.16668.1	Zm00001d007465	cis
ONT.16668.1	Zm00001d007456	cis
ONT.16668.1	Zm00001d007461	cis
ONT.16668.1	Zm00001d007460	cis
ONT.16668.1	Zm00001d007462	cis
ONT.16668.1	Zm00001d007458	cis
ONT.16668.1	Zm00001d007464	cis
ONT.16668.1	Zm00001d007463	cis
ONT.1704.1	Zm00001d052017	cis
ONT.1704.1	ONT.1702	cis
ONT.1704.1	Zm00001d052016	cis
ONT.1704.1	Zm00001d052015	cis
ONT.1704.1	Zm00001d052019	cis
ONT.1704.1	Zm00001d052014	cis
ONT.1704.1	Zm00001d052020	cis
ONT.1704.1	Zm00001d052018	cis
ONT.1704.1	ONT.660	cis
ONT.1704.1	Zm00001d052012	cis
ONT.18464.1	Zm00001d041632	cis
ONT.18464.1	Zm00001d041634	cis
ONT.18464.1	ONT.19721	cis
ONT.18464.1	Zm00001d041635	cis
ONT.1739.1	Zm00001d052179	cis
ONT.7598.2	Zm00001d012067	cis
ONT.7598.2	Zm00001d012070	cis
ONT.7598.2	Zm00001d012060	cis
ONT.7598.2	Zm00001d012063	cis
ONT.7598.2	Zm00001d012069	cis
ONT.7598.2	Zm00001d012064	cis
ONT.7598.2	Zm00001d012059	cis
ONT.7598.2	Zm00001d012068	cis
ONT.10338.1	Zm00001d048113	cis
ONT.10338.1	Zm00001d048108	cis
ONT.10338.1	Zm00001d048109	cis
ONT.10338.1	Zm00001d048114	cis
ONT.10338.1	ONT.9529	cis
ONT.10338.1	Zm00001d048116	cis
ONT.10338.1	Zm00001d048117	cis
ONT.10338.1	Zm00001d048112	cis
ONT.10338.1	Zm00001d048104	cis
ONT.10338.1	Zm00001d048105	cis
ONT.10338.1	Zm00001d048106	cis
ONT.10338.1	Zm00001d048115	cis
ONT.10338.1	Zm00001d048111	cis
ONT.10338.1	Zm00001d048110	cis
ONT.10338.1	Zm00001d048102	cis
ONT.2461.12	Zm00001d013649	cis
ONT.2461.12	Zm00001d013655	cis
ONT.2461.12	Zm00001d013654	cis
ONT.2461.12	Zm00001d013651	cis
ONT.2461.12	Zm00001d013653	cis
ONT.2461.12	Zm00001d013650	cis
ONT.12906.3	Zm00001d031615	cis
ONT.12906.3	Zm00001d031614	cis
ONT.12906.3	Zm00001d031613	cis
ONT.12906.3	Zm00001d031604	cis
ONT.12906.3	Zm00001d031605	cis
ONT.12906.3	Zm00001d031612	cis
ONT.12906.3	Zm00001d031606	cis
ONT.12906.3	Zm00001d031616	cis
ONT.12906.3	Zm00001d031617	cis
ONT.12906.3	Zm00001d031618	cis
ONT.12906.3	Zm00001d031611	cis
ONT.1451.1	Zm00001d050496	cis
ONT.2980.2	Zm00001d016031	cis
ONT.20108.1	Zm00001d043365	cis
ONT.20108.1	Zm00001d043361	cis
ONT.20108.1	Zm00001d043363	cis
ONT.20108.1	Zm00001d043366	cis
ONT.20108.1	Zm00001d043364	cis
ONT.20108.1	Zm00001d043362	cis
ONT.20108.1	Zm00001d043368	cis
ONT.14188.2	Zm00001d029422	cis
ONT.17641.2	Zm00001d006125	cis
ONT.17641.2	Zm00001d006126	cis
ONT.17641.2	Zm00001d006119	cis
ONT.17641.2	Zm00001d006122	cis
ONT.17641.2	Zm00001d006128	cis
ONT.17641.2	Zm00001d006124	cis
ONT.21481.1	Zm00001d019245	cis
ONT.21481.1	Zm00001d019247	cis
ONT.21481.1	Zm00001d019243	cis
ONT.11395.1	Zm00001d024177	cis
ONT.11395.1	ONT.11394	cis
ONT.7251.8	Zm00001d010576	cis
ONT.7251.8	Zm00001d010573	cis
ONT.7251.8	Zm00001d010569	cis
ONT.7251.8	Zm00001d010575	cis
ONT.7251.8	Zm00001d010578	cis
ONT.7251.8	Zm00001d010570	cis
ONT.7251.8	Zm00001d010577	cis
ONT.7251.8	Zm00001d010579	cis
ONT.7251.8	Zm00001d010572	cis
ONT.14734.6	ONT.14733	cis
ONT.14734.6	Zm00001d032220	cis
ONT.14734.6	Zm00001d032219	cis
ONT.9974.6	Zm00001d046471	cis
ONT.21210.1	ONT.22099	cis
ONT.21210.1	Zm00001d022163	cis
ONT.21210.1	Zm00001d022164	cis
ONT.21210.1	Zm00001d022167	cis
ONT.21210.1	Zm00001d022162	cis
ONT.21210.1	ONT.22098	cis
ONT.21210.1	Zm00001d022166	cis
ONT.18987.1	Zm00001d043700	cis
ONT.18987.1	Zm00001d043699	cis
ONT.18987.1	Zm00001d043698	cis
ONT.7755.8	Zm00001d012668	cis
ONT.7755.8	Zm00001d012670	cis
ONT.7755.8	Zm00001d012672	cis
ONT.7755.8	Zm00001d012665	cis
ONT.7755.8	Zm00001d012664	cis
ONT.7755.8	Zm00001d012673	cis
ONT.7755.8	Zm00001d012667	cis
ONT.7755.8	Zm00001d012666	cis
ONT.7755.8	Zm00001d012674	cis
ONT.7755.8	Zm00001d012675	cis
ONT.7755.8	Zm00001d012676	cis
ONT.7755.8	Zm00001d012677	cis
ONT.7755.8	Zm00001d012663	cis
ONT.18471.16	Zm00001d041656	cis
ONT.18471.16	ONT.19725	cis
ONT.1849.6	Zm00001d052578	cis
ONT.1849.6	Zm00001d052567	cis
ONT.1849.6	Zm00001d052570	cis
ONT.1849.6	Zm00001d052572	cis
ONT.1849.6	Zm00001d052568	cis
ONT.1849.6	Zm00001d052564	cis
ONT.1849.6	Zm00001d052569	cis
ONT.1751.13	Zm00001d052205	cis
ONT.1751.13	Zm00001d052200	cis
ONT.1751.13	Zm00001d052202	cis
ONT.1751.13	Zm00001d052206	cis
ONT.1751.13	Zm00001d052207	cis
ONT.1751.13	Zm00001d052203	cis
ONT.1751.13	ONT.1752	cis
ONT.1751.13	Zm00001d052198	cis
ONT.1751.13	Zm00001d052208	cis
ONT.1906.2	Zm00001d052814	cis
ONT.1906.2	Zm00001d052815	cis
ONT.1906.2	Zm00001d052817	cis
ONT.1060.1	Zm00001d053943	cis
ONT.1060.1	Zm00001d053938	cis
ONT.1060.1	Zm00001d053939	cis
ONT.1060.1	Zm00001d053942	cis
ONT.1060.1	Zm00001d053940	cis
ONT.1060.1	Zm00001d053934	cis
ONT.1060.1	Zm00001d053944	cis
ONT.1060.1	ONT.2151	cis
ONT.1060.1	Zm00001d053933	cis
ONT.1060.1	Zm00001d053941	cis
ONT.1060.1	Zm00001d053936	cis
ONT.1060.1	Zm00001d053935	cis
ONT.3435.1	Zm00001d018122	cis
ONT.3435.1	Zm00001d018118	cis
ONT.3435.1	Zm00001d018117	cis
ONT.3435.1	Zm00001d018123	cis
ONT.3435.1	Zm00001d018119	cis
ONT.3435.1	Zm00001d018121	cis
ONT.3435.1	Zm00001d018127	cis
ONT.3435.1	Zm00001d018126	cis
ONT.3435.1	Zm00001d018128	cis
ONT.3435.1	Zm00001d018124	cis
ONT.12898.20	Zm00001d031568	cis
ONT.12898.20	Zm00001d031571	cis
ONT.12898.20	Zm00001d031570	cis
ONT.12898.20	Zm00001d031572	cis
ONT.2333.18	Zm00001d013153	cis
ONT.2333.18	Zm00001d013162	cis
ONT.2333.18	Zm00001d013163	cis
ONT.2333.18	Zm00001d013155	cis
ONT.2333.18	Zm00001d013154	cis
ONT.9965.1	Zm00001d046407	cis
ONT.21434.2	Zm00001d018942	cis
ONT.21434.2	Zm00001d018944	cis
ONT.21434.2	Zm00001d018943	cis
ONT.21434.2	Zm00001d018946	cis
ONT.21434.2	Zm00001d018947	cis
ONT.3243.1	Zm00001d017474	cis
ONT.3243.1	Zm00001d017473	cis
ONT.3243.1	Zm00001d017475	cis
ONT.3243.1	ONT.4603	cis
ONT.3243.1	Zm00001d017472	cis
ONT.18465.2	Zm00001d041640	cis
ONT.18465.2	Zm00001d041639	cis
ONT.17473.3	Zm00001d005259	cis
ONT.17473.3	Zm00001d005258	cis
ONT.17473.3	Zm00001d005261	cis
ONT.486.3	ONT.1531	cis
ONT.486.3	Zm00001d051122	cis
ONT.486.3	Zm00001d051121	cis
ONT.20028.1	Zm00001d043060	cis
ONT.20028.1	Zm00001d043062	cis
ONT.20028.1	Zm00001d043059	cis
ONT.8457.8	Zm00001d011251	cis
ONT.8457.8	Zm00001d011256	cis
ONT.8457.8	Zm00001d011248	cis
ONT.8457.8	Zm00001d011250	cis
ONT.8457.8	Zm00001d011252	cis
ONT.8457.8	Zm00001d011255	cis
ONT.8457.8	Zm00001d011257	cis
ONT.8457.8	Zm00001d011254	cis
ONT.18471.14	ONT.19725	cis
ONT.18471.14	Zm00001d041656	cis
ONT.58.12	Zm00001d048776	cis
ONT.58.12	Zm00001d048781	cis
ONT.58.12	Zm00001d048775	cis
ONT.58.12	Zm00001d048784	cis
ONT.58.12	Zm00001d048782	cis
ONT.58.12	Zm00001d048783	cis
ONT.17791.3	Zm00001d006823	cis
ONT.17791.3	Zm00001d006815	cis
ONT.17791.3	Zm00001d006820	cis
ONT.17791.3	Zm00001d006816	cis
ONT.17791.3	Zm00001d006813	cis
ONT.17791.3	Zm00001d006812	cis
ONT.17791.3	Zm00001d006810	cis
ONT.17791.3	Zm00001d006821	cis
ONT.17791.3	ONT.16517	cis
ONT.17791.3	ONT.16518	cis
ONT.9966.1	Zm00001d046416	cis
ONT.8228.1	ONT.8227	cis
ONT.8228.1	Zm00001d010293	cis
ONT.8228.1	Zm00001d010292	cis
ONT.8399.2	Zm00001d010967	cis
ONT.8399.2	Zm00001d010968	cis
ONT.8399.2	ONT.7324	cis
ONT.15797.1	Zm00001d003190	cis
ONT.15797.1	Zm00001d003188	cis
ONT.15797.1	Zm00001d003193	cis
ONT.15797.1	Zm00001d003192	cis
ONT.15797.1	Zm00001d003187	cis
ONT.15797.1	Zm00001d003185	cis
ONT.15797.1	ONT.17100	cis
ONT.15797.1	Zm00001d003186	cis
ONT.15797.1	Zm00001d003189	cis
ONT.15797.1	ONT.17097	cis
ONT.15797.1	Zm00001d003191	cis
ONT.5246.1	Zm00001d036784	cis
ONT.5246.1	Zm00001d036785	cis
ONT.5246.1	Zm00001d036790	cis
ONT.5246.1	Zm00001d036789	cis
ONT.5246.1	Zm00001d036783	cis
ONT.5246.1	Zm00001d036787	cis
ONT.1329.1	Zm00001d049784	cis
ONT.9798.3	Zm00001d045421	cis
ONT.9798.3	Zm00001d045418	cis
ONT.9798.3	Zm00001d045424	cis
ONT.9798.3	Zm00001d045423	cis
ONT.9798.3	Zm00001d045422	cis
ONT.8389.3	Zm00001d010924	cis
ONT.8389.3	Zm00001d010923	cis
ONT.8389.3	Zm00001d010920	cis
ONT.8389.3	Zm00001d010921	cis
ONT.8975.6	Zm00001d045323	cis
ONT.8975.6	Zm00001d045324	cis
ONT.8975.6	Zm00001d045321	cis
ONT.8975.6	Zm00001d045322	cis
ONT.8975.6	Zm00001d045318	cis
ONT.8975.6	Zm00001d045319	cis
ONT.17031.1	Zm00001d002938	cis
ONT.17031.1	Zm00001d002941	cis
ONT.17031.1	ONT.15739	cis
ONT.17031.1	Zm00001d002942	cis
ONT.17031.1	Zm00001d002939	cis
ONT.17031.1	Zm00001d002940	cis
ONT.6078.1	ONT.6077	cis
ONT.6078.1	Zm00001d036182	cis
ONT.6078.1	Zm00001d036181	cis
ONT.6078.1	Zm00001d036184	cis
ONT.22216.1	Zm00001d022556	cis
ONT.22216.1	Zm00001d022567	cis
ONT.22216.1	Zm00001d022555	cis
ONT.22216.1	Zm00001d022563	cis
ONT.22216.1	Zm00001d022554	cis
ONT.22216.1	Zm00001d022557	cis
ONT.22216.1	Zm00001d022561	cis
ONT.22216.1	Zm00001d022562	cis
ONT.22216.1	Zm00001d022565	cis
ONT.22216.1	Zm00001d022564	cis
ONT.22216.1	Zm00001d022559	cis
ONT.22216.1	Zm00001d022560	cis
ONT.22216.1	Zm00001d022566	cis
ONT.6099.2	Zm00001d036351	cis
ONT.6099.2	Zm00001d036355	cis
ONT.1520.1	Zm00001d051045	cis
ONT.4705.4	Zm00001d017925	cis
ONT.4705.4	Zm00001d017928	cis
ONT.4705.4	Zm00001d017927	cis
ONT.4705.4	Zm00001d017931	cis
ONT.4705.4	ONT.3387	cis
ONT.4705.4	Zm00001d017933	cis
ONT.4705.4	Zm00001d017926	cis
ONT.4705.4	Zm00001d017930	cis
ONT.11261.1	Zm00001d023461	cis
ONT.11261.1	Zm00001d023458	cis
ONT.11261.1	Zm00001d023462	cis
ONT.19585.2	Zm00001d040688	cis
ONT.19585.2	Zm00001d040685	cis
ONT.19585.2	Zm00001d040682	cis
ONT.19585.2	ONT.19586	cis
ONT.19585.2	Zm00001d040686	cis
ONT.13152.4	Zm00001d032691	cis
ONT.10752.1	Zm00001d024726	cis
ONT.10752.1	Zm00001d024725	cis
ONT.7581.6	Zm00001d011980	cis
ONT.7581.6	Zm00001d011986	cis
ONT.7581.6	Zm00001d011985	cis
ONT.7581.6	Zm00001d011984	cis
ONT.19446.1	Zm00001d039993	cis
ONT.13698.1	Zm00001d027275	cis
ONT.13698.1	Zm00001d027276	cis
ONT.13698.1	Zm00001d027277	cis
ONT.13698.1	Zm00001d027273	cis
ONT.4900.1	Zm00001d034990	cis
ONT.4900.1	Zm00001d034991	cis
ONT.4900.1	ONT.4901	cis
ONT.4900.1	Zm00001d034989	cis
ONT.4900.1	Zm00001d034987	cis
ONT.12051.1	Zm00001d027696	cis
ONT.12051.1	Zm00001d027695	cis
ONT.12051.1	Zm00001d027701	cis
ONT.12051.1	Zm00001d027694	cis
ONT.12051.1	Zm00001d027697	cis
ONT.12051.1	Zm00001d027699	cis
ONT.12051.1	Zm00001d027700	cis
ONT.12051.1	Zm00001d027698	cis
ONT.6559.8	Zm00001d038450	cis
ONT.6559.8	Zm00001d038451	cis
ONT.6559.8	ONT.6558	cis
ONT.6559.8	Zm00001d038452	cis
ONT.6559.8	Zm00001d038449	cis
ONT.9068.1	Zm00001d045723	cis
ONT.9068.1	Zm00001d045724	cis
ONT.9068.1	Zm00001d045725	cis
ONT.9068.1	Zm00001d045722	cis
ONT.9068.1	Zm00001d045721	cis
ONT.9068.1	Zm00001d045720	cis
ONT.3187.9	ONT.3186	cis
ONT.3187.9	Zm00001d017219	cis
ONT.3187.9	Zm00001d017222	cis
ONT.3187.9	Zm00001d017217	cis
ONT.4916.10	Zm00001d035053	cis
ONT.4916.10	Zm00001d035051	cis
ONT.4916.10	ONT.5869	cis
ONT.4916.10	Zm00001d035050	cis
ONT.4916.10	Zm00001d035054	cis
ONT.4916.10	Zm00001d035055	cis
ONT.21650.3	Zm00001d020163	cis
ONT.21650.3	Zm00001d020160	cis
ONT.6053.1	Zm00001d036032	cis
ONT.6053.1	Zm00001d036033	cis
ONT.6053.1	Zm00001d036030	cis
ONT.6053.1	Zm00001d036031	cis
ONT.5246.3	Zm00001d036787	cis
ONT.5246.3	Zm00001d036783	cis
ONT.5246.3	Zm00001d036789	cis
ONT.5246.3	Zm00001d036785	cis
ONT.5246.3	Zm00001d036790	cis
ONT.5246.3	Zm00001d036784	cis
ONT.17318.1	Zm00001d004270	cis
ONT.19509.8	Zm00001d040281	cis
ONT.19509.8	Zm00001d040285	cis
ONT.19509.8	Zm00001d040287	cis
ONT.10118.1	Zm00001d047276	cis
ONT.2110.1	Zm00001d053807	cis
ONT.2110.1	Zm00001d053812	cis
ONT.2110.1	Zm00001d053802	cis
ONT.2110.1	Zm00001d053801	cis
ONT.2110.1	ONT.2109	cis
ONT.2110.1	Zm00001d053810	cis
ONT.2110.1	Zm00001d053806	cis
ONT.2110.1	Zm00001d053809	cis
ONT.2110.1	Zm00001d053805	cis
ONT.2110.1	Zm00001d053800	cis
ONT.2110.1	Zm00001d053808	cis
ONT.14350.1	Zm00001d030231	cis
ONT.19432.6	Zm00001d039944	cis
ONT.19432.6	Zm00001d039951	cis
ONT.19432.6	Zm00001d039946	cis
ONT.4424.1	Zm00001d016695	cis
ONT.4424.1	Zm00001d016694	cis
ONT.4424.1	Zm00001d016697	cis
ONT.4424.1	Zm00001d016693	cis
ONT.4424.1	Zm00001d016692	cis
ONT.4424.1	Zm00001d016696	cis
ONT.4424.1	Zm00001d016698	cis
ONT.20827.1	Zm00001d020664	cis
ONT.20827.1	Zm00001d020666	cis
ONT.20827.1	Zm00001d020665	cis
ONT.20827.1	Zm00001d020662	cis
ONT.20827.1	Zm00001d020667	cis
ONT.20827.1	Zm00001d020661	cis
ONT.14851.1	Zm00001d032644	cis
ONT.14851.1	ONT.13142	cis
ONT.14851.1	Zm00001d032646	cis
ONT.20462.10	Zm00001d018633	cis
ONT.20462.10	Zm00001d018628	cis
ONT.20462.10	Zm00001d018642	cis
ONT.20462.10	Zm00001d018643	cis
ONT.20462.10	Zm00001d018636	cis
ONT.20462.10	Zm00001d018635	cis
ONT.20462.10	Zm00001d018631	cis
ONT.20462.10	Zm00001d018632	cis
ONT.20462.10	Zm00001d018637	cis
ONT.20462.10	Zm00001d018629	cis
ONT.20462.10	Zm00001d018634	cis
ONT.20462.10	Zm00001d018639	cis
ONT.20462.10	Zm00001d018638	cis
ONT.20462.10	Zm00001d018645	cis
ONT.20462.10	Zm00001d018630	cis
ONT.6022.1	Zm00001d035846	cis
ONT.3435.3	Zm00001d018127	cis
ONT.3435.3	Zm00001d018128	cis
ONT.3435.3	Zm00001d018126	cis
ONT.3435.3	Zm00001d018124	cis
ONT.3435.3	Zm00001d018117	cis
ONT.3435.3	Zm00001d018118	cis
ONT.3435.3	Zm00001d018122	cis
ONT.3435.3	Zm00001d018123	cis
ONT.3435.3	Zm00001d018121	cis
ONT.3435.3	Zm00001d018119	cis
ONT.11518.1	Zm00001d024916	cis
ONT.11328.4	Zm00001d023813	cis
ONT.11328.4	Zm00001d023811	cis
ONT.5583.1	Zm00001d038304	cis
ONT.5583.1	Zm00001d038301	cis
ONT.5583.1	Zm00001d038303	cis
ONT.5583.1	Zm00001d038302	cis
ONT.7641.1	Zm00001d012217	cis
ONT.7641.1	Zm00001d012224	cis
ONT.7641.1	Zm00001d012216	cis
ONT.7641.1	Zm00001d012220	cis
ONT.7641.1	Zm00001d012223	cis
ONT.7641.1	Zm00001d012219	cis
ONT.7641.1	Zm00001d012221	cis
ONT.7641.1	Zm00001d012222	cis
ONT.7641.1	ONT.7642	cis
ONT.7641.1	Zm00001d012225	cis
ONT.5839.7	Zm00001d039206	cis
ONT.5839.7	Zm00001d039205	cis
ONT.5839.7	Zm00001d039203	cis
ONT.5839.7	Zm00001d039207	cis
ONT.5839.7	Zm00001d039204	cis
ONT.5839.7	Zm00001d039202	cis
ONT.5839.7	Zm00001d039199	cis
ONT.5839.7	Zm00001d039197	cis
ONT.21238.1	Zm00001d022252	cis
ONT.21238.1	Zm00001d022254	cis
ONT.21238.1	Zm00001d022249	cis
ONT.21238.1	Zm00001d022246	cis
ONT.21238.1	Zm00001d022253	cis
ONT.21238.1	Zm00001d022251	cis
ONT.21238.1	Zm00001d022248	cis
ONT.21238.1	Zm00001d022245	cis
ONT.21238.1	ONT.21236	cis
ONT.21238.1	Zm00001d022247	cis
ONT.15018.2	Zm00001d033400	cis
ONT.15018.2	Zm00001d033401	cis
ONT.2456.2	Zm00001d013638	cis
ONT.2456.2	Zm00001d013641	cis
ONT.2456.2	Zm00001d013635	cis
ONT.2456.2	Zm00001d013636	cis
ONT.2456.2	Zm00001d013633	cis
ONT.2456.2	ONT.3800	cis
ONT.8727.1	Zm00001d012361	cis
ONT.8727.1	Zm00001d012368	cis
ONT.8727.1	Zm00001d012366	cis
ONT.8727.1	Zm00001d012359	cis
ONT.8727.1	Zm00001d012362	cis
ONT.8727.1	Zm00001d012358	cis
ONT.8727.1	Zm00001d012363	cis
ONT.8727.1	Zm00001d012360	cis
ONT.8727.1	Zm00001d012369	cis
ONT.8727.1	Zm00001d012373	cis
ONT.8727.1	Zm00001d012371	cis
ONT.8727.1	Zm00001d012367	cis
ONT.9798.5	Zm00001d045418	cis
ONT.9798.5	Zm00001d045424	cis
ONT.9798.5	Zm00001d045423	cis
ONT.9798.5	Zm00001d045422	cis
ONT.9798.5	Zm00001d045421	cis
ONT.20791.1	Zm00001d020527	cis
ONT.20791.1	Zm00001d020524	cis
ONT.20791.1	Zm00001d020526	cis
ONT.20791.1	Zm00001d020528	cis
ONT.14501.1	Zm00001d031130	cis
ONT.14501.1	Zm00001d031135	cis
ONT.14501.1	Zm00001d031133	cis
ONT.14501.1	Zm00001d031132	cis
ONT.14501.1	Zm00001d031131	cis
ONT.14501.1	Zm00001d031134	cis
ONT.3255.1	Zm00001d017507	cis
ONT.3255.1	Zm00001d017508	cis
ONT.3255.1	Zm00001d017510	cis
ONT.3255.1	Zm00001d017509	cis
ONT.3698.4	Zm00001d013252	cis
ONT.3698.4	ONT.2357	cis
ONT.3698.4	ONT.2358	cis
ONT.3698.4	ONT.3699	cis
ONT.3698.4	Zm00001d013254	cis
ONT.3698.4	Zm00001d013259	cis
ONT.3698.4	Zm00001d013256	cis
ONT.3698.4	Zm00001d013250	cis
ONT.3698.4	Zm00001d013247	cis
ONT.3698.4	Zm00001d013253	cis
ONT.3698.4	Zm00001d013248	cis
ONT.3698.4	Zm00001d013258	cis
ONT.3698.4	Zm00001d013249	cis
ONT.3698.4	Zm00001d013251	cis
ONT.3698.4	Zm00001d013257	cis
ONT.5666.2	Zm00001d038624	cis
ONT.5666.2	Zm00001d038623	cis
ONT.5666.2	Zm00001d038625	cis
ONT.18554.3	Zm00001d041963	cis
ONT.18554.3	Zm00001d041960	cis
ONT.18554.3	Zm00001d041964	cis
ONT.18554.3	ONT.19789	cis
ONT.18554.3	Zm00001d041965	cis
ONT.18554.3	Zm00001d041959	cis
ONT.18554.3	Zm00001d041961	cis
ONT.18554.3	Zm00001d041968	cis
ONT.18554.3	Zm00001d041962	cis
ONT.13053.2	Zm00001d032293	cis
ONT.13053.2	ONT.14749	cis
ONT.13053.2	Zm00001d032297	cis
ONT.13053.2	Zm00001d032295	cis
ONT.7611.3	Zm00001d012098	cis
ONT.7611.3	Zm00001d012103	cis
ONT.7611.3	Zm00001d012110	cis
ONT.7611.3	Zm00001d012096	cis
ONT.7611.3	ONT.8659	cis
ONT.7611.3	Zm00001d012099	cis
ONT.7611.3	Zm00001d012101	cis
ONT.7611.3	Zm00001d012109	cis
ONT.7611.3	Zm00001d012100	cis
ONT.7611.3	Zm00001d012108	cis
ONT.7611.3	Zm00001d012097	cis
ONT.2587.3	Zm00001d014151	cis
ONT.2587.3	Zm00001d014149	cis
ONT.2587.3	Zm00001d014150	cis
ONT.2587.3	Zm00001d014155	cis
ONT.2587.3	Zm00001d014153	cis
ONT.17003.1	Zm00001d002805	cis
ONT.17003.1	Zm00001d002806	cis
ONT.17003.1	Zm00001d002804	cis
ONT.17003.1	Zm00001d002802	cis
ONT.17003.1	Zm00001d002809	cis
ONT.17003.1	Zm00001d002803	cis
ONT.11011.5	Zm00001d026006	cis
ONT.11011.5	Zm00001d026003	cis
ONT.11011.5	Zm00001d025997	cis
ONT.11011.5	Zm00001d026004	cis
ONT.11011.5	Zm00001d025996	cis
ONT.11011.5	Zm00001d026005	cis
ONT.11011.5	Zm00001d026002	cis
ONT.11011.5	Zm00001d025998	cis
ONT.5991.1	Zm00001d035667	cis
ONT.494.11	Zm00001d051175	cis
ONT.494.11	Zm00001d051172	cis
ONT.14604.5	Zm00001d031621	cis
ONT.13931.5	Zm00001d028323	cis
ONT.13931.5	Zm00001d028320	cis
ONT.13931.5	Zm00001d028319	cis
ONT.13931.5	Zm00001d028317	cis
ONT.13931.5	Zm00001d028318	cis
ONT.111.2	Zm00001d049093	cis
ONT.111.2	Zm00001d049091	cis
ONT.111.2	Zm00001d049088	cis
ONT.111.2	Zm00001d049092	cis
ONT.10646.2	Zm00001d024204	cis
ONT.7483.6	Zm00001d011602	cis
ONT.7483.6	Zm00001d011604	cis
ONT.7483.6	Zm00001d011603	cis
ONT.9987.1	Zm00001d046518	cis
ONT.9987.1	Zm00001d046513	cis
ONT.9987.1	Zm00001d046517	cis
ONT.9987.1	Zm00001d046515	cis
ONT.18341.16	Zm00001d040756	cis
ONT.8457.9	Zm00001d011256	cis
ONT.8457.9	Zm00001d011251	cis
ONT.8457.9	Zm00001d011248	cis
ONT.8457.9	Zm00001d011255	cis
ONT.8457.9	Zm00001d011252	cis
ONT.8457.9	Zm00001d011250	cis
ONT.8457.9	Zm00001d011257	cis
ONT.8457.9	Zm00001d011254	cis
ONT.5252.1	Zm00001d036806	cis
ONT.5252.1	Zm00001d036804	cis
ONT.9798.1	Zm00001d045421	cis
ONT.9798.1	Zm00001d045424	cis
ONT.9798.1	Zm00001d045418	cis
ONT.9798.1	Zm00001d045422	cis
ONT.9798.1	Zm00001d045423	cis
ONT.13633.2	Zm00001d034756	cis
ONT.13633.2	Zm00001d034752	cis
ONT.13633.2	Zm00001d034754	cis
ONT.13633.2	ONT.13634	cis
ONT.13633.2	Zm00001d034757	cis
ONT.13633.2	Zm00001d034758	cis
ONT.13633.2	Zm00001d034755	cis
ONT.13633.2	Zm00001d034753	cis
ONT.13633.2	Zm00001d034759	cis
ONT.10338.2	ONT.9529	cis
ONT.10338.2	Zm00001d048114	cis
ONT.10338.2	Zm00001d048117	cis
ONT.10338.2	Zm00001d048116	cis
ONT.10338.2	Zm00001d048113	cis
ONT.10338.2	Zm00001d048108	cis
ONT.10338.2	Zm00001d048109	cis
ONT.10338.2	Zm00001d048110	cis
ONT.10338.2	Zm00001d048111	cis
ONT.10338.2	Zm00001d048102	cis
ONT.10338.2	Zm00001d048112	cis
ONT.10338.2	Zm00001d048115	cis
ONT.10338.2	Zm00001d048106	cis
ONT.10338.2	Zm00001d048105	cis
ONT.10338.2	Zm00001d048104	cis
ONT.12731.1	Zm00001d030623	cis
ONT.12731.1	Zm00001d030624	cis
ONT.11808.3	Zm00001d026337	cis
ONT.11808.3	Zm00001d026345	cis
ONT.11808.3	Zm00001d026336	cis
ONT.11808.3	Zm00001d026341	cis
ONT.11808.3	Zm00001d026335	cis
ONT.11808.3	Zm00001d026343	cis
ONT.11808.3	Zm00001d026344	cis
ONT.11808.3	Zm00001d026339	cis
ONT.4736.1	Zm00001d018024	cis
ONT.4736.1	Zm00001d018022	cis
ONT.4736.1	Zm00001d018025	cis
ONT.4736.1	Zm00001d018016	cis
ONT.4736.1	ONT.3410	cis
ONT.4736.1	ONT.3409	cis
ONT.4736.1	Zm00001d018017	cis
ONT.4736.1	Zm00001d018019	cis
ONT.4736.1	Zm00001d018021	cis
ONT.4705.11	Zm00001d017936	cis
ONT.4705.11	Zm00001d017926	cis
ONT.4705.11	Zm00001d017931	cis
ONT.4705.11	ONT.3387	cis
ONT.4705.11	Zm00001d017933	cis
ONT.4705.11	Zm00001d017928	cis
ONT.4705.11	Zm00001d017935	cis
ONT.4705.11	Zm00001d017927	cis
ONT.4705.11	Zm00001d017932	cis
ONT.4705.11	Zm00001d017925	cis
ONT.4705.11	Zm00001d017930	cis
ONT.12301.1	Zm00001d028612	cis
ONT.12301.1	Zm00001d028609	cis
ONT.12301.1	Zm00001d028608	cis
ONT.12301.1	Zm00001d028611	cis
ONT.12301.1	Zm00001d028613	cis
ONT.8929.1	Zm00001d045127	cis
ONT.8929.1	Zm00001d045128	cis
ONT.8929.1	Zm00001d045124	cis
ONT.8929.1	Zm00001d045129	cis
ONT.8929.1	Zm00001d045123	cis
ONT.8929.1	ONT.8930	cis
ONT.4317.1	Zm00001d016149	cis
ONT.4317.1	Zm00001d016146	cis
ONT.3179.21	Zm00001d017175	cis
ONT.3179.21	Zm00001d017172	cis
ONT.3179.21	Zm00001d017173	cis
ONT.3179.21	Zm00001d017176	cis
ONT.11176.9	Zm00001d026670	cis
ONT.11176.9	ONT.11905	cis
ONT.11176.9	Zm00001d026659	cis
ONT.11176.9	Zm00001d026668	cis
ONT.11176.9	Zm00001d026673	cis
ONT.11176.9	Zm00001d026662	cis
ONT.11176.9	Zm00001d026663	cis
ONT.11176.9	Zm00001d026658	cis
ONT.11176.9	Zm00001d026671	cis
ONT.11176.9	Zm00001d026665	cis
ONT.11176.9	Zm00001d026672	cis
ONT.11176.9	Zm00001d026669	cis
ONT.11176.9	Zm00001d026661	cis
ONT.11176.9	Zm00001d026664	cis
ONT.2980.1	Zm00001d016031	cis
ONT.5260.4	Zm00001d036835	cis
ONT.5260.4	Zm00001d036833	cis
ONT.5260.4	Zm00001d036836	cis
ONT.5260.4	Zm00001d036832	cis
ONT.5260.4	Zm00001d036837	cis
ONT.5260.4	Zm00001d036838	cis
ONT.5260.4	Zm00001d036841	cis
ONT.5260.4	Zm00001d036834	cis
ONT.5260.4	Zm00001d036840	cis
ONT.11990.5	Zm00001d027463	cis
ONT.11990.5	Zm00001d027461	cis
ONT.11990.5	Zm00001d027466	cis
ONT.11990.5	Zm00001d027462	cis
ONT.11990.5	Zm00001d027464	cis
ONT.9543.5	Zm00001d048149	cis
ONT.9543.5	Zm00001d048145	cis
ONT.9543.5	Zm00001d048146	cis
ONT.9543.5	Zm00001d048148	cis
ONT.9543.5	Zm00001d048143	cis
ONT.20462.12	Zm00001d018635	cis
ONT.20462.12	Zm00001d018636	cis
ONT.20462.12	Zm00001d018631	cis
ONT.20462.12	Zm00001d018643	cis
ONT.20462.12	Zm00001d018632	cis
ONT.20462.12	Zm00001d018633	cis
ONT.20462.12	Zm00001d018642	cis
ONT.20462.12	Zm00001d018628	cis
ONT.20462.12	Zm00001d018645	cis
ONT.20462.12	Zm00001d018630	cis
ONT.20462.12	Zm00001d018629	cis
ONT.20462.12	Zm00001d018634	cis
ONT.20462.12	Zm00001d018639	cis
ONT.20462.12	Zm00001d018637	cis
ONT.20462.12	Zm00001d018638	cis
ONT.71.1	Zm00001d048848	cis
ONT.71.1	Zm00001d048850	cis
ONT.71.1	Zm00001d048852	cis
ONT.71.1	Zm00001d048840	cis
ONT.71.1	Zm00001d048842	cis
ONT.71.1	Zm00001d048847	cis
ONT.71.1	Zm00001d048851	cis
ONT.71.1	Zm00001d048849	cis
ONT.71.1	Zm00001d048841	cis
ONT.71.1	Zm00001d048843	cis
ONT.71.1	Zm00001d048839	cis
ONT.20772.1	Zm00001d020400	cis
ONT.20772.1	ONT.20771	cis
ONT.20772.1	Zm00001d020399	cis
ONT.20772.1	Zm00001d020401	cis
ONT.7233.2	Zm00001d010514	cis
ONT.21977.8	Zm00001d021664	cis
ONT.21977.8	Zm00001d021662	cis
ONT.21977.8	Zm00001d021666	cis
ONT.21977.8	Zm00001d021669	cis
ONT.21977.8	Zm00001d021667	cis
ONT.21977.8	Zm00001d021665	cis
ONT.15081.2	Zm00001d033671	cis
ONT.15081.2	ONT.15082	cis
ONT.15081.2	Zm00001d033672	cis
ONT.13152.2	Zm00001d032691	cis
ONT.2035.1	Zm00001d053543	cis
ONT.2035.1	Zm00001d053547	cis
ONT.2035.1	Zm00001d053544	cis
ONT.2035.1	Zm00001d053542	cis
ONT.2035.1	Zm00001d053548	cis
ONT.2035.1	Zm00001d053549	cis
ONT.2035.1	Zm00001d053545	cis
ONT.5647.6	Zm00001d038564	cis
ONT.5647.6	Zm00001d038558	cis
ONT.5647.6	Zm00001d038561	cis
ONT.5647.6	ONT.6585	cis
ONT.5647.6	Zm00001d038557	cis
ONT.5647.6	Zm00001d038563	cis
ONT.5647.6	Zm00001d038560	cis
ONT.1795.6	Zm00001d052331	cis
ONT.1795.6	Zm00001d052339	cis
ONT.1795.6	Zm00001d052334	cis
ONT.1795.6	Zm00001d052335	cis
ONT.1795.6	Zm00001d052338	cis
ONT.1795.6	Zm00001d052333	cis
ONT.1795.6	Zm00001d052336	cis
ONT.1795.6	Zm00001d052329	cis
ONT.7781.5	Zm00001d012731	cis
ONT.7781.5	Zm00001d012735	cis
ONT.7781.5	Zm00001d012738	cis
ONT.7781.5	Zm00001d012736	cis
ONT.7781.5	Zm00001d012740	cis
ONT.7781.5	Zm00001d012745	cis
ONT.7781.5	Zm00001d012732	cis
ONT.7781.5	Zm00001d012733	cis
ONT.7781.5	ONT.8827	cis
ONT.7781.5	Zm00001d012746	cis
ONT.7781.5	Zm00001d012734	cis
ONT.7781.5	ONT.8828	cis
ONT.7781.5	Zm00001d012741	cis
ONT.7781.5	Zm00001d012743	cis
ONT.7781.5	Zm00001d012742	cis
ONT.7781.5	Zm00001d012744	cis
ONT.8106.2	Zm00001d009673	cis
ONT.8106.2	Zm00001d009676	cis
ONT.8106.2	Zm00001d009674	cis
ONT.8106.2	Zm00001d009671	cis
ONT.8106.2	Zm00001d009672	cis
ONT.8106.2	ONT.8105	cis
ONT.9159.4	Zm00001d046306	cis
ONT.9159.4	Zm00001d046305	cis
ONT.12588.3	Zm00001d029757	cis
ONT.12588.3	Zm00001d029756	cis
ONT.13232.3	Zm00001d033080	cis
ONT.13232.3	Zm00001d033087	cis
ONT.13232.3	Zm00001d033082	cis
ONT.13232.3	Zm00001d033078	cis
ONT.13232.3	Zm00001d033079	cis
ONT.16845.3	Zm00001d002101	cis
ONT.16845.3	Zm00001d002113	cis
ONT.16845.3	Zm00001d002104	cis
ONT.16845.3	Zm00001d002109	cis
ONT.16845.3	Zm00001d002111	cis
ONT.16845.3	Zm00001d002100	cis
ONT.16845.3	ONT.16843	cis
ONT.16845.3	Zm00001d002110	cis
ONT.16845.3	Zm00001d002098	cis
ONT.16845.3	Zm00001d002099	cis
ONT.16845.3	ONT.16846	cis
ONT.16845.3	Zm00001d002115	cis
ONT.16845.3	Zm00001d002108	cis
ONT.16845.3	Zm00001d002112	cis
ONT.16845.3	Zm00001d002107	cis
ONT.16845.3	Zm00001d002103	cis
ONT.16845.3	Zm00001d002096	cis
ONT.16845.3	Zm00001d002097	cis
ONT.16845.3	Zm00001d002106	cis
ONT.6263.1	Zm00001d037261	cis
ONT.6263.1	Zm00001d037260	cis
ONT.6263.1	Zm00001d037258	cis
ONT.6263.1	Zm00001d037254	cis
ONT.6263.1	Zm00001d037255	cis
ONT.11459.5	Zm00001d024592	cis
ONT.11459.5	Zm00001d024590	cis
ONT.14046.2	Zm00001d028750	cis
ONT.14046.2	Zm00001d028748	cis
ONT.14046.2	Zm00001d028746	cis
ONT.14046.2	Zm00001d028747	cis
ONT.14046.2	Zm00001d028745	cis
ONT.14046.2	Zm00001d028749	cis
ONT.6068.2	Zm00001d036112	cis
ONT.13090.1	Zm00001d032438	cis
ONT.13090.1	Zm00001d032435	cis
ONT.13090.1	Zm00001d032433	cis
ONT.12045.2	Zm00001d027665	cis
ONT.12045.2	Zm00001d027667	cis
ONT.6057.1	Zm00001d036046	cis
ONT.6057.1	ONT.6058	cis
ONT.6057.1	ONT.6056	cis
ONT.17342.1	Zm00001d004466	cis
ONT.17342.1	Zm00001d004463	cis
ONT.10275.5	Zm00001d047857	cis
ONT.10275.5	Zm00001d047854	cis
ONT.10275.5	Zm00001d047855	cis
ONT.10275.5	Zm00001d047861	cis
ONT.10275.5	Zm00001d047860	cis
ONT.10275.5	Zm00001d047858	cis
ONT.10275.5	Zm00001d047859	cis
ONT.10275.5	Zm00001d047856	cis
ONT.10275.5	Zm00001d047863	cis
ONT.4490.3	Zm00001d016991	cis
ONT.4490.3	Zm00001d016988	cis
ONT.4490.3	Zm00001d016995	cis
ONT.4490.3	Zm00001d016990	cis
ONT.4490.3	Zm00001d016992	cis
ONT.8468.5	Zm00001d011333	cis
ONT.14108.3	ONT.12410	cis
ONT.14108.3	Zm00001d029002	cis
ONT.14108.3	Zm00001d029000	cis
ONT.14108.3	Zm00001d028999	cis
ONT.11238.3	Zm00001d023370	cis
ONT.11238.3	Zm00001d023362	cis
ONT.11238.3	Zm00001d023369	cis
ONT.11238.3	Zm00001d023360	cis
ONT.11238.3	Zm00001d023371	cis
ONT.11238.3	Zm00001d023372	cis
ONT.11238.3	Zm00001d023361	cis
ONT.11238.3	Zm00001d023356	cis
ONT.11238.3	Zm00001d023364	cis
ONT.11238.3	Zm00001d023367	cis
ONT.11238.3	Zm00001d023368	cis
ONT.11238.3	Zm00001d023365	cis
ONT.4511.4	Zm00001d017100	cis
ONT.4511.4	Zm00001d017099	cis
ONT.4511.4	Zm00001d017093	cis
ONT.4511.4	Zm00001d017092	cis
ONT.4511.4	Zm00001d017097	cis
ONT.4511.4	Zm00001d017096	cis
ONT.4511.4	Zm00001d017094	cis
ONT.4483.3	Zm00001d016961	cis
ONT.4483.3	Zm00001d016956	cis
ONT.15975.1	ONT.15976	cis
ONT.15975.1	ONT.15977	cis
ONT.15975.1	ONT.15978	cis
ONT.15975.1	Zm00001d004126	cis
ONT.15685.3	Zm00001d002733	cis
ONT.15685.3	Zm00001d002732	cis
ONT.15685.3	Zm00001d002736	cis
ONT.15685.3	Zm00001d002731	cis
ONT.15685.3	ONT.16981	cis
ONT.3444.2	Zm00001d018180	cis
ONT.3444.2	Zm00001d018179	cis
ONT.3444.2	Zm00001d018163	cis
ONT.3444.2	Zm00001d018181	cis
ONT.3444.2	Zm00001d018178	cis
ONT.3444.2	Zm00001d018162	cis
ONT.2970.1	Zm00001d015989	cis
ONT.17814.1	Zm00001d006914	cis
ONT.17814.1	Zm00001d006920	cis
ONT.17814.1	Zm00001d006916	cis
ONT.17814.1	Zm00001d006921	cis
ONT.17814.1	Zm00001d006917	cis
ONT.17814.1	ONT.16546	cis
ONT.17814.1	Zm00001d006913	cis
ONT.17814.1	Zm00001d006915	cis
ONT.17814.1	Zm00001d006918	cis
ONT.15849.10	Zm00001d003408	cis
ONT.15849.10	Zm00001d003412	cis
ONT.15849.10	Zm00001d003411	cis
ONT.15849.10	Zm00001d003409	cis
ONT.6167.1	Zm00001d036724	cis
ONT.6167.1	Zm00001d036723	cis
ONT.2486.6	Zm00001d013732	cis
ONT.2486.6	Zm00001d013735	cis
ONT.2486.6	Zm00001d013737	cis
ONT.2486.6	Zm00001d013741	cis
ONT.2486.6	Zm00001d013742	cis
ONT.2486.6	Zm00001d013734	cis
ONT.2486.6	Zm00001d013733	cis
ONT.2486.6	Zm00001d013738	cis
ONT.3192.3	Zm00001d017248	cis
ONT.3192.3	ONT.3194	cis
ONT.3192.3	Zm00001d017250	cis
ONT.3192.3	ONT.4550	cis
ONT.3192.3	Zm00001d017251	cis
ONT.3192.3	Zm00001d017249	cis
ONT.3192.3	Zm00001d017246	cis
ONT.3192.3	Zm00001d017247	cis
ONT.11213.2	Zm00001d023263	cis
ONT.11213.2	Zm00001d023264	cis
ONT.11213.2	Zm00001d023271	cis
ONT.11213.2	Zm00001d023266	cis
ONT.11213.2	Zm00001d023267	cis
ONT.11213.2	Zm00001d023270	cis
ONT.11213.2	Zm00001d023265	cis
ONT.6158.3	ONT.6159	cis
ONT.6158.3	Zm00001d036647	cis
ONT.6158.3	Zm00001d036650	cis
ONT.2563.2	Zm00001d014019	cis
ONT.2563.2	Zm00001d014020	cis
ONT.2563.2	Zm00001d014021	cis
ONT.2563.2	Zm00001d014016	cis
ONT.1548.1	Zm00001d051280	cis
ONT.1548.1	Zm00001d051269	cis
ONT.7844.7	Zm00001d008395	cis
ONT.7844.7	Zm00001d008398	cis
ONT.7844.7	Zm00001d008396	cis
ONT.7844.7	Zm00001d008397	cis
ONT.7844.7	Zm00001d008394	cis
ONT.7844.7	Zm00001d008392	cis
ONT.7844.7	Zm00001d008393	cis
ONT.6993.1	Zm00001d009326	cis
ONT.4194.1	Zm00001d015347	cis
ONT.4194.1	Zm00001d015344	cis
ONT.18065.2	Zm00001d039464	cis
ONT.18065.2	Zm00001d039466	cis
ONT.18065.2	Zm00001d039458	cis
ONT.18065.2	Zm00001d039459	cis
ONT.18065.2	Zm00001d039465	cis
ONT.18065.2	Zm00001d039462	cis
ONT.18065.2	Zm00001d039461	cis
ONT.4597.1	Zm00001d017453	cis
ONT.4597.1	Zm00001d017454	cis
ONT.4597.1	ONT.4596	cis
ONT.8457.10	Zm00001d011257	cis
ONT.8457.10	Zm00001d011254	cis
ONT.8457.10	Zm00001d011250	cis
ONT.8457.10	Zm00001d011252	cis
ONT.8457.10	Zm00001d011255	cis
ONT.8457.10	Zm00001d011251	cis
ONT.8457.10	Zm00001d011256	cis
ONT.8457.10	Zm00001d011248	cis
ONT.107.5	Zm00001d049077	cis
ONT.107.5	Zm00001d049075	cis
ONT.107.5	Zm00001d049074	cis
ONT.107.5	Zm00001d049078	cis
ONT.13017.1	Zm00001d032139	cis
ONT.13017.1	Zm00001d032138	cis
ONT.13017.1	Zm00001d032132	cis
ONT.13017.1	ONT.13016	cis
ONT.10801.2	Zm00001d024968	cis
ONT.10801.2	Zm00001d024967	cis
ONT.10801.2	Zm00001d024966	cis
ONT.13249.4	Zm00001d033175	cis
ONT.13249.4	Zm00001d033177	cis
ONT.13249.4	Zm00001d033176	cis
ONT.8342.1	ONT.7281	cis
ONT.8342.1	Zm00001d010724	cis
ONT.8342.1	Zm00001d010725	cis
ONT.8342.1	Zm00001d010726	cis
ONT.8342.1	Zm00001d010728	cis
ONT.21828.1	Zm00001d020983	cis
ONT.21828.1	ONT.21829	cis
ONT.8951.1	Zm00001d045205	cis
ONT.8951.1	Zm00001d045209	cis
ONT.8951.1	Zm00001d045203	cis
ONT.8951.1	Zm00001d045206	cis
ONT.8951.1	Zm00001d045208	cis
ONT.8951.1	Zm00001d045204	cis
ONT.8951.1	Zm00001d045207	cis
ONT.10091.4	Zm00001d047123	cis
ONT.10091.4	Zm00001d047121	cis
ONT.10091.4	Zm00001d047115	cis
ONT.10091.4	Zm00001d047122	cis
ONT.10091.4	Zm00001d047117	cis
ONT.10091.4	Zm00001d047116	cis
ONT.21540.2	Zm00001d019573	cis
ONT.21540.2	ONT.21542	cis
ONT.20942.2	Zm00001d021184	cis
ONT.20942.2	Zm00001d021186	cis
ONT.20942.2	Zm00001d021181	cis
ONT.20942.2	Zm00001d021185	cis
ONT.20942.2	Zm00001d021178	cis
ONT.20942.2	Zm00001d021177	cis
ONT.20942.2	Zm00001d021180	cis
ONT.20942.2	Zm00001d021183	cis
ONT.20942.2	Zm00001d021182	cis
ONT.20942.2	Zm00001d021179	cis
ONT.9937.1	Zm00001d046229	cis
ONT.9937.1	Zm00001d046230	cis
ONT.15905.2	Zm00001d003683	cis
ONT.15905.2	Zm00001d003684	cis
ONT.16672.7	Zm00001d007499	cis
ONT.16672.7	Zm00001d007498	cis
ONT.15999.1	Zm00001d004342	cis
ONT.15999.1	Zm00001d004343	cis
ONT.20595.22	Zm00001d019282	cis
ONT.20595.22	Zm00001d019283	cis
ONT.12058.4	Zm00001d027723	cis
ONT.12058.4	Zm00001d027719	cis
ONT.12058.4	Zm00001d027721	cis
ONT.12058.4	Zm00001d027720	cis
ONT.12058.4	ONT.12057	cis
ONT.1670.2	Zm00001d051871	cis
ONT.1670.2	Zm00001d051870	cis
ONT.1670.2	Zm00001d051875	cis
ONT.1670.2	Zm00001d051872	cis
ONT.1670.2	Zm00001d051869	cis
ONT.1670.2	Zm00001d051874	cis
ONT.13451.6	Zm00001d034018	cis
ONT.13451.6	Zm00001d034015	cis
ONT.13451.6	Zm00001d034020	cis
ONT.13451.6	Zm00001d034017	cis
ONT.13451.6	ONT.13450	cis
ONT.13451.6	Zm00001d034022	cis
ONT.13451.6	Zm00001d034023	cis
ONT.11850.5	ONT.11134	cis
ONT.11850.5	Zm00001d026506	cis
ONT.11850.5	Zm00001d026510	cis
ONT.11850.5	Zm00001d026505	cis
ONT.11850.5	Zm00001d026498	cis
ONT.11850.5	Zm00001d026508	cis
ONT.11850.5	Zm00001d026509	cis
ONT.11850.5	Zm00001d026500	cis
ONT.11850.5	Zm00001d026507	cis
ONT.11850.5	ONT.11133	cis
ONT.15302.1	Zm00001d034600	cis
ONT.15302.1	ONT.15303	cis
ONT.15302.1	Zm00001d034601	cis
ONT.15302.1	Zm00001d034606	cis
ONT.15302.1	Zm00001d034602	cis
ONT.15302.1	Zm00001d034607	cis
ONT.15302.1	Zm00001d034604	cis
ONT.12786.11	Zm00001d030933	cis
ONT.12786.11	Zm00001d030932	cis
ONT.12786.11	ONT.12787	cis
ONT.12740.4	Zm00001d030665	cis
ONT.4117.2	Zm00001d014969	cis
ONT.4117.2	Zm00001d014971	cis
ONT.4117.2	ONT.4118	cis
ONT.4117.2	Zm00001d014970	cis
ONT.4117.2	Zm00001d014972	cis
ONT.12731.2	Zm00001d030624	cis
ONT.12731.2	Zm00001d030623	cis
ONT.17051.2	Zm00001d003012	cis
ONT.17051.2	Zm00001d003009	cis
ONT.17051.2	ONT.15759	cis
ONT.17051.2	Zm00001d003015	cis
ONT.17051.2	Zm00001d003014	cis
ONT.17051.2	Zm00001d003011	cis
ONT.75.2	Zm00001d048875	cis
ONT.75.2	Zm00001d048868	cis
ONT.75.2	Zm00001d048877	cis
ONT.75.2	Zm00001d048870	cis
ONT.75.2	Zm00001d048874	cis
ONT.75.2	Zm00001d048871	cis
ONT.75.2	Zm00001d048878	cis
ONT.75.2	Zm00001d048872	cis
ONT.75.2	Zm00001d048880	cis
ONT.8229.1	Zm00001d010293	cis
ONT.8229.1	Zm00001d010294	cis
ONT.17788.2	Zm00001d006807	cis
ONT.17788.2	Zm00001d006806	cis
ONT.17788.2	Zm00001d006815	cis
ONT.17788.2	Zm00001d006808	cis
ONT.17788.2	Zm00001d006820	cis
ONT.17788.2	Zm00001d006805	cis
ONT.17788.2	Zm00001d006816	cis
ONT.17788.2	Zm00001d006810	cis
ONT.17788.2	Zm00001d006812	cis
ONT.17788.2	Zm00001d006813	cis
ONT.17788.2	ONT.16517	cis
ONT.17598.2	Zm00001d005936	cis
ONT.17598.2	Zm00001d005937	cis
ONT.17598.2	Zm00001d005948	cis
ONT.17598.2	Zm00001d005942	cis
ONT.17598.2	Zm00001d005946	cis
ONT.17598.2	Zm00001d005939	cis
ONT.17598.2	Zm00001d005949	cis
ONT.17598.2	Zm00001d005941	cis
ONT.17598.2	Zm00001d005940	cis
ONT.17598.2	Zm00001d005944	cis
ONT.9664.2	Zm00001d044801	cis
ONT.9664.2	Zm00001d044803	cis
ONT.5068.4	Zm00001d035915	cis
ONT.10648.2	Zm00001d024207	cis
ONT.17341.1	Zm00001d004457	cis
ONT.17341.1	Zm00001d004456	cis
ONT.17341.1	Zm00001d004458	cis
ONT.17341.1	Zm00001d004459	cis
ONT.17341.1	Zm00001d004462	cis
ONT.17341.1	Zm00001d004461	cis
ONT.17735.1	Zm00001d006576	cis
ONT.17735.1	Zm00001d006579	cis
ONT.17735.1	Zm00001d006577	cis
ONT.17735.1	Zm00001d006575	cis
ONT.17735.1	ONT.16460	cis
ONT.17735.1	Zm00001d006578	cis
ONT.2059.1	Zm00001d053616	cis
ONT.2059.1	Zm00001d053611	cis
ONT.2059.1	Zm00001d053617	cis
ONT.2059.1	Zm00001d053612	cis
ONT.3117.13	Zm00001d016858	cis
ONT.3117.13	Zm00001d016853	cis
ONT.3117.13	ONT.4464	cis
ONT.3117.13	Zm00001d016851	cis
ONT.3117.13	Zm00001d016854	cis
ONT.3117.13	Zm00001d016856	cis
ONT.3117.13	Zm00001d016850	cis
ONT.3117.13	Zm00001d016857	cis
ONT.8614.4	Zm00001d011909	cis
ONT.8614.4	Zm00001d011904	cis
ONT.8614.4	Zm00001d011908	cis
ONT.8614.4	Zm00001d011911	cis
ONT.8614.4	Zm00001d011912	cis
ONT.8614.4	Zm00001d011914	cis
ONT.8614.4	Zm00001d011907	cis
ONT.8614.4	Zm00001d011906	cis
ONT.8614.4	Zm00001d011915	cis
ONT.12700.2	Zm00001d030369	cis
ONT.12700.2	Zm00001d030368	cis
ONT.16354.1	Zm00001d006135	cis
ONT.16354.1	ONT.17645	cis
ONT.16354.1	Zm00001d006130	cis
ONT.16354.1	Zm00001d006136	cis
ONT.16354.1	Zm00001d006131	cis
ONT.16354.1	Zm00001d006132	cis
ONT.16354.1	Zm00001d006133	cis
ONT.16354.1	Zm00001d006134	cis
ONT.7476.2	Zm00001d011598	cis
ONT.7476.2	Zm00001d011593	cis
ONT.7476.2	Zm00001d011592	cis
ONT.7476.2	ONT.8531	cis
ONT.7476.2	Zm00001d011597	cis
ONT.7476.2	Zm00001d011594	cis
ONT.7476.2	Zm00001d011596	cis
ONT.4351.2	Zm00001d016309	cis
ONT.4351.2	Zm00001d016307	cis
ONT.4351.2	Zm00001d016308	cis
ONT.4351.2	Zm00001d016312	cis
ONT.1751.8	Zm00001d052198	cis
ONT.1751.8	Zm00001d052208	cis
ONT.1751.8	Zm00001d052203	cis
ONT.1751.8	ONT.1752	cis
ONT.1751.8	Zm00001d052207	cis
ONT.1751.8	Zm00001d052202	cis
ONT.1751.8	Zm00001d052200	cis
ONT.1751.8	Zm00001d052206	cis
ONT.1751.8	Zm00001d052205	cis
ONT.7131.2	Zm00001d009957	cis
ONT.7131.2	Zm00001d009960	cis
ONT.4220.1	Zm00001d015515	cis
ONT.4220.1	ONT.4221	cis
ONT.4117.4	Zm00001d014972	cis
ONT.4117.4	Zm00001d014969	cis
ONT.4117.4	Zm00001d014971	cis
ONT.4117.4	ONT.4118	cis
ONT.4117.4	Zm00001d014970	cis
ONT.21541.2	ONT.21542	cis
ONT.21541.2	Zm00001d019576	cis
ONT.17912.2	Zm00001d007451	cis
ONT.17912.2	Zm00001d007456	cis
ONT.17912.2	Zm00001d007450	cis
ONT.17912.2	Zm00001d007452	cis
ONT.17912.2	Zm00001d007453	cis
ONT.17912.2	Zm00001d007447	cis
ONT.17912.2	Zm00001d007454	cis
ONT.17912.2	Zm00001d007448	cis
ONT.17912.2	ONT.17910	cis
ONT.16188.1	Zm00001d005416	cis
ONT.19061.1	Zm00001d043973	cis
ONT.19061.1	Zm00001d043978	cis
ONT.19061.1	Zm00001d043977	cis
ONT.19061.1	ONT.19063	cis
ONT.19061.1	Zm00001d043974	cis
ONT.19061.1	Zm00001d043972	cis
ONT.19061.1	Zm00001d043969	cis
ONT.19061.1	Zm00001d043971	cis
ONT.19061.1	Zm00001d043970	cis
ONT.19061.1	ONT.19062	cis
ONT.19061.1	Zm00001d043975	cis
ONT.12306.7	Zm00001d028645	cis
ONT.12306.7	Zm00001d028649	cis
ONT.12306.7	Zm00001d028646	cis
ONT.12306.7	Zm00001d028647	cis
ONT.18696.15	Zm00001d042536	cis
ONT.18696.15	Zm00001d042535	cis
ONT.18696.15	ONT.19925	cis
ONT.18696.15	Zm00001d042533	cis
ONT.16729.15	Zm00001d007808	cis
ONT.16729.15	Zm00001d007824	cis
ONT.16729.15	Zm00001d007805	cis
ONT.16729.15	Zm00001d007807	cis
ONT.16729.15	Zm00001d007820	cis
ONT.16729.15	Zm00001d007823	cis
ONT.16729.15	Zm00001d007822	cis
ONT.16729.15	Zm00001d007821	cis
ONT.16729.15	Zm00001d007806	cis
ONT.8450.1	Zm00001d011217	cis
ONT.8450.1	Zm00001d011218	cis
ONT.8450.1	Zm00001d011219	cis
ONT.8450.1	Zm00001d011214	cis
ONT.17958.2	Zm00001d007771	cis
ONT.17958.2	Zm00001d007769	cis
ONT.17958.2	Zm00001d007763	cis
ONT.17958.2	Zm00001d007762	cis
ONT.17958.2	Zm00001d007770	cis
ONT.17958.2	Zm00001d007768	cis
ONT.17958.2	Zm00001d007766	cis
ONT.17958.2	Zm00001d007767	cis
ONT.17958.2	Zm00001d007764	cis
ONT.19040.7	Zm00001d043895	cis
ONT.19040.7	Zm00001d043893	cis
ONT.19040.7	Zm00001d043898	cis
ONT.19040.7	Zm00001d043894	cis
ONT.19040.7	Zm00001d043902	cis
ONT.19040.7	Zm00001d043896	cis
ONT.19040.7	Zm00001d043903	cis
ONT.19040.7	Zm00001d043892	cis
ONT.7303.8	Zm00001d010854	cis
ONT.7303.8	Zm00001d010856	cis
ONT.18712.4	Zm00001d042601	cis
ONT.18712.4	Zm00001d042602	cis
ONT.18712.4	Zm00001d042600	cis
ONT.18712.4	Zm00001d042598	cis
ONT.18712.4	Zm00001d042599	cis
ONT.13433.2	Zm00001d033961	cis
ONT.13433.2	Zm00001d033976	cis
ONT.13433.2	Zm00001d033967	cis
[truncated: 7,070 more rows]
